# Supplementary material for: Health–environment efficiency of diets shows nonlinear trends over 1990–2011
Source: Nat Food. 2024 Feb 8;5(2):116–24. doi: 10.1038/s43016-024-00924-z (PMC10896724; doi:10.1038/s43016-024-00924-z)
Supplement: Supplementary file 4 — Statistical source data. [file 43016_2024_924_MOESM4_ESM.csv]

	Country_Code	Year	Population	GHG	TWF	LF	ACD	ETP	Country_Name	location_id	sdi_index_value	sdi_quintile	developed_country	val_Lowbirthweightandshortgsttn	val_Diet high in processed meat	val_Zinc deficiency	val_Dietary risks	val_Suboptimal breastfeeding	val_Diet high in red meat	val_Childandmaternalmalnutritin	val_Diet low in vegetables	val_Diet high in sodium	val_Vitamin A deficiency	val_Intimate partner violence	val_Diet low in legumes	val_Iron deficiency	val_Diet low in milk	val_Diet low in whole grains	val_Child growth failure	val_Dietlowinseafdomg-3fttyacds	val_Diet low in fiber	val_Diethighintransfattyacids	val_Diethighinsugar-swetndbvrgs	val_Diet low in nuts and seeds	val_Diet low in calcium	val_Dietlowinpolynstrtdfttyacds	val_Diet low in fruits	HAQ	Region	Country_Name_SE	Labor_female_rate	Urbanization_rate	Income_pc	Fertility_rate	Literacy_rate	School_enrollment_primary	GNI_pc_US	GNI_pc_PPP	School_enrollment_secondary
1	AFG	1990	NA	NA	NA	NA	NA	NA	Afghanistan	160	0.149326419	Low SDI	-1	19180.9911804614	1.13039870249871	435.539337129053	8386.03517077301	2938.85139383328	0.231493396584171	48203.3649381706	2084.03883415516	705.198762616192	8476.70906967141	63.0723430722097	965.353755381783	738.163785286037	30.1774923148864	3255.07068408683	26213.2536965077	1703.02023909144	816.306181393367	411.392533684036	18.3771754361287	1990.80836810967	48.2724785221214	1005.90620530951	2438.84911755255	15.8	North Africa and Middle East	Afghanistan	33.42326005	21.177	NA	7.466	NA	29.04141998	NA	NA	10.84996033
2	AFG	1991	NA	NA	NA	NA	NA	NA	Afghanistan	160	0.150288551	Low SDI	-1	18725.7274773544	1.07870275881302	439.369443573883	8147.54468094672	2767.59818166303	0.192532057050025	46330.6008369677	2034.04739665142	679.052506034935	8156.97243895892	70.6804982055887	938.682584424564	740.856066534359	29.443767363671	3160.88488193659	24867.4089988386	1651.7427885233	814.674591130927	398.785227005409	16.7257992429719	1937.90559381616	47.1847557919943	990.574719247206	2374.72308149513	NA	North Africa and Middle East	Afghanistan	33.26462069	21.266	NA	7.479	NA	27.41422081	NA	NA	15.5900898
3	AFG	1992	NA	NA	NA	NA	NA	NA	Afghanistan	160	0.151304467	Low SDI	-1	17252.7885214483	0.933661073541373	398.13911398038	7162.85186941594	2478.61262457294	0.143391109025869	41687.1386750338	1806.87287328488	591.720835514222	7277.03223865653	67.0265945455415	832.971049534925	762.060578866664	26.0620881293717	2795.99543909551	21866.8592594591	1452.56895540584	742.58144972742	352.721470337813	14.3556113959264	1715.39998266733	41.8538065475925	859.604009304623	2108.51929487239	NA	North Africa and Middle East	Afghanistan	33.07659776	21.355	NA	7.502	NA	NA	NA	NA	NA
4	AFG	1993	NA	NA	NA	NA	NA	NA	Afghanistan	160	0.152164434	Low SDI	-1	20345.8461975851	0.824762290871016	415.899211115964	6427.88900143284	2854.79133682763	0.0973540656147107	45108.2883717018	1643.33047913852	522.303179746491	7313.04331429013	64.2937147332162	756.242164521899	789.347616439023	23.5283793060582	2528.35535561362	22163.6203687537	1306.03995475429	692.935584657791	318.943159956264	12.3495553379672	1555.14696871704	37.900024977266	764.71544211288	1918.94625565179	NA	North Africa and Middle East	Afghanistan	32.88036064	21.444	NA	7.535	NA	29.10314941	NA	NA	15.42397022
5	AFG	1994	NA	NA	NA	NA	NA	NA	Afghanistan	160	0.15104255	Low SDI	-1	20761.4663395177	0.680823780251473	502.233741243529	6303.88017235558	3092.75577273617	0.0562002893194069	48089.8023616476	1628.97094482895	503.073861287997	7846.87977868094	68.9456738226179	747.179253305235	801.592078478204	23.1714077682174	2484.46765898256	24621.0254361442	1282.83572438094	701.228965201533	312.971527143449	10.8883904905181	1538.82964151556	37.453135017776	752.730933604557	1896.87657947028	NA	North Africa and Middle East	Afghanistan	32.73618762	21.534	NA	7.572	NA	40.00014114	NA	NA	21.44198036
6	AFG	1995	NA	NA	NA	NA	NA	NA	Afghanistan	160	0.151226596	Low SDI	-1	20289.2378145531	0.650252883060445	633.467957880275	6114.39862537037	3135.13583074681	0.0392985109081453	48323.5214386962	1590.38431478832	482.974851340782	7930.80960478624	67.7082703436127	728.883489324168	803.258831080524	22.6424736867076	2418.63933048158	25312.4424731075	1243.97342490263	697.29235801306	303.991796204385	10.1634592875452	1499.55528486562	36.6616800195869	725.658109660739	1855.59527706836	14.6	North Africa and Middle East	Afghanistan	32.7011823	21.624	NA	7.606	NA	42.75143051	NA	NA	20.82245064
7	AFG	1996	NA	NA	NA	NA	NA	NA	Afghanistan	160	0.151669019	Low SDI	-1	19929.0127146102	0.626248176469526	680.861909056346	5948.60445129238	2912.53506916905	0.0266506170131919	47666.4086950591	1557.25043642606	464.027729911232	8030.94641443223	71.5558649883523	714.560184273001	805.809369247013	22.1130422385989	2364.84500134521	24972.8221075986	1210.67422776629	694.926395375571	296.438312245637	9.60139206534037	1467.00885594903	35.8565722206214	707.398185800781	1822.11108784722	NA	North Africa and Middle East	Afghanistan	32.58606773	21.714	NA	7.629	NA	NA	NA	NA	NA
8	AFG	1997	NA	NA	NA	NA	NA	NA	Afghanistan	160	0.152467653	Low SDI	-1	19296.194117901	0.609350208867346	749.082755487405	5830.71497302247	2802.60824650838	0.017774347717436	46642.8357112496	1535.20936549986	449.413786826354	7983.88029326632	62.9801105073817	705.898434525367	812.469857413203	21.7750370848964	2330.4421817147	24577.2004555845	1187.21786647814	696.507071019523	291.314881177538	9.22724023261001	1445.24452687614	35.3507374481157	695.373604068144	1803.0055022574	NA	North Africa and Middle East	Afghanistan	32.52776887	21.805	NA	7.632	NA	NA	NA	NA	NA
9	AFG	1998	NA	NA	NA	NA	NA	NA	Afghanistan	160	0.153614868	Low SDI	-1	18629.2124029144	0.59648710088719	805.397049149056	5740.27857287701	2658.90043203905	0.0114344027211108	45301.3569673526	1517.87107033145	437.544087482311	7873.64399731062	64.4414395317091	699.815538313857	819.548922807494	21.5427267200821	2305.10094635427	23905.8573002187	1168.97548679779	699.195010951141	287.289833556108	8.94665357727921	1428.80822956609	35.0111031734336	687.222217839692	1790.63085513354	NA	North Africa and Middle East	Afghanistan	32.51787672	21.895	NA	7.61	NA	31.05335045	NA	NA	NA
10	AFG	1999	NA	NA	NA	NA	NA	NA	Afghanistan	160	0.155098616	Low SDI	-1	18439.6074809456	0.533982897234508	882.724357429432	5774.82599515226	2594.54371179564	0.00859218177200535	45083.0163238494	1530.55345470168	439.489315167282	7985.20668410653	61.2108306346288	706.767173122241	815.556655038186	21.9506589787789	2323.82854191801	23841.0476938134	1174.34301341936	713.790189679872	263.566090042021	8.68845931107105	1440.44716603164	35.709543557321	693.520706033538	1815.01401151317	NA	North Africa and Middle East	Afghanistan	32.51454162	21.986	NA	7.561	NA	25.30797005	NA	NA	NA
11	AFG	2000	NA	NA	NA	NA	NA	NA	Afghanistan	160	0.156701439	Low SDI	-1	16737.404874548	0.526438926645706	926.816103388631	5762.03830947173	2336.57432680535	0.00289200278731432	42462.1106606336	1529.65673457232	436.724183290016	7892.81178952067	60.7417675204011	706.609187027051	803.530438628755	22.348300512712	2327.55384554281	22938.508727747	1168.07375302438	721.695674357608	251.499578439776	8.52127750467538	1437.53369554893	36.4013049753489	692.150936692797	1826.59482144696	14.9	North Africa and Middle East	Afghanistan	32.47869472	22.078	NA	7.485	NA	20.95758	NA	NA	NA
12	AFG	2001	NA	NA	NA	NA	NA	NA	Afghanistan	160	0.158581815	Low SDI	-1	16606.7357166506	0.518214389497235	868.582898336758	5714.16584088658	2121.40178221777	0.00140811630475784	40928.2075732644	1519.34977185572	430.030114760702	7592.9487193495	60.0036096044594	701.90153007385	787.194768642524	22.5738938948529	2317.90397684386	21597.4068053873	1155.72385723658	724.826263623896	240.049836052516	8.25828164942518	1427.19774599454	36.8252145354172	684.120279141972	1826.69775486139	NA	North Africa and Middle East	Afghanistan	32.51901048	22.169	NA	7.387	NA	20.88291	NA	NA	12.32462
13	AFG	2002	NA	NA	NA	NA	NA	NA	Afghanistan	160	0.164086469	Low SDI	-1	14727.4373735566	0.49523064651226	769.428745660163	5402.9115461954	1822.42863972188	0.000916679064279438	36500.6315090801	1434.82821670114	407.220235523095	6854.82922405443	64.3434419371302	665.803829061233	770.724667887084	21.776458520347	2206.9174854421	19215.0407379044	1089.63964653924	692.597116575581	220.013014952671	8.16558293237238	1349.98945213753	35.5037955432355	650.829419526897	1738.5303512095	NA	North Africa and Middle East	Afghanistan	32.58253676	22.261	NA	7.272	NA	68.98685	NA	NA	NA
14	AFG	2003	NA	NA	NA	NA	NA	NA	Afghanistan	160	0.170659459	Low SDI	-1	15497.2684411169	0.475636710084909	975.87606378163	5100.87974266742	1865.87468263954	0.000617659735090162	33093.3349959026	1352.83784681317	385.482346534379	4402.1578671365	64.6850940119509	630.919174057445	750.26930551027	20.9689557658599	2099.94006180497	15594.5008365871	1026.40657675368	660.892436191441	201.252872406558	8.15374716287885	1275.48805251289	34.1659711198024	614.215055716998	1651.4674464006	NA	North Africa and Middle East	Afghanistan	32.6650652	22.353	NA	7.148	NA	93.36218	NA	NA	12.54889
15	AFG	2004	NA	NA	NA	NA	NA	NA	Afghanistan	160	0.176779468	Low SDI	-1	14244.3283354671	0.467728468778322	1024.66530790124	4957.43588318982	1763.28135341818	0.000228283153367014	30245.2459920572	1312.11067094427	379.669638614799	3599.12137664883	59.1630848376692	614.199475872433	720.798496787362	20.7629416595654	2051.99233197905	14205.5653940072	995.506588104821	648.257195469569	170.864202479836	8.31914044441023	1239.15051745909	33.8283870879311	598.621552755408	1611.89641632207	NA	North Africa and Middle East	Afghanistan	32.77701297	22.5	NA	7.016	NA	104.66382	NA	NA	17.56808
16	AFG	2005	NA	NA	NA	NA	NA	NA	Afghanistan	160	0.183712766	Low SDI	-1	13530.877384397	0.453279000744483	965.86378768307	4720.50464162596	1549.55467413252	0.000143413348004314	27902.3052712592	1247.03477953333	364.487471619496	3197.86026380877	57.5939476424664	586.266690364269	702.125132697015	20.1189894452929	1965.24339763082	12670.4958644013	945.933252531438	623.58164697338	156.997343723266	8.32648261836863	1180.55513928364	32.773043544749	573.093715975419	1540.93398476144	16.9	North Africa and Middle East	Afghanistan	32.93180772	22.703	NA	6.875	NA	98.09989	NA	NA	18.61681
17	AFG	2006	NA	NA	NA	NA	NA	NA	Afghanistan	160	0.190964036	Low SDI	-1	13168.8907348059	0.449897910634485	835.217944540803	4609.41526907412	1423.55186457483	8.90037385974353e-05	26651.7842633017	1213.57957212411	359.505550837652	3076.45811306018	57.5872852438405	571.835804442928	673.586708532111	20.0385751991021	1923.98975990621	11828.3860585091	921.833123475946	612.697736150615	147.996957714707	8.45765245407346	1150.87097182982	32.6316024558763	559.995893273041	1505.94037945279	NA	North Africa and Middle East	Afghanistan	32.84142502	22.907	NA	6.722	NA	101.69785	NA	NA	28.25587
18	AFG	2007	NA	NA	NA	NA	NA	NA	Afghanistan	160	0.199477963	Low SDI	-1	11795.7968466112	0.449202144957304	727.090688526402	4502.44327467152	1260.76153839139	6.28366379279907e-05	24172.8296423272	1179.60881196827	355.551753376144	2886.97262171656	56.6546590761868	557.102958522646	654.265025111195	19.9850688069138	1882.29439131276	10770.6845561141	898.129670151393	600.912833938106	139.879129535584	8.70012594962249	1120.90171079636	32.5154437958068	547.319207758143	1469.60085609816	NA	North Africa and Middle East	Afghanistan	32.78582758	23.113	NA	6.555	NA	98.93351	NA	NA	28.49334
19	AFG	2008	NA	NA	NA	NA	NA	NA	Afghanistan	160	0.207822284	Low SDI	-1	11242.4976170126	0.4438600712985	571.263317374443	4348.52242169841	1114.62280430169	4.59332799524396e-05	22652.5198648643	1135.86106552327	346.99819781963	2902.04754924813	56.4711326339609	537.025958295207	629.336967659376	19.6556305050568	1822.62957086503	9801.26190555845	865.37007891545	583.438428546019	131.309028325505	8.83382664252917	1080.2157296482	31.9591584957368	536.159779446032	1419.23299073644	NA	North Africa and Middle East	Afghanistan	32.77736443	23.32	NA	6.373	NA	100.77973	NA	NA	38.19398
20	AFG	2009	NA	NA	NA	NA	NA	NA	Afghanistan	160	0.217831878	Low SDI	-1	10711.7691554555	0.485903776214536	447.959103485817	4217.81292911736	1034.24063388416	3.73645204869156e-05	21528.6764838714	1097.16256702032	342.086616014331	2949.61132707976	56.4904270705458	519.6902198134	601.221994995987	19.4284715670168	1773.63803094228	9202.31006185576	837.838237847917	567.83087858259	112.504004933887	9.39901502634398	1044.16842277925	31.5363436504379	519.854277606494	1375.20531421516	NA	North Africa and Middle East	Afghanistan	32.83070633	23.528	NA	6.18	NA	96.8964	NA	NA	44.42038
21	AFG	2010	NA	NA	NA	NA	NA	NA	Afghanistan	160	0.227972141	Low SDI	-1	9941.41598795167	0.486782649260064	412.032071241847	4081.54441699475	970.669578337471	4.10130194211429e-05	19550.2984860278	1058.79276842818	335.567828606009	2519.69637870516	58.501007785706	502.677255216911	572.479416688558	19.1160681361635	1721.89907351129	8122.46985609441	809.78511931817	552.156992297676	106.409329674577	9.77011859788889	1008.21738948547	30.9741701234333	501.858057743211	1328.99409830165	21.3	North Africa and Middle East	Afghanistan	32.95050028	23.737	477.3070093	5.977	NA	100.0717	544.260065	NA	50.56725
22	AFG	2011	NA	NA	NA	NA	NA	NA	Afghanistan	160	0.23777983	Low SDI	-1	9582.0210583687	0.488138648328149	355.070257372724	3962.71380727797	909.846565679281	4.6267018613475e-05	18407.1472365893	1025.02354665936	329.381099689232	2340.92785837143	57.5947057299309	487.231159571642	549.84893219032	18.7895539215597	1676.37771580296	7396.53933738442	785.384314279392	537.791928263499	101.402960771043	10.1112785919556	977.134278830814	30.3913042204125	488.358098746788	1287.42679145989	NA	North Africa and Middle East	Afghanistan	33.23714314	23.948	NA	5.77	31.74112	97.64164	NA	1624.991008	51.75691
23	AFG	2012	NA	NA	NA	NA	NA	NA	Afghanistan	160	0.248196282	Low SDI	-1	9099.54626186159	0.495229910675175	302.498815863769	3869.99231458575	849.217979806718	6.29557590411283e-05	17395.570334709	997.262296537919	325.6179186873	2264.43039259788	57.3480210192769	474.258314414187	528.293394709952	18.5792740363417	1641.21423996381	6896.83892903889	765.438789887018	525.432248877583	97.5111950480339	10.5599416165561	950.768212526549	29.9816805185402	475.781959609382	1253.5547009957	NA	North Africa and Middle East	Afghanistan	33.59872862	24.16	NA	5.562	NA	103.4924	NA	NA	53.61805
24	AFG	2013	NA	NA	NA	NA	NA	NA	Afghanistan	160	0.25809084	Low SDI	-1	8750.85091513709	0.500917532327781	307.651560477064	3783.88052218469	819.200840757539	9.21686923998814e-05	16091.5133941546	972.286952121945	321.168755703126	1824.67258527922	57.7032204473116	462.158716340938	510.494146923665	18.3602008891653	1609.11665319925	6081.59001325308	747.010606259487	513.736557593138	94.2138441620776	10.9318391896917	927.092165397839	29.5688109797236	465.091608635188	1222.64689907316	NA	North Africa and Middle East	Afghanistan	34.01123289	24.373	NA	5.359	NA	104.4984	NA	NA	53.57513
25	AFG	2014	NA	NA	NA	NA	NA	NA	Afghanistan	160	0.267322223	Low SDI	-1	8608.42643968515	0.554590995944316	284.942413987298	3729.39931618679	787.142186242818	0.000159530983634878	15504.2656800657	955.685842050743	318.122024664965	1693.24111673548	57.9467086962289	453.763821846673	495.487228819813	18.2717556605053	1591.16250627155	5683.01154038026	735.075319401269	505.998765983981	87.6467822931762	11.4335359302275	911.849807351777	29.3748775613117	459.49286795129	1203.77469635193	NA	North Africa and Middle East	NA	NA	NA	NA	NA	NA	NA	NA	NA	NA
26	AFG	2015	NA	NA	NA	NA	NA	NA	Afghanistan	160	0.276121998	Low SDI	-1	8365.27243906366	0.565314023844036	258.287653535376	3717.57712341345	749.246688814276	0.000258782919103673	15048.9278660703	951.025361559601	317.522708546141	1684.67668895048	63.9286731043692	451.899642352708	482.276477774046	18.3617084934601	1588.84576924233	5476.57789591894	733.434678856538	505.082684044073	87.0784679281978	11.7811441683185	910.454475211293	29.477690360979	459.43272079273	1196.56557423344	NA	North Africa and Middle East	NA	NA	NA	NA	NA	NA	NA	NA	NA	NA
27	AFG	2016	NA	NA	NA	NA	NA	NA	Afghanistan	160	0.284443743	Low SDI	-1	8068.22303689154	0.570904034851699	249.230106801341	3702.55159206052	702.241487492313	0.000441442104803448	14236.5499441214	945.612313655094	316.612889613712	1496.45342614982	63.9634941549335	448.5150127743	471.528905111118	18.4472349347439	1585.52490070785	5027.1461379318	729.70821813662	502.280986462205	86.5788191034075	12.0017086506846	907.485129948096	29.5848290804362	456.572401993105	1190.29104469696	25.9	North Africa and Middle East	NA	NA	NA	NA	NA	NA	NA	NA	NA	NA
28	AFG	2017	NA	NA	NA	NA	NA	NA	Afghanistan	160	0.290254968	Low SDI	-1	7954.05988519576	0.572066510704105	238.236032640851	3684.40096029864	676.08542874083	0.000675938239628688	13882.654984472	941.319108101889	314.418407071278	1434.0180434817	57.920096057749	445.668074252985	464.493729210079	18.4764294061387	1579.8773772307	4809.3021650013	726.936857252355	499.885138629542	86.325966105298	12.0281202018389	905.863640208069	29.6197997379237	455.248838378881	1184.07900745603	NA	North Africa and Middle East	NA	NA	NA	NA	NA	NA	NA	NA	NA	NA
29	AGO	1990	NA	NA	NA	NA	NA	NA	Angola	168	0.234903958	Low-middle SDI	-1	17647.6836793805	3.24602842121106	3687.82767603703	2136.34852894793	5318.38491418888	0.000425786927332635	65096.3688682827	535.801459840217	148.070875120146	12758.2427419153	77.4700381675454	71.9271060112989	1205.12709867188	16.3475384320363	849.856155650877	43572.3504411323	298.643433946057	171.587891876545	13.5433814592727	20.5079502377354	449.215323396039	26.3476167211442	107.172851668281	774.672506773797	18.4	Sub-Saharan Africa	Angola	47.635963	37.144	NA	7.272	NA	73.03958893	NA	NA	8.403450012
30	AGO	1991	NA	NA	NA	NA	NA	NA	Angola	168	0.240081644	Low-middle SDI	-1	17410.0839969164	3.19275319450067	3729.82931721413	2129.39774079614	5227.56123085102	0.000379877169537659	64383.7300714929	533.915020994482	151.503955817387	12789.9340331374	80.5044909304914	70.9092375328944	1202.0672367134	16.3174262029291	845.648491884968	43088.8872593825	297.564498120037	170.918156980955	13.5278839729853	20.2311649414953	448.232902447599	26.312516837086	108.830525279021	772.868733152575	NA	Sub-Saharan Africa	Angola	47.67561972	38.58	NA	7.208	NA	66.80436707	NA	NA	8.934370041
31	AGO	1992	NA	NA	NA	NA	NA	NA	Angola	168	0.245293269	Low-middle SDI	-1	17087.5249692578	3.13396398079541	3734.29909876647	2125.35904732618	5065.54112415162	0.000352416398551706	63288.0340988547	533.024344423608	155.611249682244	12761.7638183851	84.7979821907696	69.80752178257	1204.38665693852	16.3056223190007	842.981747491273	42294.262099812	297.022307859734	170.408591117032	13.530608239326	19.9049524737949	448.037869290315	26.3183516576529	110.162406805278	771.546719295169	NA	Sub-Saharan Africa	Angola	47.73367964	40.039	NA	7.138	NA	64.24714661	NA	NA	10.09932995
32	AGO	1993	NA	NA	NA	NA	NA	NA	Angola	168	0.249270316	Low-middle SDI	-1	16867.2386241358	3.02112695085577	3750.85048364391	2144.22982756119	4961.81941189876	0.000284561643671584	62512.976629637	539.261287126962	160.211468227841	12730.4382217654	91.0963171828265	69.4768298239079	1220.03665611135	16.4284103047621	850.297637147496	41690.7660418612	300.028102258315	172.180167966317	13.6956139820069	19.2210729145429	452.356550745834	26.555032320069	113.308321330225	780.802250821984	NA	Sub-Saharan Africa	Angola	47.75822914	41.511	NA	7.065	NA	NA	NA	NA	NA
33	AGO	1994	NA	NA	NA	NA	NA	NA	Angola	168	0.253334472	Low-middle SDI	-1	16596.4265741501	2.83395028279307	3810.96955640897	2148.86861331161	4942.90546258972	0.000218701039401526	61676.9459771276	541.279664278854	163.088053618433	12616.5039314923	98.796199658473	68.5742037170868	1232.45780210303	16.4430700224001	851.949702176328	41088.6467647642	300.86639192607	172.419955564622	13.7431345065363	18.4771668166083	453.993972821892	26.6117305696097	117.973326566168	783.021869687056	NA	Sub-Saharan Africa	Angola	47.87274726	43	NA	6.99	NA	NA	NA	NA	NA
34	AGO	1995	NA	NA	NA	NA	NA	NA	Angola	168	0.257863073	Low-middle SDI	-1	16220.6078832229	2.70572346307106	3814.34858335254	2119.86594776135	4833.86129402113	0.000220813787806808	60123.3445041152	532.628510677778	165.123290402266	12230.0616735589	106.661126479743	66.3190312422627	1221.18504831761	16.1728000847412	838.819383384712	39935.354495564	296.510055210508	168.919410490853	13.5630884785028	17.6939921000814	448.969048233272	26.1911822501255	117.817508276635	770.920731703031	19.1	Sub-Saharan Africa	Angola	48.00852045	44.169	NA	6.918	NA	NA	NA	NA	NA
35	AGO	1996	NA	NA	NA	NA	NA	NA	Angola	168	0.263467319	Low-middle SDI	-1	15756.6140457998	2.58524469314093	3486.66278480965	2036.94997697526	4566.37666673997	0.000269980526715881	57214.0720582628	507.474641751912	163.39267043533	11612.9969120655	114.654315973966	62.0915553932308	1189.80116299698	15.559426248109	802.736087127737	37559.4518773324	283.702301186117	159.775137146909	12.9947032995664	16.9345851586682	433.20680385853	25.1735097768035	114.345774302898	735.422279562426	NA	Sub-Saharan Africa	Angola	48.09015821	45.346	NA	6.851	NA	NA	NA	NA	NA
36	AGO	1997	NA	NA	NA	NA	NA	NA	Angola	168	0.269217265	Low-middle SDI	-1	15300.6668407068	2.50284807646739	3169.2598496929	1994.01592476357	4331.93772863465	0.000332514175531	54486.0255439825	494.081127724565	165.219968665936	11041.0924660216	126.924773532044	59.5368620457342	1188.3251541445	15.3105453389926	783.800961686607	35303.3093532381	277.057364771625	154.483194316359	12.7036929654628	16.4946972057197	425.509418872823	24.7518305261985	113.253512230633	715.820641922724	NA	Sub-Saharan Africa	Angola	48.17895428	46.525	NA	6.789	NA	NA	NA	NA	NA
37	AGO	1998	NA	NA	NA	NA	NA	NA	Angola	168	0.275778593	Low-middle SDI	-1	14780.5504859269	2.58120458612298	2904.82627714626	2059.83533511093	4096.6988498811	0.000477596583180388	51797.725567677	512.352274324744	177.788054094158	10355.6821641062	147.012556563584	61.1680266273199	1250.59956290767	16.1118921148378	809.389332890278	33116.2613231544	287.924500150914	159.997554535878	13.3027493691696	17.1819973897451	441.489942634734	26.0154686309419	119.613231303595	737.099833383334	NA	Sub-Saharan Africa	Angola	48.27552343	47.71	NA	6.732	NA	71.5319519	NA	NA	10.81927967
38	AGO	1999	NA	NA	NA	NA	NA	NA	Angola	168	0.282041711	Low-middle SDI	-1	14261.1098108286	2.51087165390323	2642.80750651911	1999.6788746316	3854.85608469462	0.000992058462711678	49086.5941180589	493.783315383609	174.775964563121	9685.20720447258	163.334290130538	58.0757704141114	1243.61491581716	15.7472359473813	783.83048629933	30987.0555714946	279.39255338395	153.336462452699	12.6437589993416	16.8556407091186	431.637471846119	25.3884798675427	117.1614709023	710.673815647721	NA	Sub-Saharan Africa	Angola	48.37100771	48.897	NA	6.683	NA	NA	NA	NA	10.74742985
39	AGO	2000	NA	NA	NA	NA	NA	NA	Angola	168	0.287523194	Low-middle SDI	-1	13758.9744229467	2.46190087389875	2417.18012109546	1963.87833877206	3633.34401235476	0.00144393390816447	46614.913800169	482.281201569025	174.128964330404	9086.95610249518	182.94943542904	55.6788640213406	1250.83646725317	15.6572242904431	769.158098574943	29074.5853804207	274.356029785419	148.898113390977	12.3959465846986	16.6012404338371	426.872867922164	25.2007096647091	116.367660149426	692.041454702852	20.6	Sub-Saharan Africa	Angola	48.46704458	50.087	19.90387584	6.639	NA	NA	1722.590292	3091.588197	12.26628
40	AGO	2001	NA	NA	NA	NA	NA	NA	Angola	168	0.293087866	Low-middle SDI	-1	13202.8868836093	2.39513396327094	1908.42403701613	1889.84004155515	3325.62067125675	0.00228967963823603	43571.2981643874	460.027134406467	170.277733737614	8283.51337512337	204.247279979857	51.729001246283	1250.23268227047	15.4430492297854	739.952549941137	26716.9145349219	262.845747230101	141.079889402441	11.8322037190084	16.2535813397399	413.55873770408	24.7965158849332	112.488593766169	659.682651895213	NA	Sub-Saharan Africa	Angola	48.5218475	51.274	464.5874769	6.601	67.40542	NA	1820.656624	3267.590997	13.85372
41	AGO	2002	NA	NA	NA	NA	NA	NA	Angola	168	0.298807016	Low-middle SDI	-1	12731.1197122937	2.34474203931181	1526.23922219156	1832.4342832485	3060.17266246409	0.00371204657476314	40856.3018196645	442.682986394166	168.882387481881	7550.94703084183	227.669146582428	48.3852568991062	1252.7761506232	15.2134252076355	718.099147053707	24597.2737075485	253.594198772792	134.66684856024	11.4768372945571	16.0658311200644	403.317476830734	24.3627594114374	109.321585499053	632.548297638806	NA	Sub-Saharan Africa	Angola	48.5589729	52.461	991.6571864	6.567	NA	NA	2175.033941	3903.603364	14.98359
42	AGO	2003	NA	NA	NA	NA	NA	NA	Angola	168	0.304846536	Low-middle SDI	-1	12290.7856084809	2.32975016720247	1226.8147954239	1803.43396895934	2806.43096725537	0.0057934228923091	38500.3862517503	432.465251039422	169.506593926356	6964.45928446135	253.550961468369	45.4522704411582	1284.77760717748	15.2079993832495	707.251582857211	22752.3448854871	248.914333627444	130.5896869543	11.2769587909503	16.1041928660332	399.29409316195	24.2731043082937	107.964532384747	615.405456170645	NA	Sub-Saharan Africa	Angola	48.63319827	53.645	1086.338886	6.533	NA	NA	2186.436447	3924.067808	NA
43	AGO	2004	NA	NA	NA	NA	NA	NA	Angola	168	0.311593415	Low-middle SDI	-1	11835.0432448287	2.37834907789078	1103.55262421171	1789.77034809552	2706.34930116936	0.0117119836853587	35033.811942428	425.059995788889	171.294334730299	5161.01973819775	278.863250905291	42.4396282065466	1296.42679368355	15.3366199501046	701.228158263655	20208.3616821683	246.387005561769	127.75255156202	10.7447481347019	16.5760372111526	398.57006588217	24.3828241210334	107.832228088351	607.389159583154	NA	Sub-Saharan Africa	Angola	48.72539224	54.827	983.6620586	6.499	NA	NA	2301.051269	4129.770716	NA
44	AGO	2005	NA	NA	NA	NA	NA	NA	Angola	168	0.319500225	Low-middle SDI	-1	11318.4544139337	2.39036281213235	918.780538442794	1709.57973127437	2503.75040706191	0.0189516688118768	32660.9372626962	399.280440998801	168.181558688028	4595.12345031945	303.445257250926	37.3727792618397	1309.65924524478	15.0197024162651	669.626573161917	18478.6169182347	233.262458097904	118.841802342851	10.1697323599264	16.8076873546955	383.722781490065	23.7558493092611	102.273144417582	570.111727437821	23.4	Sub-Saharan Africa	Angola	48.83679448	56	998.4381987	6.461	NA	NA	2516.1094	4515.742459	NA
45	AGO	2006	NA	NA	NA	NA	NA	NA	Angola	168	0.328920124	Low-middle SDI	-1	10841.581538442	2.49355940809603	815.774624467473	1659.64937921307	2635.48372360759	0.033410665276036	31573.9815577558	380.336482516867	169.31394499908	4640.25633043938	324.543744347392	32.8127035951724	1305.65468568855	15.0117748384144	649.454119502297	17864.7374255785	224.594987487417	111.97719174898	9.79432978511696	17.7643411571562	375.959296485268	23.5807425048897	98.4315199053449	540.63566175367	NA	Sub-Saharan Africa	Angola	48.92123857	56.764	1269.113357	6.419	NA	NA	2647.465637	4751.491723	NA
46	AGO	2007	NA	NA	NA	NA	NA	NA	Angola	168	0.339555796	Low-middle SDI	-1	10231.165509193	2.61574838874802	673.620640552674	1587.8336518719	2196.60909302339	0.0597478963515295	28606.9343754535	354.995778408175	168.701245299628	3923.0583573967	340.906707297879	27.8763611112798	1292.36709444269	14.8401932391855	621.201904032058	15707.808356007	212.040185154692	103.324159650175	9.28236944846545	18.8529979657439	363.528554627447	23.1199999110524	92.9904768961695	502.452937563784	NA	Sub-Saharan Africa	Angola	49.02288641	57.524	993.46739	6.372	NA	98.97358	2968.147576	5327.029912	NA
47	AGO	2008	NA	NA	NA	NA	NA	NA	Angola	168	0.35146425	Low-middle SDI	-1	9690.01273242015	2.78631670201506	574.028703667607	1538.72310643749	2012.05690784796	0.10343329481389	26707.70399829	335.463633441151	168.255957890989	3696.89016077278	353.789814775944	23.7932133616284	1267.73672287562	14.8029561357367	602.718638501254	14435.7392304808	202.396486408934	96.4221122244365	8.94122391962557	20.2837052593918	355.565948601715	22.8569924650515	89.1473238381692	472.485126459033	NA	Sub-Saharan Africa	Angola	49.10737305	58.282	360.4489245	6.32	NA	105.18021	3029.575552	5437.276676	21.28946
48	AGO	2009	NA	NA	NA	NA	NA	NA	Angola	168	0.362974684	Low-middle SDI	-1	9226.8879086939	2.9731268114151	477.301791435311	1497.77566454401	1834.96583001393	0.170929514390468	25380.6571080884	317.756680480241	167.095056069182	3798.906831369	364.407949538219	20.2648172687306	1247.62873369918	14.7957013369553	586.509151932651	13546.8289105867	193.974350080916	91.0703325847416	8.33950123801554	21.5809774352536	348.666754643795	22.6686368752272	85.2913939051057	453.295063096736	NA	Sub-Saharan Africa	Angola	49.16148163	59.034	687.0465717	6.26	NA	104.13057	3266.864353	5863.14652	22.69255
49	AGO	2010	NA	NA	NA	NA	NA	NA	Angola	168	0.375360759	Low-middle SDI	-1	8778.50626026977	3.11691948162851	420.584657477751	1455.72086804911	1699.82882299656	0.242471506944164	23480.8321211211	300.528575742236	165.813591761765	3368.82453184129	370.607735746564	17.1198702782059	1224.04993065769	14.8171054985303	570.884895136705	12245.904337011	185.956557928018	85.6390125489012	8.05144219469771	22.759413767345	342.2024266473	22.5170737091738	82.168147979864	429.053246298173	26.9	Sub-Saharan Africa	Angola	49.21944427	59.783	1108.338717	6.194	NA	105.781	3241.643962	5817.882672	26.25922
50	AGO	2011	20180000	4.355030995723	15780.5317014834	9.005644483712	24.017977788973	18.272346591331	Angola	168	0.388548783	Low-middle SDI	-1	8326.70419168465	3.28532969325516	375.419693929344	1421.58077387515	1539.53028057739	0.336456259340352	21763.7622959042	285.692829409267	164.995186611272	3121.38082671374	375.276865786918	14.569513815614	1204.21147655662	14.9159312106333	558.472767525312	11059.2846214658	179.453419300114	81.1415750937767	7.82571345984711	24.1093223046395	337.67934431114	22.4826026629529	79.5791030866104	407.017508203202	NA	Sub-Saharan Africa	Angola	49.24503705	60.528	1308.273196	6.12	NA	119.5301	3229.378789	5795.869971	26.48254
51	AGO	2012	NA	NA	NA	NA	NA	NA	Angola	168	0.401456444	Low-middle SDI	-1	7923.08348256709	3.44220851177763	334.184136935201	1395.89924148659	1379.30599572009	0.441819317317198	20096.3066865778	273.478068013331	164.844822414621	2803.16335730621	379.017445693562	12.5595012335507	1189.97437963271	15.0831031315372	549.148068636931	9892.4633749801	174.339925718423	77.6578287967563	7.64987621748174	25.358122048145	334.8312628799	22.5693482912831	77.3324973218934	389.342071804228	NA	Sub-Saharan Africa	Angola	49.29015106	61.268	1440.264888	6.039	NA	NA	3414.619409	6128.327269	NA
52	AGO	2013	NA	NA	NA	NA	NA	NA	Angola	168	0.414459649	Low-middle SDI	-1	7531.44053595047	3.56903899558382	291.961161022304	1365.9316300637	1226.05601288232	0.556228823560074	18512.9796016529	261.110302180724	163.662792467808	2523.07786998659	373.810158203256	11.009586667122	1176.64432940647	15.1622830058742	538.35915232021	8785.28930004481	168.621085401036	74.2944741395339	7.45349484175314	26.3691828230775	330.612473086312	22.5403176801921	75.29904330072	371.41616963895	NA	Sub-Saharan Africa	Angola	49.35173575	62.002	1613.825579	5.953	NA	NA	3506.903792	6293.953021	NA
53	AGO	2014	NA	NA	NA	NA	NA	NA	Angola	168	0.427772602	Low-middle SDI	-1	7106.49818693271	3.69044426424803	247.935301837378	1312.56731113835	1074.99745443778	0.686348543769048	17046.9739100724	244.253550307672	158.561805779847	2296.59388562759	359.487933304903	9.67047638981775	1163.81238358363	15.0138039166724	518.349940824918	7809.71662119118	159.540135350431	69.8391513360446	6.96565934374832	26.9464528467345	319.934574906013	22.199985800572	70.8159081198663	350.782154081009	NA	Sub-Saharan Africa	NA	NA	NA	NA	NA	NA	NA	NA	NA	NA
54	AGO	2015	NA	NA	NA	NA	NA	NA	Angola	168	0.440900234	Low-middle SDI	-1	6669.68436983386	3.7872001662034	218.212488691142	1299.10058985741	964.668843768473	0.796635485520434	15548.9872820124	237.422675425527	157.973708644647	1953.90301451244	349.679077023174	9.023053343891	1150.68728583518	15.1996295119706	513.652578899038	6864.06633077269	156.697783648444	68.1768146979691	6.86476456527847	27.7195586009508	318.540955371285	22.3835476380435	69.7266952644466	341.189469745802	NA	Sub-Saharan Africa	NA	NA	NA	NA	NA	NA	NA	NA	NA	NA
55	AGO	2016	NA	NA	NA	NA	NA	NA	Angola	168	0.452740187	Low-middle SDI	-1	6259.80044920688	3.84875952257955	183.795293717706	1290.40513040015	859.323290809257	0.88729494845381	14233.3220484933	232.498438423169	157.436349189976	1727.89345183	349.207992551452	8.69308849876496	1132.57075817052	15.3778759203486	510.328782833803	6036.77277946802	154.679628157433	67.0669268892695	6.78094640549664	28.086785619985	317.672292103865	22.5888472395279	68.8363650589502	335.027115558409	33.4	Sub-Saharan Africa	NA	NA	NA	NA	NA	NA	NA	NA	NA	NA
56	AGO	2017	NA	NA	NA	NA	NA	NA	Angola	168	0.460535938	Low-middle SDI	-1	5934.1092156678	3.89766847544901	160.294589100768	1291.26089544404	798.95175540885	0.963203363165327	13400.4028391052	230.959212972573	157.739768603526	1645.47078866813	344.984804580865	8.7002835763931	1115.41573605004	15.5337591168246	510.77953909943	5558.61602474069	154.194672704974	66.8398351316108	6.75710502336885	28.4184318970183	318.230787095232	22.7964343544845	68.6607211200239	333.704847633562	NA	Sub-Saharan Africa	NA	NA	NA	NA	NA	NA	NA	NA	NA	NA
57	ALB	1990	3447000	4.408019056329	30126.2035767369	13.625981456603	26.887100454873	17.526143114996	Albania	43	0.547699064	Middle SDI	0	2578.65455401993	37.3091762991053	52.2028381637503	2766.35718810093	432.574677736854	0.0568686692381224	6575.80171921109	316.76927296257	1175.32272820709	978.628841416626	26.6889505673097	167.039346945881	319.651041980613	13.4398560511336	921.494537292187	3200.46287833295	348.921879945221	189.85311045738	57.3618861520082	24.9471700180175	464.827134793959	19.2251361055269	208.974528049394	745.928151373471	54.8	Central Europe, Eastern Europe, and Central Asia	Albania	40.97597971	36.428	NA	2.978	NA	99.45175171	NA	NA	90.08174133
58	ALB	1991	3460000	5.075006843859	31428.9611438068	16.025259624813	28.971681297023	19.436324241266	Albania	43	0.545263459	Middle SDI	0	2495.79345554697	38.0233985334023	60.4558666502784	2878.62308620586	431.339630668259	0.0668874686953083	6185.93036594146	322.09196064364	1200.92305910717	717.465195694226	27.5648197996134	174.388868800933	321.710858799325	13.9388179916496	966.34878557627	2987.41514839338	365.731271918585	202.20905639882	59.9966144474126	25.0602566171813	487.269818109701	19.7977413587804	224.329114412134	781.408784947308	NA	Central Europe, Eastern Europe, and Central Asia	Albania	42.32386226	36.7	NA	2.905	NA	101.2331467	NA	NA	90.89363098
59	ALB	1992	3447000	5.48170316344	34776.1386152708	17.40972977548	31.55683998552	20.71535632496	Albania	43	0.542368555	Middle SDI	0	2429.47652257356	36.1777545331206	57.9622399542732	2822.52741222935	414.699136181451	0.0744182464254001	6022.33665010842	308.705510992243	1157.24857010154	692.686131658719	27.6991517275227	170.355355286689	322.756327320674	13.8047883394366	954.762880920291	2901.80050041918	357.703436982813	201.53641333736	58.7708326858732	23.4455391382403	480.098593589846	19.5144331045112	219.114772253932	771.209596815351	NA	Central Europe, Eastern Europe, and Central Asia	Albania	43.09942204	37.249	NA	2.829	NA	99.55587006	NA	NA	77.71475983
60	ALB	1993	3417000	5.565203213249	36919.1009869214	16.985931839443	33.694315864253	21.620174825526	Albania	43	0.541150764	Middle SDI	0	2359.58174107547	34.4172128904525	54.3440829513586	2703.63759005012	390.377866039866	0.0886580233560094	5796.35873022947	286.902535072662	1059.4055055017	656.546724023931	28.0026842455593	162.905277482735	323.293977056903	13.4757214683264	925.924853392836	2760.67527483556	342.734936272562	195.927372066129	56.4379013288378	21.9152127317636	464.622029641519	18.8824539605695	210.370504443869	744.223802284458	NA	Central Europe, Eastern Europe, and Central Asia	Albania	43.46421258	37.799	NA	2.751	NA	98.52026367	NA	NA	70.33512115
61	ALB	1994	3384000	6.116781840299	39566.8870986283	18.845553094913	36.845102165511	23.352187540916	Albania	43	0.542330153	Middle SDI	0	2287.28906406301	33.1316829641244	49.2375976627189	2577.35762983673	371.392067793756	0.120093857891211	5515.85928635883	261.615469836688	962.710645597595	623.671065567659	28.7268584181181	154.981560960984	323.077346773043	12.7254934680903	895.354536289222	2568.48088674797	326.197107842261	188.534110019333	53.9736082631238	20.7811362456597	446.961703938466	17.6082839589663	202.068820133504	714.186659715178	NA	Central Europe, Eastern Europe, and Central Asia	Albania	43.81621398	38.354	NA	2.672	NA	101.5287933	NA	NA	68.72905731
62	ALB	1995	3358000	6.393024782749	38847.734334964	19.886802435623	38.224942148353	24.123148056346	Albania	43	0.546017254	Middle SDI	0	2185.06917656017	34.5411643774555	39.7994897638153	2636.17647342916	312.012200701947	0.160639870901053	5028.48983577091	253.59876525063	944.299113534803	540.469946378717	31.2082567077137	158.567321934957	322.466373989296	12.491230468453	927.961935624964	2211.36666575884	335.621194371119	194.231096310765	55.683584864848	21.3751394707048	460.655438964385	16.9700745162176	207.077009779337	730.40059350068	60.5	Central Europe, Eastern Europe, and Central Asia	Albania	43.90506298	38.911	NA	2.591	NA	104.0438385	NA	NA	68.67848969
63	ALB	1996	3341000	6.929266626387	42399.8314725363	21.101181720196	40.999658522724	26.012216270713	Albania	43	0.552312165	Middle SDI	0	2088.65529428795	37.8417937997433	31.3146509348668	2781.61541115923	274.457318039072	0.225752947817506	4611.94446804605	249.281272839949	956.822099291967	485.805708732175	34.2095302666529	167.680236707888	320.961624077738	12.5787712345279	991.225245865628	1913.10966242818	357.578749283865	206.06083129082	59.4328499120189	23.1357479783582	489.9453699422	16.6758725510812	221.934025721397	765.437331115539	NA	Central Europe, Eastern Europe, and Central Asia	Albania	43.40729221	39.473	1061.762169	2.507	NA	106.3018188	1894.503093	4593.627111	67.86755371
64	ALB	1997	3331000	6.4811817660298	40106.7612558904	20.1273982697374	37.5666172714956	24.3043725937106	Albania	43	0.557673782	Middle SDI	0	1969.49980537325	39.9493448771839	24.433236473321	2875.71680875418	235.78065978603	0.286069987052466	4178.75294775373	245.418099993351	943.075839203181	432.146900828374	38.2687484830208	173.859290004745	317.902813085382	12.7279054885362	1039.82447017283	1622.63941856966	372.752611251632	215.297846395602	62.1396408648833	24.1353236414105	511.547798628281	16.5405646650857	232.686908675768	789.886826712334	NA	Central Europe, Eastern Europe, and Central Asia	Albania	43.14747674	40.035	839.5669508	2.422	NA	108.0198822	1695.775511	4111.769671	69.36618042
65	ALB	1998	3325000	6.387180207224	44097.2852489008	20.032791610746	38.172529187542	24.704134720861	Albania	43	0.565744387	Middle SDI	0	1745.81970583157	40.4306748659194	18.3405487551342	2771.00768168839	186.201377907543	0.355773170043876	3567.29483089976	224.707742944178	861.175970471474	364.618741359654	39.0749046500995	170.084206857924	313.365762651948	12.403817541088	1021.57705737137	1266.2840970239	364.073025191366	212.388092647349	61.1379841599987	24.5039532391084	502.263561656235	15.742685121101	231.090367972863	759.565511968311	NA	Central Europe, Eastern Europe, and Central Asia	Albania	42.36932589	40.601	1021.581451	2.334	NA	107.1711578	1868.085066	4529.570965	71.31360626
66	ALB	1999	3318000	6.4038495631371	44323.7094084422	19.9551442955094	39.3201363712093	25.0507627675405	Albania	43	0.577441918	Middle SDI	0	1969.06176889235	43.7371497183505	14.5928428477345	2821.11827633521	172.006769475362	0.493005558585557	3605.77085443444	212.70228492579	829.337846213603	328.024643907194	36.9777545705842	174.822024195608	306.955925881155	12.8277617711688	1055.23693048477	1103.26680789921	374.224602190987	219.180447348183	60.6988654247119	26.3679172746807	518.659478713614	15.8896158272602	238.195211188692	772.919695013866	NA	Central Europe, Eastern Europe, and Central Asia	Albania	41.6026258	41.169	1406.068986	2.246	NA	105.7366486	2120.34383	5141.226181	71.5446701
67	ALB	2000	3305000	6.5811678068426	42715.5701262274	20.6329356342297	39.1218885383079	25.2404088169976	Albania	43	0.583682741	Middle SDI	0	1596.57119634865	50.5016130965611	13.3069310673187	3053.42330477387	150.242227537163	0.669387204652472	3105.88437069582	212.10753369567	860.066482804375	301.697288247366	33.2370004152896	192.462864553588	300.25738313494	13.7654700871346	1155.62100170924	999.008229471629	412.058167784828	241.099684284501	65.9680234766849	30.2027199730405	571.81502666567	16.4576300252117	264.691044489375	818.071766499581	63.6	Central Europe, Eastern Europe, and Central Asia	Albania	41.13233369	41.741	1532.179868	2.157	NA	104.19619	2293.912255	5562.079873	71.07808
68	ALB	2001	3286000	6.885648763227	44934.958957769	21.2597646663196	41.4462624153528	26.5374261588924	Albania	43	0.592864985	Middle SDI	0	1464.615348866	55.0411433455922	10.8948749188393	3092.36527524298	110.125056399077	0.864633970234101	2664.28574296795	196.840929778323	835.343818724024	246.844083145353	31.7210472060334	198.450555636302	290.724095514028	14.1428859003866	1186.76361500375	725.015525250722	423.031145329534	248.092571381001	67.2015272159587	32.9496638262516	589.387260238785	16.2270295165715	275.068095737047	808.041513805495	NA	Central Europe, Eastern Europe, and Central Asia	Albania	40.97472344	42.435	1743.20785	2.068	98.71298	102.96737	2512.707159	6092.594818	72.53716
69	ALB	2002	3264000	7.3593180291498	44478.9555562297	22.4165368961456	43.6667002134144	28.5497895155462	Albania	43	0.601696516	Middle SDI	0	1359.25449292635	61.0473557514636	8.68473065881463	3215.75143871656	90.8349192065469	1.08810549884998	2382.28200550897	188.828400859309	837.045902399297	212.431850680555	29.8436168537119	210.346177591497	277.937692144911	14.7497538592589	1248.24871301287	581.152488264312	447.298900439111	261.631485137825	70.4570029672554	36.5205598623721	623.46547168217	16.1951094237155	293.390709081209	815.327598814529	NA	Central Europe, Eastern Europe, and Central Asia	Albania	41.0169669	43.501	1867.734305	1.981	NA	101.41151	2622.315288	6358.363122	72.86855
70	ALB	2003	3239000	7.630520840008	45002.3490837122	23.345304470997	45.020543986897	29.434431308822	Albania	43	0.610580274	Middle SDI	0	1261.90974965652	68.0295225025661	7.28891801512336	3351.65689247024	75.4072205170552	1.33691173985428	2141.55637193206	181.507373033036	843.660715053517	182.882622374255	27.8128556822355	223.161629359669	264.176595826286	15.4328719057078	1314.16904114655	469.978426010433	473.742935679176	275.508861511493	73.7689574375294	40.3772485589079	659.955927275769	16.1804938855731	313.772771392401	821.668837533791	NA	Central Europe, Eastern Europe, and Central Asia	Albania	41.2654053	44.573	2131.349166	1.897	NA	100.00514	2788.092463	6760.325266	75.24344
71	ALB	2004	3216000	7.8091408484847	51400.8285242583	24.6489241297166	46.9692409285053	30.4518235045253	Albania	43	0.619400398	Middle SDI	0	1170.29457578276	75.4675255318781	6.07251495123842	3462.25793209002	63.332865245892	1.62614481795425	1933.43513547622	171.681926668729	868.411549886433	158.33094801493	25.8208288182075	233.710471364902	251.703036116906	16.0692469421556	1364.51674649429	382.224132973432	493.898986712561	286.036604065212	71.6318095371241	44.5498476267013	688.284493379224	16.3695574984779	330.702246475216	821.632953533295	NA	Central Europe, Eastern Europe, and Central Asia	Albania	41.54660839	45.651	2357.070948	1.821	NA	98.178	2947.497229	7146.836144	74.80221
72	ALB	2005	3196000	7.9974981466517	47458.3047827516	24.8487837312279	47.2012088435781	30.8285038043078	Albania	43	0.627281256	Middle SDI	0	1097.13713793904	82.2959917265693	5.22096736783886	3517.83857102195	54.7925743264307	1.90697654329664	1778.87522606709	159.503482532901	880.444666817636	139.62476690577	23.8797615063025	241.636422422606	242.081061564571	16.6803660576662	1396.30524535393	323.620633926242	506.067840501586	292.725993212196	72.5531969804988	48.3156570597095	706.948567636168	16.2131186983275	342.061547957266	803.781498992866	67.8	Central Europe, Eastern Europe, and Central Asia	Albania	41.80616307	46.731	2492.953542	1.755	NA	100.67604	3116.685729	7557.069773	77.90939
73	ALB	2006	3180000	8.65559480807	50676.0349863001	26.881380857352	50.45079972558	33.292024326468	Albania	43	0.634645447	Middle SDI	0	1027.27306170103	87.77799159045	4.41627694177781	3509.27197095914	47.4042336251928	2.20088231393128	1646.77265119334	144.271028254724	880.155913872718	124.85800226438	22.9898900987825	243.293546952633	234.121416276658	17.2764106789721	1398.43432240942	280.236287282345	505.279367537871	291.157399265299	71.5617418521869	50.9568486803872	709.234740373036	16.0081484178331	346.030869171365	764.999593741357	NA	Central Europe, Eastern Europe, and Central Asia	Albania	42.04989321	47.815	2788.746328	1.704	NA	97.87571	3350.81921	8124.776372	79.18955
74	ALB	2007	3166000	8.8419056560413	48568.4068682398	28.2647907694739	50.7915964415707	33.7860896228182	Albania	43	0.641646095	Middle SDI	0	953.457903822298	87.1550646229138	3.6685038626973	3400.07979811736	40.7135054503723	2.59706277791717	1518.50744709969	122.173351935709	857.836377277261	112.205774028836	22.6449740771407	236.828391644531	226.099965244779	17.4263080630226	1361.7740018655	243.55037644238	486.944186292524	279.658192212445	68.2229459304632	52.2486828839367	688.938665021361	15.6526818028056	337.938634975678	701.05419090302	NA	Central Europe, Eastern Europe, and Central Asia	Albania	42.24927561	48.902	3022.77334	1.671	NA	96.34563	3576.019201	8670.821817	82.20059
75	ALB	2008	3157000	8.2612121563015	53479.5440517572	25.2390572625323	50.2184220531136	32.6098825802021	Albania	43	0.64804061	Middle SDI	0	908.344858471438	91.3048316517888	3.17733825468816	3470.03705440567	37.2352314178734	3.09063313129235	1441.03413197257	107.481394319389	879.032239755581	103.158394288584	22.4024046316068	245.247796546753	218.747101467089	17.8483052508715	1399.93949019954	226.205493927937	498.412178850058	284.395255074624	69.1534879150263	56.7890013985875	706.595284404382	15.4500744670356	350.089634156339	675.678914862812	NA	Central Europe, Eastern Europe, and Central Asia	Albania	42.40665608	49.991	3292.490242	1.654	95.93864	95.6825	3793.926366	9199.184247	84.12509
76	ALB	2009	3151000	8.196123279473	58955.9417586095	25.2202995670004	51.4516595424898	33.2188560781828	Albania	43	0.653349066	Middle SDI	0	850.616019968005	93.8622976713924	2.73409006658485	3483.29558383058	34.3009032547633	3.63184220122553	1351.83395224765	94.2166747764503	882.445737314754	95.1837937487577	21.5495768433272	248.028004300037	212.460384230193	17.7678693483648	1412.30687070512	207.607053239622	499.158154684983	282.456594512274	63.7776113155914	60.9000588254957	708.747900106273	15.6269533749042	354.461871658786	658.264236182353	NA	Central Europe, Eastern Europe, and Central Asia	Albania	41.54512462	51.076	3412.332314	1.652	NA	93.10456	3866.84711	9375.996154	85.69499
77	ALB	2010	3150000	8.4794385611658	58321.0802616423	25.5140371546978	52.7802335084521	33.9204241362082	Albania	43	0.657642648	Middle SDI	0	807.179511005816	95.6100462022765	2.41121171788464	3513.09536514223	32.5395567041502	4.15146880089402	1286.84350774606	83.4722504681712	895.011801613782	89.3819482802601	21.7173289464783	250.97341208148	207.899523269349	17.9029751663476	1431.0044200152	195.424815350826	501.532018194831	280.218754048624	63.2387573442056	64.0269460450297	713.400344192659	15.3037058274416	359.786615420698	627.123548747533	72.3	Central Europe, Eastern Europe, and Central Asia	Albania	42.38111863	52.163	3530.690656	1.66	NA	93.49047	4053.454404	9828.465368	88.10389
78	ALB	2011	3154000	8.443515614024	58485.8787953003	25.292522796231	52.8300121369205	33.718402493941	Albania	43	0.661149999	Middle SDI	0	781.095533993951	98.5007011450522	2.31593579153168	3583.18032853506	31.2213586088228	4.68482115080607	1244.11918544381	75.707996035336	919.994350374523	84.6428863236798	21.8421232104725	256.354827812126	204.357447426506	18.1961123342558	1465.3849313698	186.297601747552	509.453425916369	280.737430576245	63.3364804788469	68.079321939541	725.109469379624	15.1936030801683	370.662939852062	608.500085424922	NA	Central Europe, Eastern Europe, and Central Asia	Albania	42.40859609	53.247	3631.241566	1.673	96.8453	95.00608	4210.970178	10210.39598	89.79816
79	ALB	2012	NA	NA	NA	NA	NA	NA	Albania	43	0.664528457	Middle SDI	0	751.110611951674	100.909139667238	2.29093006663615	3646.53450153813	30.4872610615603	5.23312042006603	1201.72501786614	70.0138125071689	942.781114057338	80.7081779484102	21.9042182996186	261.411579450769	200.752050196071	18.4410102003941	1497.70514971211	180.860706324723	516.046303313867	281.05214654573	63.4671124388848	71.8158446719789	735.028119446065	15.0694064912769	374.49982875045	591.469365727408	NA	Central Europe, Eastern Europe, and Central Asia	Albania	42.46876885	54.33	3631.331115	1.684	97.24697	97.58513	4245.097445	10293.14483	92.28983
80	ALB	2013	NA	NA	NA	NA	NA	NA	Albania	43	0.668088172	Middle SDI	0	723.93210091778	103.400455802143	2.28283757292526	3729.62052444627	29.9414775514019	5.76873880658955	1163.53746907526	67.1900489577809	968.942480874318	77.2114683738408	22.0067094610649	267.588301099545	197.172630296013	18.7823674231465	1535.9342757258	176.455127903841	525.543923003523	282.874539271423	63.981101556424	75.4644030733152	748.51340215242	15.0968517228597	383.933537578011	582.535914476893	NA	Central Europe, Eastern Europe, and Central Asia	Albania	41.46179626	55.387	3759.448573	1.69	NA	99.98391	4400.003185	10668.74686	96.25608
81	ALB	2014	NA	NA	NA	NA	NA	NA	Albania	43	0.672263112	Middle SDI	0	704.253803450776	107.171029655851	2.28465091214982	3861.90125231863	29.6245230901272	6.37391611295856	1134.6934022282	67.2440400910004	1004.32196414325	74.3284798958948	22.1382478266654	275.556401105035	193.767520369571	19.3565356787861	1585.78690450153	173.205515030071	539.741152654691	287.092268001488	62.2389191331403	79.9660282708082	767.251817918196	16.1583120646976	402.171338176565	606.984679804899	NA	Central Europe, Eastern Europe, and Central Asia	NA	NA	NA	NA	NA	NA	NA	NA	NA	NA
82	ALB	2015	NA	NA	NA	NA	NA	NA	Albania	43	0.676467506	Middle SDI	0	674.563594048106	109.66035305691	2.29621296829016	3930.65345895924	28.9836604295324	6.91261248168525	1096.01998360153	66.8606233574011	1025.44878169334	72.0495547434952	22.230094035623	280.953904051531	190.564072793652	19.7817113638836	1617.03713391586	169.35855194495	547.265316231224	288.94977848824	62.8365532110525	83.289652454061	777.867719230499	16.34352734529	402.950470647729	603.646978839488	NA	Central Europe, Eastern Europe, and Central Asia	NA	NA	NA	NA	NA	NA	NA	NA	NA	NA
83	ALB	2016	NA	NA	NA	NA	NA	NA	Albania	43	0.680847013	Middle SDI	0	657.020042507809	112.112457441627	2.30111094158495	3985.98952883297	28.4128152638039	7.42648023291334	1069.52549450169	66.7823509647475	1049.20175553417	70.1965397932339	22.3361965309052	284.446614239809	187.702895848869	20.1331236105429	1638.98858711075	164.718496219048	551.071742399766	289.399694943471	63.3157225322479	86.1681091921303	783.167864319265	16.4717600625367	407.370805165719	600.026210814469	75.4	Central Europe, Eastern Europe, and Central Asia	NA	NA	NA	NA	NA	NA	NA	NA	NA	NA
84	ALB	2017	NA	NA	NA	NA	NA	NA	Albania	43	0.684614242	Middle SDI	0	635.649258289093	114.938040326	2.31877967614189	4057.2829163645	27.9153354896184	7.94951230565703	1041.1007035627	67.6242816956784	1076.22099913425	68.9525884650827	22.4229088535907	289.053082127083	185.438429174372	20.5265223536087	1667.7787670878	160.9370909085	557.094712966242	291.310726256181	64.2234975232024	89.4481486525349	791.040037969017	16.5657658517599	410.942173694658	601.491544913084	NA	Central Europe, Eastern Europe, and Central Asia	NA	NA	NA	NA	NA	NA	NA	NA	NA	NA
85	AND	1990	NA	NA	NA	NA	NA	NA	Andorra	74	0.850193921	High SDI	0	317.680461463448	113.06557325593	1.28568928901758	2061.8073327495	2.30455900086303	41.0053752942596	423.576927250195	209.70078777558	330.51863214189	10.9636219025392	40.9697520882927	197.029414266051	79.7706097750334	35.2248479895399	742.265569657712	14.5723449304427	233.17418740463	210.758388157268	56.1410262994421	132.623030568114	411.668745451328	41.8992446662386	146.159371100096	311.634464238411	84.7	High-income	Andorra	NA	94.712	NA	NA	NA	NA	NA	NA	NA
86	AND	1991	NA	NA	NA	NA	NA	NA	Andorra	74	0.853767162	High SDI	0	320.427888811459	108.741197666602	1.20528426202649	1988.24647626963	2.3019970737607	40.3780301078197	427.422728155529	202.109846237126	317.700585519152	10.7050938065536	41.6357249039944	188.583944632235	81.8849065242386	34.5906939426703	715.206370830513	13.8264311334518	223.391832491395	203.20065197324	53.637189703028	127.974717299782	396.052411142025	41.2676450950389	140.274114670427	303.779508537861	NA	High-income	Andorra	NA	94.53	NA	NA	NA	NA	NA	NA	NA
87	AND	1992	NA	NA	NA	NA	NA	NA	Andorra	74	0.855965825	High SDI	0	321.888765045827	108.109472962708	1.2172771775604	1991.77355401746	2.39998470900664	40.7236452242187	430.165747815696	202.801615737667	317.075313110659	10.6489974869956	42.110004018165	187.59094979362	82.9825784595163	35.2689737474701	714.471754923718	14.046626168587	223.270975119051	203.615025026449	53.2873889370228	127.081903121012	396.208710467934	42.2956262715107	140.516222851324	307.342235437046	NA	High-income	Andorra	NA	94.324	NA	NA	NA	NA	NA	NA	NA
88	AND	1993	NA	NA	NA	NA	NA	NA	Andorra	74	0.857039933	High SDI	0	298.408123751881	107.553561607864	1.13426264118436	2004.29185629572	2.16396048345002	41.3475103200331	404.935878005533	204.923471905073	318.483217063457	10.3395517321634	41.92366667509	187.85955825439	82.7825108806658	36.1737411328191	717.211009549932	12.8819781143504	224.199557470823	205.70462009997	53.2109598686289	126.458191434269	398.665944204925	43.6843813087717	142.589152948324	313.928833426076	NA	High-income	Andorra	NA	94.111	NA	NA	NA	NA	NA	NA	NA
89	AND	1994	NA	NA	NA	NA	NA	NA	Andorra	74	0.857968938	High SDI	0	281.19121758381	107.279086470087	1.13477763508057	2036.71575240704	2.07044788437172	41.8555397246962	387.693111137151	209.687431518112	324.714830024124	10.3427518441309	42.046096302702	189.2996815211	82.9686060906134	37.6219779520277	726.026919744082	12.6983183490336	225.937131546132	209.333891258723	53.4530055325001	125.457370338547	404.408368232871	45.6581066539792	142.639042594886	319.444488974055	NA	High-income	Andorra	NA	93.89	NA	NA	NA	NA	NA	NA	NA
90	AND	1995	NA	NA	NA	NA	NA	NA	Andorra	74	0.858845559	High SDI	0	270.181628427993	106.361966577963	1.14294779375212	2043.52693676651	1.95592020246838	42.229550744689	376.336960598345	210.060893149591	328.485238538203	10.3400918936274	41.9944328740213	187.462887195869	82.9217338147278	38.5634946169653	724.361176993284	12.4393464077617	224.830675117825	209.15076197844	52.8500408771483	123.93904988867	403.66570502788	47.1201854270271	143.90631634138	323.389891685461	88.5	High-income	Andorra	NA	93.661	NA	NA	NA	NA	NA	NA	NA
91	AND	1996	NA	NA	NA	NA	NA	NA	Andorra	74	0.860378119	High SDI	0	258.221629192431	104.466758367016	1.10351129448988	2011.12881752043	1.86745464366932	42.5139719370183	364.240000475137	205.528217783214	325.372655616282	10.123816199323	41.7698145705314	182.024286391251	83.5032535192939	38.9647747634874	711.480681826237	11.9669342871323	218.552135334107	205.106090603956	51.2638792256504	121.783170352388	394.570745557017	47.7518334809	137.682555209887	321.015113671054	NA	High-income	Andorra	NA	93.425	NA	NA	NA	NA	NA	NA	NA
92	AND	1997	NA	NA	NA	NA	NA	NA	Andorra	74	0.862838284	High SDI	0	248.929588437632	103.564707262311	1.04539239058177	1974.7056457934	1.81879508946326	43.1316652842685	354.796843706433	198.374919861659	324.461326925074	9.89768221582294	41.1834708078773	176.494923911146	84.1214223383016	39.1093344245914	697.479671630841	11.4539541254968	210.28323660735	200.318065348458	49.6098949272466	121.037344175476	382.570231759759	47.8127656329002	133.68113737199	314.269288201098	NA	High-income	Andorra	NA	93.18	NA	NA	NA	NA	NA	NA	NA
93	AND	1998	NA	NA	NA	NA	NA	NA	Andorra	74	0.865525653	High SDI	0	238.539690759477	103.403090473394	0.995331364986587	1943.08694540532	1.75577292513042	43.9579280159347	343.615113196144	191.32245665577	324.323243969474	9.49675802056037	40.7004713249746	171.829112273565	84.2398112280774	39.2868412600772	685.835496288065	10.9570827064775	202.407170868672	196.186407411383	48.1555389485572	121.132884105188	371.246813797435	47.816735310221	129.207280613202	306.910571390363	NA	High-income	Andorra	NA	92.927	NA	NA	NA	NA	NA	NA	NA
94	AND	1999	NA	NA	NA	NA	NA	NA	Andorra	74	0.868374016	High SDI	0	228.994058075042	104.18648633749	0.960473695108425	1925.56717365404	1.735867325324	44.9172469598697	332.957062362454	185.516621435003	326.165737836734	9.33379976575305	39.9702059625534	169.047785853942	83.6540779467686	39.5688328812373	678.931237624179	10.6130637061213	196.810432370864	193.819634198296	44.1958871421915	122.598553747425	362.670362258197	48.0040127205818	126.131315340586	302.609781339419	NA	High-income	Andorra	NA	92.666	NA	NA	NA	NA	NA	NA	NA
95	AND	2000	NA	NA	NA	NA	NA	NA	Andorra	74	0.870685949	High SDI	0	217.402472793987	106.064650935471	0.924780048797319	1931.80372202244	1.67420326026245	46.1199407523667	319.100437782319	183.047357768621	330.938137599331	9.13554929928657	39.2919059692884	168.442464199523	81.9141910293971	40.4303223520461	680.487595419982	10.3178785535267	193.581491157895	193.991160907112	42.7289363195436	124.763689115609	359.051130837086	48.8195414738829	124.968726976744	300.132692937727	92.8	High-income	Andorra	NA	92.395	NA	NA	NA	NA	NA	NA	NA
96	AND	2001	NA	NA	NA	NA	NA	NA	Andorra	74	0.873201594	High SDI	0	208.604739840672	107.408392701777	0.877991082341891	1926.68445168789	1.59027602697626	46.9887105797626	307.416589458254	179.93921819139	332.352368393851	8.96824479592209	38.8728978785582	167.15799309077	79.6553862933415	40.9015642489806	678.932459273998	9.89774506168276	189.533075639091	193.255188268638	41.2985558365054	126.46889118692	353.417922269739	49.1619606143465	122.434673629742	296.237607167777	NA	High-income	Andorra	NA	92.056	NA	NA	NA	NA	NA	NA	NA
97	AND	2002	NA	NA	NA	NA	NA	NA	Andorra	74	0.875455285	High SDI	0	200.496997186922	108.34473620494	0.799789302326125	1914.20632481327	1.51063700291762	47.6578382474494	296.028114322283	176.299888041337	332.263512307781	8.68764067980673	38.3212774977788	165.489887117717	77.3600671592344	41.1803171260203	674.538724831773	9.21480795736136	184.996419795974	191.994607456504	39.9175058953382	127.766023501231	346.554230747475	49.2864742605687	120.338184351111	290.901483775429	NA	High-income	Andorra	NA	91.641	NA	NA	NA	NA	NA	NA	NA
98	AND	2003	NA	NA	NA	NA	NA	NA	Andorra	74	0.878253186	High SDI	0	208.998754347555	107.258990171405	0.780866665830167	1838.38866934599	1.58275313279008	47.6201337552008	303.848536357248	165.38839598447	322.997580607118	8.46186185108594	38.2788150224772	158.60938484555	76.8915603438808	39.7710410304191	650.134739677046	9.20051176422056	173.839537717297	183.998149411868	37.2529128700783	127.607477485073	327.654554913377	47.0128668812048	113.75457745872	275.919978337105	NA	High-income	Andorra	NA	91.207	NA	NA	NA	NA	NA	NA	NA
99	AND	2004	NA	NA	NA	NA	NA	NA	Andorra	74	0.880800379	High SDI	0	214.418391250832	106.265265027051	0.761835243885116	1776.78706271509	1.67289912532568	47.5127250727056	308.535868019283	156.16323072862	316.525760964985	8.42493952341847	38.0079000072632	152.780986201255	76.1045512687309	38.5549937764105	629.234659780168	9.26454530987617	165.670314427512	177.414284476462	32.2826237273297	127.842633697553	311.376125465019	45.4607367983973	108.253044948209	267.145356809523	NA	High-income	Andorra	NA	90.751	NA	NA	NA	NA	NA	NA	NA
100	AND	2005	NA	NA	NA	NA	NA	NA	Andorra	74	0.882874823	High SDI	0	215.047175381512	105.618750235749	0.776844631944293	1726.04522649109	1.75237500420888	47.6192724508012	308.305355120596	148.28085027404	312.269666560698	8.51133892915287	37.6021681833614	147.208399112764	74.8677830106826	37.7763742651657	612.069125902856	9.53907257211348	157.006041194037	171.432908717643	30.3155436623569	127.618510031764	296.353498600985	44.0846876527899	103.449590018826	254.61727470634	94.3	High-income	Andorra	NA	90.285	NA	NA	NA	NA	NA	NA	NA
101	AND	2006	NA	NA	NA	NA	NA	NA	Andorra	74	0.884726254	High SDI	0	210.148280005299	105.76287545024	0.762581080267652	1691.28021593283	1.70637445485751	48.1413126537744	301.575564809774	142.351894871769	308.549038330292	8.22341330715132	37.2271053543486	143.390757255985	73.5171867026266	37.3270233340559	601.493391133945	9.35687056785998	150.420177471151	167.472952617402	28.7944173164522	128.492977997764	285.12279719057	43.1184901331504	99.8111258219467	245.84355404628	NA	High-income	Andorra	NA	89.807	NA	1.24	NA	NA	NA	NA	NA
102	AND	2007	NA	NA	NA	NA	NA	NA	Andorra	74	0.886322408	High SDI	0	205.967263704839	108.279631805276	0.756116150639038	1692.1325728317	1.65951061612491	49.0945676230759	294.883163284393	140.621464631311	310.717917571881	7.75559854645644	36.8195919168969	142.848764778167	71.5496080822821	37.3901916687436	602.411355855708	9.2848486739708	148.254653932819	167.252920757507	28.0030367487004	130.452922364949	281.147031545363	43.1291661452262	98.8273572248979	242.864926514634	NA	High-income	Andorra	NA	89.308	NA	1.18	NA	NA	NA	NA	NA
103	AND	2008	NA	NA	NA	NA	NA	NA	Andorra	74	0.888106057	High SDI	0	202.384585140623	109.857834442158	0.748890123653276	1708.78012691701	1.63418344643238	49.6678649846775	288.514798525456	142.650302992855	312.78943843326	7.33551332182225	36.4954674413029	143.434782765027	69.2867584304265	37.9783364878604	607.479008391465	9.18733961939098	149.625380582954	168.8832360768	27.5203334347538	130.842284567322	283.124252904506	44.1127642704377	99.4297477390231	245.993931708048	NA	High-income	Andorra	NA	89.004	NA	1.25	NA	NA	NA	NA	NA
104	AND	2009	NA	NA	NA	NA	NA	NA	Andorra	74	0.889748485	High SDI	0	195.312844165356	112.251632927045	0.737462428393889	1756.61834330033	1.55516528553149	50.4637985482088	278.205852075299	148.171512901893	324.260199746938	6.95962468501921	36.1499462681132	146.279368202877	66.6024563207176	39.3117838371807	621.906215316348	9.0315470816534	154.264766384171	173.417153313467	25.523750028974	131.76450453431	291.155273397719	45.9955420064953	101.735517868852	253.936499555586	NA	High-income	Andorra	NA	88.912	NA	1.19	NA	NA	NA	NA	NA
105	AND	2010	NA	NA	NA	NA	NA	NA	Andorra	74	0.891474469	High SDI	0	189.576590549645	112.796977014321	0.711288802283007	1785.51090088342	1.48797353389924	50.6280654848231	269.793467420804	152.640736584746	329.838021743361	6.74353651710842	35.7489486830292	147.195119980518	64.4793750892866	40.2931979397444	629.021221571669	8.7180512079977	157.919723411768	175.933881401968	25.2567109549278	130.769689874284	296.98362544167	47.693425373722	105.997183211495	261.493042859469	94.8	High-income	Andorra	NA	88.819	NA	1.27	NA	NA	NA	NA	NA
106	AND	2011	NA	NA	NA	NA	NA	NA	Andorra	74	0.893817342	High SDI	0	189.76550981506	108.330926430879	0.744685941117093	1755.07822122069	1.52228353599783	48.6631248627843	270.010028999251	153.577245968797	321.662036859042	7.05466813758077	35.9344604141757	143.949496092844	63.9981928022235	39.8891867618079	616.962269212193	8.91773711069975	157.059651375569	173.602288940049	24.3428140916827	124.791145544502	294.596419710629	48.0071886796812	102.043070635982	261.79883894798	NA	High-income	Andorra	NA	88.726	NA	NA	NA	NA	NA	NA	NA
107	AND	2012	NA	NA	NA	NA	NA	NA	Andorra	74	0.895659458	High SDI	0	184.996997421665	106.898372062905	0.744842611418763	1762.41714465081	1.44842375587803	48.1008098517378	263.538651968583	156.968683988871	320.772566510352	7.04350362936063	35.7233903440213	144.048679610583	62.4798962049788	40.2089837604446	618.781987260453	8.76988997621046	159.571125205263	174.716916085077	24.070612506736	122.418902254562	298.139657498434	48.9284788169535	102.221053924694	267.386009021785	NA	High-income	Andorra	NA	88.631	NA	NA	NA	NA	NA	NA	NA
108	AND	2013	NA	NA	NA	NA	NA	NA	Andorra	74	0.897110932	High SDI	0	176.95502742161	107.847310927966	0.680991587115155	1800.60107442232	1.29412296015997	48.551754469827	252.724671636918	162.12817687813	325.639592521767	6.84878152408451	35.4316027578418	146.203292680715	60.6109631273021	41.3300279892501	630.873839705525	8.10053749424796	164.560275107833	178.233610384882	24.2462778187143	122.503682907946	305.729984550365	50.6458246426335	105.855386746173	275.768017754117	NA	High-income	Andorra	NA	88.537	NA	NA	NA	NA	NA	NA	NA
109	AND	2014	NA	NA	NA	NA	NA	NA	Andorra	74	0.898503398	High SDI	0	169.841474658292	108.951584301566	0.612238046637772	1820.59776103751	1.18545388066445	49.2483612371575	243.2929635468	164.596531536457	328.326130886061	6.64758879689411	35.1728751620151	147.347126051203	59.1610165317327	42.0184816552342	639.427367384245	7.46113743923979	166.11522242639	180.042482454004	23.3955563162729	123.132109599028	308.928921605938	51.1451740490226	105.99758446647	276.720907787633	NA	High-income	NA	NA	NA	NA	NA	NA	NA	NA	NA	NA
110	AND	2015	NA	NA	NA	NA	NA	NA	Andorra	74	0.899660613	High SDI	0	162.55558846676	110.271408363093	0.548179157702436	1835.7649727795	1.09827329001303	50.0594543158295	234.251717974253	165.472782114716	330.075167940862	6.54651306421654	34.8340198101637	147.757049134435	58.1348924935648	42.486256365475	645.475300666763	6.85559341006238	167.230541335858	180.89823882563	23.4051403767166	124.35353757215	310.117746831002	51.6807353107327	105.277622331599	277.574149381956	NA	High-income	NA	NA	NA	NA	NA	NA	NA	NA	NA	NA
111	AND	2016	NA	NA	NA	NA	NA	NA	Andorra	74	0.900728827	High SDI	0	161.541546187559	112.861021133682	0.52486961759966	1868.57891965365	1.03441617123715	51.3597039543254	231.805118058373	167.279640409768	336.559850102447	6.45491657778738	34.5379049574998	149.740962889567	56.9710772609117	43.2712607785156	657.257100826044	6.68286342217488	169.773109685987	183.292043515554	23.6898319998805	127.009772635094	313.887885184117	52.4743769907375	107.792372481799	280.76676640143	94.7	High-income	NA	NA	NA	NA	NA	NA	NA	NA	NA	NA
112	AND	2017	NA	NA	NA	NA	NA	NA	Andorra	74	0.901838419	High SDI	0	158.721152520407	115.533835114753	0.489174568484141	1893.91306004491	0.968034624424774	52.8512517731576	227.851659582646	168.114322256974	341.978645648626	6.31892914967561	34.382259908525	151.175815653167	56.2714107552402	43.8483877114206	667.146965558816	6.39169953128575	171.385250106065	184.764811034093	23.9379069486625	129.940457477087	316.159985074537	52.8656128218733	107.27736469339	282.202120295225	NA	High-income	NA	NA	NA	NA	NA	NA	NA	NA	NA	NA
113	ARE	1990	1806000	7.564599215099	36776.8428190403	29.291971712893	41.783850281243	33.396936738776	United Arab Emirates	156	0.621397236	High-middle SDI	0	1706.72464500328	8.25719975034895	6.45656736208994	1353.57796300831	30.3439124002653	12.5672705922854	2492.68682066413	0.89180725865832	257.209846531498	170.660665822442	26.8071932438631	9.13646049690959	267.099944586179	9.2545465261891	696.889647545731	398.354306096532	180.656460308004	106.658266730138	65.9380245855896	119.116016670091	300.027226671508	9.2898790928182	68.2414534386507	222.377452459153	49.8	North Africa and Middle East	United Arab Emirates	10.82474395	79.051	NA	4.454	NA	107.3393326	NA	NA	60.82873154
114	ARE	1991	1908000	7.33419657273	36044.0772370775	27.80136271911	40.79008499521	32.5330487734	United Arab Emirates	156	0.636744907	High-middle SDI	0	1495.93527371875	8.31783859016121	5.64700612112718	1382.74566876045	25.9527335291223	12.2859453431774	2191.80263130604	1.24566596501098	259.245726180023	143.451241761535	26.5764133337643	7.75260454597996	246.439191644014	9.47717149233736	709.680669911504	346.123632560878	183.544534874855	108.504050979264	67.4148890595682	118.890456994655	308.886831036614	9.62779896778677	72.8803275314431	235.462961299589	NA	North Africa and Middle East	United Arab Emirates	11.01586996	78.906	NA	4.253	NA	107.8380127	NA	NA	65.48999023
115	ARE	1992	2013000	7.51684450687	39804.7221315542	28.38692978579	41.62060757759	34.0471734748	United Arab Emirates	156	0.650691264	High-middle SDI	0	1312.91288414239	8.42824139581617	4.93288333530256	1410.96763487986	22.2258321419985	12.0187465606608	1927.83636473687	1.78414795113527	261.849186765622	120.2372760938	26.3735492568757	6.55265134106729	226.224175082021	9.71702366250499	722.632764022246	300.590186769767	185.456027733891	110.175022447702	68.9021224782533	119.350564837392	316.722570604566	9.98242777122481	76.4254897487648	247.724074977224	NA	North Africa and Middle East	United Arab Emirates	11.17888109	78.76	NA	4.041	NA	102.8578796	NA	NA	68.19394684
116	ARE	1993	2121000	7.75888565966	37767.3231425052	28.77238717584	43.0544724787	35.13639698762	United Arab Emirates	156	0.663397448	High-middle SDI	0	1160.10464309496	8.49188742206766	4.32091294290522	1442.62597672065	19.1255240812404	11.5950637928358	1705.19869342463	2.86673408362071	263.952935516913	101.304681953218	26.2085785946329	5.55796301294784	206.953813366459	10.0045287785932	736.791181368883	262.796607654919	188.225801149097	112.333839046145	70.5711624790762	119.132118208947	326.13960744742	10.4486456593589	81.3199318256536	262.650730249358	NA	North Africa and Middle East	United Arab Emirates	11.38164443	78.614	NA	3.827	NA	100.094017	NA	NA	72.10059357
117	ARE	1994	2232000	8.784928845926	37983.5303703717	33.973706099888	45.936543605378	38.149701971442	United Arab Emirates	156	0.675033126	High-middle SDI	0	1031.7867849672	8.41628642208063	3.80909116713156	1468.38496400332	16.4647813354578	11.1575545878005	1517.3128404325	4.31445264957158	266.222455599309	86.3978642426319	26.0642131611162	4.82545525306061	189.307917795434	10.2956106135431	749.410752082934	231.111159929418	190.397733156366	114.36307054218	71.949119039527	119.113527879275	334.046857069133	10.9089850618535	86.5207539053514	269.354725887442	NA	North Africa and Middle East	United Arab Emirates	11.50776436	78.467	NA	3.618	NA	100.3423462	NA	NA	77.72505951
118	ARE	1995	2346000	8.677512752236	38453.7268866725	33.345748979531	46.378252827812	38.481639235143	United Arab Emirates	156	0.685747463	High-middle SDI	0	928.125142950084	8.55752811160265	3.39837317269887	1493.41767288204	14.1311226450671	10.7598545793392	1362.36435835523	7.02238461044691	269.041702962808	74.5467475451779	25.9384413597125	4.12133489552134	173.821017325922	10.5466877424145	760.370067484639	203.371783342121	190.615430421383	115.580875096442	73.2951044196664	119.815527121998	339.451810712652	11.3337803002993	90.9727328479392	279.957866182782	54.4	North Africa and Middle East	United Arab Emirates	11.62370688	78.319	NA	3.418	NA	101.0636292	NA	NA	81.7537384
119	ARE	1996	2471000	8.62480814693	38801.887644111	31.93851860705	46.58836623575	38.45219771924	United Arab Emirates	156	0.696239797	High-middle SDI	0	846.677082763299	8.63094759110937	3.0360367871722	1494.82756883764	12.169678167241	10.3347070782559	1235.37214540225	11.079231922831	267.63270759418	64.9966921969382	25.884591330988	3.4821317216591	158.899538849853	10.6788754012291	759.989798300457	179.191179570824	186.345105131374	114.649221109112	73.3321114261091	119.444648271816	337.488500407769	11.6257138335588	94.2651261601879	284.459675517224	NA	North Africa and Middle East	United Arab Emirates	11.74964366	78.493	NA	3.232	NA	98.07546997	NA	NA	NA
120	ARE	1997	2609000	7.55405931768	42114.3278266457	27.898223048835	43.401798941655	35.579317329235	United Arab Emirates	156	0.7066042	High-middle SDI	0	797.6194715669	8.66826005985843	2.80297791711041	1484.22126503952	10.983862505963	9.87989802854919	1148.30607529082	17.1304629177222	264.478152471111	57.5314149095768	25.7936691945006	2.90274131690815	143.360535745507	10.7522374325503	753.632844104705	162.007217602618	180.354460505173	112.692937156152	72.6407576227684	118.591950718223	331.627317135595	11.8620056499765	95.6163762604387	285.980912334015	NA	North Africa and Middle East	United Arab Emirates	11.85066156	78.938	NA	3.062	NA	93.89537811	NA	NA	79.06778717
121	ARE	1998	2753000	7.02299773975	41688.8246477564	26.46906577661	42.65546656763	33.93696726728	United Arab Emirates	156	0.716475403	High-middle SDI	0	778.010485098964	8.67879254958689	2.66144053046591	1497.519207033	10.3616872404366	9.26147401189205	1098.88819732488	28.2087313254427	264.216531192526	51.9199936629345	25.6963213396024	2.48714343246901	128.720535076244	10.9789599955366	757.123518332351	151.051448165034	179.520570347629	113.406291667999	73.1983672523257	117.764563575293	332.615698317301	12.3601730808144	99.7738820510796	294.793092046899	NA	North Africa and Middle East	United Arab Emirates	11.92140301	79.378	NA	2.907	NA	90.36122894	NA	NA	79.17507935
122	ARE	1999	2894000	7.5302021287912	43225.7538860063	26.2344415483396	45.6200681295096	36.1783496372924	United Arab Emirates	156	0.725712225	High-middle SDI	0	770.548443041033	8.49471393863644	2.57377685030894	1510.77260943707	9.96399259212482	8.65465551517518	1060.11560827321	42.4395541162771	265.141445998519	44.5470843634781	25.6705323671145	2.10888052347715	116.482584030663	11.2385551322813	760.395776267452	136.770025517782	180.778035569119	113.964578121373	67.4855323501191	116.258361948785	332.583496883313	12.8955498804928	102.02144165473	302.252322485184	NA	North Africa and Middle East	United Arab Emirates	11.96320302	79.81	NA	2.768	NA	NA	NA	NA	NA
123	ARE	2000	3026000	6.778638104955	40740.6410342211	22.360142230255	41.938014157015	33.44504642893	United Arab Emirates	156	0.734262061	High-middle SDI	0	760.717684342625	8.46928704949198	2.4650501553269	1489.75593151243	9.57024937265823	8.25058369133787	1026.93766973195	58.5844605547571	260.541599317745	39.1011522667104	25.6822978397872	1.6784056860007	108.013596712346	11.310060851946	747.955422708886	125.520084716682	173.174528668259	110.414473761088	63.2859576826874	114.526594314156	320.382219827185	13.1603138870724	100.978306601032	298.709180248078	60.2	North Africa and Middle East	United Arab Emirates	11.97643536	80.236	NA	2.644	NA	NA	NA	NA	NA
124	ARE	2001	3132000	6.304347361033	39880.9837165157	20.667516035506	39.458137867345	32.523536976585	United Arab Emirates	156	0.742114992	High-middle SDI	0	752.092283236261	8.31984387015869	2.3171173998678	1458.73704162824	9.23357740748787	7.82031677829801	1004.310661112	78.0279549733757	251.470447683997	36.3515837482994	25.8088355768274	1.3171265624987	102.338553129892	11.3780251931755	731.195919131832	119.365995861913	165.412610965309	106.449200844861	59.0293683276767	111.599508800713	306.96925684928	13.4736600682885	98.3483989230587	294.812306488247	NA	North Africa and Middle East	United Arab Emirates	12.17436355	80.655	56921.61292	2.533	NA	NA	63877.41308	104337.297	NA
125	ARE	2002	3224000	8.775447198271	42611.8864942117	30.4823034301	47.891226820689	39.565492741963	United Arab Emirates	156	0.74888602	High-middle SDI	0	745.03735638632	8.25513137346725	2.18905570249664	1437.5651687017	8.94308730005266	7.47997733019143	978.879454051759	98.4835027886373	243.025811253242	31.4020337996978	25.8950303481664	0.965331343420948	97.2265777687916	11.4097491601666	721.210789075444	109.317124379599	160.314046412073	104.340722215696	55.8587173387948	110.37074783148	297.129416111887	13.7302956520306	97.1313806913007	294.624605501449	NA	North Africa and Middle East	United Arab Emirates	12.37158565	81.067	53877.85866	2.432	NA	NA	59692.23676	97501.23453	NA
126	ARE	2003	3369000	8.7572680985682	41930.4436008687	29.7682095838192	48.1786877326052	39.8917760149436	United Arab Emirates	156	0.754565236	High-middle SDI	0	739.500234714733	8.21303148599976	2.04616894892762	1423.81340135753	8.67508527312182	7.20506205619499	962.468367125887	117.274799711495	237.396317643877	29.4048149200075	25.9788314256842	0.677785226240658	92.7336642528201	11.474907513035	713.562299182299	104.61075928828	156.041512424251	102.028013020641	52.6964978910522	109.425057825795	286.97466794438	14.0105254519288	94.5324507788099	292.970666873512	NA	North Africa and Middle East	United Arab Emirates	12.47259146	81.472	53357.40736	2.337	NA	NA	60324.6041	98534.14265	NA
127	ARE	2004	3659000	6.6212604640106	40073.0493418899	20.3962573975446	39.9272466198328	33.4673007327024	United Arab Emirates	156	0.759882934	High-middle SDI	0	733.400360561084	8.13636865900332	1.92668690315386	1417.34439077113	8.43646492117787	6.9476896257831	947.707642655115	134.683534176011	236.438128313033	27.9034656513743	25.9804214288894	0.468426215719838	89.1380641054478	11.5649084385127	710.443515814201	100.908915831202	152.543538284701	100.175147234331	45.4420407654039	109.34889386924	279.127008390584	14.2766775445164	92.6258064146433	293.765800869435	NA	North Africa and Middle East	United Arab Emirates	12.36716777	81.871	53698.30382	2.247	NA	NA	60617.54361	99012.62973	NA
128	ARE	2005	4149000	6.098161458802	39444.386888391	19.159939861744	37.870178129605	31.240829358532	United Arab Emirates	156	0.765137981	High-middle SDI	0	721.181957485745	8.06394074425526	1.82347186657363	1404.8212224513	8.14908624751501	6.6649327996776	928.752573832948	149.607667919595	233.01652402974	26.9909897297197	26.0039174581573	0.287689660594485	86.5614191472334	11.6307322134359	705.181481385765	97.7106749915885	149.445884132252	98.507761246658	42.7104792942522	108.793552738474	269.624555372548	14.5215387588631	90.0537416696415	293.51509223238	66.2	North Africa and Middle East	United Arab Emirates	12.0532913	82.262	50451.18746	2.161	90.03385	NA	57043.07629	93174.0987	NA
129	ARE	2006	4876000	5.9130785794205	38617.2719573903	19.255412615165	36.1425568579033	30.6393989445487	United Arab Emirates	156	0.770199807	High-middle SDI	0	707.830266051626	8.17585527901763	1.66112714282473	1448.76850558087	7.88907613682587	6.39241785582427	911.187184804269	169.458111043516	240.491359093485	26.7284306465444	26.178173088419	0.17343203667259	84.7458236622039	12.1248057785077	725.170271175747	95.9115060945633	154.317958125443	101.080155600923	41.9985722385118	110.536352414528	270.917343696016	15.2941752284472	91.4343975592405	303.863782737905	NA	North Africa and Middle East	United Arab Emirates	11.72496076	82.648	51310.39313	2.081	NA	NA	54611.23556	89201.9327	NA
130	ARE	2007	5797000	7.617674124113	38683.1343606836	25.373513292648	41.250560332911	35.328724560857	United Arab Emirates	156	0.775597375	High-middle SDI	0	690.408506190154	7.47433999942388	1.26189456727524	1337.16126721161	6.91215964399591	5.68223921298445	880.418971395803	171.760546102693	215.535498154561	26.5638581862342	25.5229395902584	0.0901157140174847	78.0193126804321	11.2603345304326	674.383153357007	90.819270847112	144.455591159827	95.9151160619057	37.3959652827912	104.543579023135	251.026257093269	14.4081185507183	84.2481155444944	292.30896161927	NA	North Africa and Middle East	United Arab Emirates	11.36467611	83.023	47149.06379	2.006	NA	101.58983	49031.10386	80087.35165	NA
131	ARE	2008	6799000	7.6559095662463	38431.0430048404	25.9691061133208	41.6480066000981	35.3447158202507	United Arab Emirates	156	0.780817021	High-middle SDI	0	676.469473341579	6.69898772374054	1.00213355872742	1229.34847911323	6.56844203004313	4.94084160863005	845.957847803663	170.163470569069	193.250882314359	21.8185420159059	24.6132162469707	0.0435455754426402	71.6765331917347	10.175511712684	623.938825511933	80.3148847380655	134.054524709342	89.3323285753665	32.9303879934282	96.82616810142	232.084524074235	13.1728344999619	76.612474771126	280.516990030092	NA	North Africa and Middle East	United Arab Emirates	11.13749068	83.387	43350.24597	1.939	NA	NA	43079.72879	70366.3821	NA
132	ARE	2009	7718000	5.7243962168285	37585.4806315058	17.989885285665	34.4394322751725	29.6539731406915	United Arab Emirates	156	0.784414097	High-middle SDI	0	697.634300032391	5.68867952763723	0.796438454578193	1122.20544800393	6.39665063167746	4.07829242642392	849.32870374423	166.127429583679	171.230803293318	17.7831838588118	23.2761688180718	0.0233229021050739	65.3708785502302	9.12523741786236	574.054472650403	71.9966332138487	123.167914526398	82.9979648003551	26.3670094550021	87.7525678866821	216.71020917385	11.9711530394503	69.918999329793	268.487774118434	NA	North Africa and Middle East	United Arab Emirates	11.14164459	83.742	32565.00957	1.877	NA	NA	36417.10466	59483.6591	NA
133	ARE	2010	8442000	5.4263750368957	38050.0510362241	16.0513790596241	32.9078921496503	29.1564647060508	United Arab Emirates	156	0.787630723	High-middle SDI	0	680.356196432921	5.7440495665231	0.850477111691358	1213.57626303694	6.80597851297048	3.69881761845989	836.000328367366	187.880808293699	183.363203347732	18.3379103388878	23.4092069602719	0.0141524913866546	64.4913619464544	9.9120229719868	616.260546429334	76.5149316084625	136.521219091816	90.152132090979	27.5383149557529	89.2099337282674	236.390848420621	13.1573877363018	75.0579330144835	295.111389206175	66.9	North Africa and Middle East	United Arab Emirates	11.3967899	84.087	30537.81694	1.819	NA	NA	33881.6474	55342.24597	NA
134	ARE	2011	8925000	4.9014710438612	41092.9582644739	14.5469320089548	32.0544199994528	27.8305313523296	United Arab Emirates	156	0.790023817	High-middle SDI	0	656.081739972867	5.93082047724693	0.945067579287142	1324.65225927699	6.39757907597739	3.4363366743201	811.33455303477	211.633882198473	199.352669285214	18.7424098732025	23.6197189185175	0.00909936309341034	63.550983529635	10.8558161529591	667.464877247889	76.8282019413779	152.528340377862	98.5975638455372	29.2524004803648	92.2595452004505	258.938430416975	14.5203654524702	82.3079468360862	323.873271719867	NA	North Africa and Middle East	United Arab Emirates	12.00929814	84.423	33542.68219	1.763	NA	NA	34646.79425	56592.03599	NA
135	ARE	2012	NA	NA	NA	NA	NA	NA	United Arab Emirates	156	0.790752048	High-middle SDI	0	617.584665702639	6.21945142364252	1.00551487960615	1451.71077336875	5.94308668483093	3.26633503024465	772.186774278242	237.609618654073	217.85563455337	19.3303203212591	23.8289122760979	0.00629915574773425	62.6806517567161	11.9214016022893	726.510244407405	76.7272323646035	171.340724876792	108.607645112975	31.5207709095239	96.74484502425	285.252593949021	16.0280018969326	89.0017068175497	355.26095333427	NA	North Africa and Middle East	United Arab Emirates	12.81550817	84.749	34270.21208	1.708	NA	99.94344	35447.8065	57900.40853	NA
136	ARE	2013	NA	NA	NA	NA	NA	NA	United Arab Emirates	156	0.79347868	High-middle SDI	0	586.840029224503	6.59964691465573	1.02919647320444	1586.21810728914	5.47415923621597	3.21550588065745	738.613501183929	263.257573572427	238.397521364535	19.2789252847584	24.0553214993973	0.00479351154920157	62.1466397563752	13.0825889412838	788.867498773676	74.4864305279026	190.498787193018	118.830627421494	33.997197234737	102.358024690647	311.57187559376	17.6240073305028	96.7360226617215	386.127888588608	NA	North Africa and Middle East	United Arab Emirates	13.74610268	85.066	37153.51255	1.651	NA	98.66689	37146.40187	60674.89237	NA
137	ARE	2014	NA	NA	NA	NA	NA	NA	United Arab Emirates	156	0.791373221	High-middle SDI	0	551.068610912307	6.89748572997946	1.00373020951258	1732.0719522289	5.01846919442835	3.17969766726036	698.721128035249	290.326559445884	261.39287972888	18.7539013621891	24.2422101067926	0.00449450164446472	62.1405008053142	14.2710844825462	856.478033629637	70.716880656506	210.483184895187	129.949685002236	35.1197341576927	108.289803907867	339.524476002683	19.2341281330671	106.256602302254	418.48085789971	NA	North Africa and Middle East	NA	NA	NA	NA	NA	NA	NA	NA	NA	NA
138	ARE	2015	NA	NA	NA	NA	NA	NA	United Arab Emirates	156	0.793825713	High-middle SDI	0	515.149763096009	7.39943928489226	0.95575401636134	1883.60055964626	4.57775521755429	3.29754653916857	658.573678630535	316.732954714899	285.776823615518	17.9902115998898	24.4566653753304	0.00446313399103388	62.6428250768472	15.5615249203155	925.667023193875	66.4752449587045	232.427409185708	141.504361787719	38.1847949614762	115.606760618097	368.429957149824	20.9342958490463	114.384866197086	449.207434778185	NA	North Africa and Middle East	NA	NA	NA	NA	NA	NA	NA	NA	NA	NA
139	ARE	2016	NA	NA	NA	NA	NA	NA	United Arab Emirates	156	0.794317257	High-middle SDI	0	484.644122591338	7.94379377293573	0.919209675045228	2044.45638312676	4.24313966340201	3.51731390071195	619.47991742783	342.982018739081	313.350277646552	15.1105306719181	24.6854678049525	0.00505198509159013	63.4603662936665	16.9228732314443	998.838726908854	58.7809096184234	254.291840485027	152.631039650291	41.4576525637486	123.413047601585	396.615161645604	22.6792366527177	123.101268701958	480.403382884974	70.3	North Africa and Middle East	NA	NA	NA	NA	NA	NA	NA	NA	NA	NA
140	ARE	2017	NA	NA	NA	NA	NA	NA	United Arab Emirates	156	0.794722025	High-middle SDI	0	450.937004327562	8.55009169812234	0.87861302773255	2213.40540117342	3.95631316420631	3.83081675973469	582.332771821649	369.037101567701	342.750560988458	14.0986300379033	24.9275685278695	0.00612051515074671	64.493001660173	18.4554778988351	1075.5165727953	54.9564187560577	276.621535131522	163.852031177078	44.9276503721533	131.976558036343	426.128318080963	24.5976363014914	132.32057200121	510.654727645768	NA	North Africa and Middle East	NA	NA	NA	NA	NA	NA	NA	NA	NA	NA
141	ARG	1990	32625000	14.5352918900965	32851.3085053433	43.8952661371945	63.8946200928608	50.2024119163137	Argentina	97	0.590403871	High-middle SDI	0	2219.73786835996	25.8456601673488	10.8787096305284	4026.69191290002	102.556214560246	52.4285196465958	3198.38456476147	735.095449219497	631.149044121791	154.715802370026	41.0908319231412	393.774960507498	261.904872602501	42.5566386243494	1556.51347509386	580.704334315395	426.405545351544	380.126315977613	31.5951630677945	188.934172260274	880.399933273897	68.4266699140204	275.05865984845	952.725631300881	53.8	High-income	Argentina	38.11062149	86.984	4777.382399	2.997	NA	106.9124298	6000.135349	10932.39347	71.48957825
142	ARG	1991	33075000	14.8138747151489	32816.5637154245	44.7677646347985	64.8758336149441	51.1821184686521	Argentina	97	0.595361634	High-middle SDI	0	2143.22987631361	25.6495885961087	10.299929161109	3931.7344912064	93.8557687803417	51.4276276100879	3074.82622162991	716.963358926636	619.388678817847	140.253560737475	40.9721827863145	381.772428406465	261.055612738018	42.390910005643	1520.42203960809	548.198539660496	412.331773578147	368.780216961413	30.5827077746745	186.926265224465	855.683320862	68.0294873284862	266.346519809458	927.678217418271	NA	High-income	Argentina	38.95282882	87.328	5467.238984	2.965	96.12819672	108.9973907	6532.435607	11902.25757	72.31278992
143	ARG	1992	33521000	15.0267025263453	33964.1995225682	44.7198544679828	66.7465529582739	52.8634929433781	Argentina	97	0.603804722	High-middle SDI	0	2003.38397729237	26.6049030144311	9.44895037390432	3943.4082072634	83.5563149799451	51.7885319591046	2871.33253404988	717.393904406161	626.146214533139	124.354455212013	41.6830892519258	382.68927473522	259.852812779666	43.0798156839818	1522.96558026715	499.993521844126	409.164352070965	368.53717853961	30.5702095050187	192.794035069692	858.24179523432	68.8720432499276	267.891850046166	918.861547688426	NA	High-income	Argentina	39.8110492	87.542	6200.888277	2.925	NA	NA	7034.027911	12816.17102	NA
144	ARG	1993	33962000	15.1899947544512	34313.6673224789	44.9223993715412	68.6289514440556	53.6221057721923	Argentina	97	0.610329913	High-middle SDI	0	1901.86145770774	26.6556811732269	8.72958458030936	3803.98476274414	76.2242735498357	51.4471343435605	2718.1200451031	686.992254378518	612.381634131281	111.349229220261	41.9955408837548	366.254748583561	258.115853142401	42.6097848809884	1464.88174181924	461.622717060814	387.652173576808	352.345347857955	29.2777768663058	191.565753600191	826.794747227845	67.8627862965912	252.960559379367	869.305575156652	NA	High-income	Argentina	40.43483234	87.752	6489.008715	2.879	NA	NA	7559.992806	13774.49193	NA
145	ARG	1994	34399000	14.838040555144	35697.95492922	44.00310876794	68.335966840764	52.6798673551064	Argentina	97	0.61714445	High-middle SDI	0	1782.04538921238	26.8180063562461	8.05383603487057	3666.57930021394	69.9546593827368	51.6318023436398	2554.8410412152	657.115374794985	596.468807210001	100.919111584353	42.7702112840262	351.814457644071	255.057763344626	42.3296068889819	1408.18902639845	430.812830328412	367.29120137925	337.981739129996	28.0769047872856	193.319898963638	796.991014466689	67.0501683927805	242.469329546519	824.986958466994	NA	High-income	Argentina	40.99729471	87.96	6758.585653	2.828	NA	110.970871	7887.480338	14371.18224	69.64543152
146	ARG	1995	34833000	14.0825157776473	36438.3833848557	41.2940026330768	66.2361814491113	50.9497539463546	Argentina	97	0.623712554	High-middle SDI	0	1717.97908583844	27.3321856559163	7.81176662028772	3599.50682279531	69.221407950245	51.8787083930315	2481.68520838669	641.743983535511	597.400090236714	95.0375165079438	43.8741666701395	344.502848854205	253.604381461973	42.3594210697143	1374.24276504549	429.055751064069	356.76494677062	330.337755206423	27.511405541725	195.043513684431	784.119460274233	66.816509780951	235.634799003405	790.388351741122	58.3	High-income	Argentina	41.12115904	88.164	6382.886688	2.773	NA	NA	7541.940724	13741.6006	NA
147	ARG	1996	35264000	13.9569696917778	37070.5907357955	40.6233717316438	65.744153257197	50.9809059615851	Argentina	97	0.629865588	High-middle SDI	0	1673.30302823155	28.7159172457913	7.60243746738321	3580.39703165142	66.9630250287489	53.3940305620336	2424.34399902136	635.407362152706	602.983496834677	89.265022555729	45.3121653383988	344.199017446715	251.693549515352	43.3822464098872	1360.04908077794	424.075012608107	351.080058873001	329.18743994772	27.4344953549755	202.727147479789	783.840714654286	68.0159626618378	233.252015496156	765.387038284432	NA	High-income	Argentina	41.60212442	88.366	6683.981152	2.718	NA	110.2202225	7846.886064	14297.21847	78.87084961
148	ARG	1997	35691000	14.2444130245443	37057.2123220894	41.3735691268256	66.99581829148	52.2955024897794	Argentina	97	0.635343416	High-middle SDI	0	1573.78074591352	29.9038751201177	7.30244426102111	3523.06693215162	61.5942253625575	55.1422803067067	2285.48553683812	620.434864476611	600.962985276283	82.524071159621	46.460077246563	340.312480676529	246.744287436263	44.0754250835268	1328.14250921981	396.341622140651	341.870060047783	325.010733347413	27.1359919102507	208.323362389647	777.509321901392	68.7050357527141	228.575631470593	726.58055608282	NA	High-income	Argentina	42.12051809	88.564	6964.116876	2.666	NA	107.0863037	8377.177641	15263.42271	75.34275818
149	ARG	1998	36109000	14.3698059489031	37849.800089436	41.6689541644568	68.2222774536281	52.5742301839155	Argentina	97	0.639977976	High-middle SDI	0	1558.77509113966	30.9837761048286	7.18188452549585	3481.99973166302	59.6525446931438	57.0418217249147	2257.68069030259	609.400809147602	600.701600280489	78.1017607031068	46.0860685885097	336.650361141549	242.279500378537	44.6470084455872	1303.79990576937	392.473804786033	334.673029119504	321.352126077061	26.8798226829356	212.835424879309	773.459954152537	69.2803820829905	224.279119472442	692.676523887481	NA	High-income	Argentina	42.40632622	88.759	7128.547276	2.618	NA	111.5416565	8572.422631	15619.16386	81.25853729
150	ARG	1999	36515000	15.2746986942241	39222.7242089479	44.3106654915896	71.9299414854835	55.4322080839818	Argentina	97	0.643526095	High-middle SDI	0	1446.84891136771	32.1036555503864	6.47828912542796	3487.03018665381	52.8081784207809	59.276282187722	2099.13124508886	608.344187076126	600.8669861952	71.1067813689531	46.4668594224364	337.114644052294	238.684668059358	46.1520065016836	1295.30595279584	355.436239721685	335.945318915593	322.966083205956	27.0209117399953	216.830072732811	777.60833491154	71.4151948638662	223.840297037279	687.191642073385	NA	High-income	Argentina	42.32555411	88.952	6662.957859	2.577	NA	114.4968719	8179.12708	14902.56974	92.60516357
151	ARG	2000	36903000	14.8713935688515	38545.0448506432	43.2404601699965	70.0160174734434	53.5039378727801	Argentina	97	0.646563801	High-middle SDI	0	1385.99582153654	31.1293247721556	6.05813637367788	3302.95699849617	48.8298798109131	59.7057617236906	2008.72976234234	573.734796198352	570.377504830704	66.3402149699078	46.186112541313	316.609910851047	233.44049755764	45.8505837446673	1221.66436539714	334.942808870122	314.9099378222	305.948625961332	25.3662694030449	207.310315898257	736.021144054797	70.7926655090499	209.428672582597	640.170594647334	61.7	High-income	Argentina	42.28973538	89.142	6533.387413	2.542	NA	115.69413	8022.335077	14616.89087	95.93661
152	ARG	2001	37273000	14.373650212116	38053.1241292997	41.5551391818286	67.8439634894426	52.4765612411693	Argentina	97	0.648537377	High-middle SDI	0	1324.83496567557	30.9263249257866	5.66615836237512	3267.60716470487	45.5943066974735	60.9778920748928	1926.73300986991	568.511202481739	564.101171159354	62.0783801693463	46.8002414561966	311.894395994678	229.927308485944	46.96554335236	1201.25515756826	320.703962206929	312.417227985065	303.918020994078	24.9918425851441	202.975556297712	728.78474248539	72.5036324427396	207.605141319428	625.379918194547	NA	High-income	Argentina	42.10558272	89.329	6139.783084	2.512	97.19331	116.25017	7569.088784	13791.06503	96.84547
153	ARG	2002	37628000	13.0968161622292	34055.3825960048	38.2370182254382	60.8021011927554	47.1890753757413	Argentina	97	0.649736123	High-middle SDI	0	1361.67035631076	30.5854596312401	5.56892184218403	3274.16172988161	45.6580863315133	62.101707099681	1965.00749359565	572.993794281378	562.515424680729	59.0704426010522	46.7662253950647	311.770846454099	225.814024971044	48.7080723205493	1194.57521437947	328.211334666736	317.04078282012	306.800375097771	24.944932185045	197.608149805198	731.31195244881	75.3076200974752	208.190453234439	625.623710276561	NA	High-income	Argentina	41.54368245	89.51	5279.059578	2.486	NA	116.79843	6498.83292	11841.03265	95.8991
154	ARG	2003	37970000	13.4064727245598	33705.7124113503	39.1508748697812	61.6654789744294	48.1072150358207	Argentina	97	0.652806942	High-middle SDI	0	1312.47940793694	29.9232903202147	5.24449590146354	3233.13435976575	43.1869642658463	63.0445638528203	1889.80037570507	566.410784286026	554.829347652085	54.5514946052898	46.3149421047444	305.454099165245	219.270096943904	50.1646960603476	1169.93580458644	311.589958080028	313.50877728323	304.766061676095	24.5180724361906	188.689753965856	721.589156606361	77.8020727488077	205.219430466011	613.209959508834	NA	High-income	Argentina	41.74818129	89.686	5827.047848	2.461	NA	114.49467	7085.429024	12909.82511	94.96169
155	ARG	2004	38309000	13.4853332033789	33499.0698528983	39.2551253914582	62.009999685868	48.3109172486265	Argentina	97	0.658344483	High-middle SDI	0	1191.39377931225	28.5835308061984	4.73973902067684	3067.12268767413	37.1869064849507	62.9235498978371	1716.90780638808	535.126054386477	524.629121703964	48.9269803252746	44.1214124100769	287.952955242525	213.499207936365	49.6654809700964	1102.09738545759	269.441106593333	293.753891230469	291.082306038308	23.1075204727785	174.995717960502	686.100237408455	77.2574746379516	193.775119224558	576.473604271329	NA	High-income	Argentina	41.96231098	89.86	5721.715514	2.438	NA	115.80605	7086.017142	12910.89667	94.50717
156	ARG	2005	38648000	13.9386273088906	35840.7683206944	40.453180612535	65.1828818115917	49.9026729358204	Argentina	97	0.664517292	High-middle SDI	0	1076.85153342897	28.4906734920846	4.33994654789108	2973.141475343	32.4556293857614	63.8259790558347	1560.24202270384	517.271872460638	509.409287379807	44.7856700322035	43.2001817021227	279.632742785712	209.499901067158	49.9191455382324	1061.26459302674	234.328885551525	282.300671174036	285.373116691474	22.4105223949313	168.451177981922	668.62938824735	77.7699088076587	187.749349599761	551.225002155827	63.2	High-income	Argentina	41.61839718	90.031	6106.287917	2.416	NA	115.29915	7621.054989	13885.74873	92.76067
157	ARG	2006	38989000	14.0725372908381	36282.457448841	40.559008693419	66.4581034470562	51.3154713311433	Argentina	97	0.668989475	High-middle SDI	0	1026.59640541136	28.9928996630411	4.36553858709885	2930.21623871176	31.6312135575335	65.114447940459	1495.70857393797	509.092115619052	504.637026214268	42.7510889152307	43.3383607947721	276.976215339524	208.265456850739	50.5706612359218	1039.8687908822	222.655932444678	274.801208266137	284.758895839062	22.1852936993328	165.093375843662	662.776782630697	78.8505046914088	185.362067403686	533.613855585645	NA	High-income	Argentina	41.84231353	90.2	7330.135163	2.397	98.6108	117.2033	8883.213064	16185.43163	91.81353
158	ARG	2007	39331000	13.8740300261304	35380.9482625677	39.9703144056491	65.4896727703831	50.2163906884171	Argentina	97	0.672044043	High-middle SDI	0	1027.86404724395	30.7075772575073	4.56104488258268	2978.34682385401	33.5890051297483	67.8072179872466	1502.52321904234	517.224333262447	516.668901147177	41.9643652825239	43.5634401434933	284.403300826784	206.896295492757	52.2867994807658	1050.5575157726	229.905252144094	275.447300089077	293.338215144942	22.7520910698868	167.933466640449	679.252763617416	81.478909332615	191.013870716489	528.69157233275	NA	High-income	Argentina	41.54655912	90.366	8133.569266	2.38	NA	118.05111	9651.709411	17585.65079	91.91613
159	ARG	2008	39676000	13.9417552208065	36104.163318226	39.8655848421783	66.5094312260485	50.6055207277271	Argentina	97	0.674645449	High-middle SDI	0	1004.26385256878	30.908053978993	4.67589506064331	2855.99311235909	33.5640078613508	68.1574749028216	1468.6496228803	493.434350500033	497.349507958214	40.769777615414	44.1332888801872	273.449153617993	204.528358199654	51.5869721764733	1005.98643914223	222.79289525987	257.031761478799	283.712427681245	21.8018082000502	162.439299447931	654.256793386695	80.2587276975446	181.183073449551	496.3601223187	NA	High-income	Argentina	41.25773511	90.53	8546.569977	2.366	NA	118.59346	9954.185256	18136.76918	93.23705
160	ARG	2009	40024000	13.8900192914041	35832.2737911118	39.7119265236618	66.5804349229647	50.0787860772827	Argentina	97	0.677072541	High-middle SDI	0	968.183289182533	31.7111645194862	4.78207252383166	2838.32245100302	32.0633844413016	69.0126701836279	1417.64058918196	489.059775545259	494.459922451386	39.1956847343961	45.681354441424	272.394664584355	204.338756545103	52.210871067689	996.34479143868	209.143586955457	253.625854098444	284.343359322072	21.5167585663168	159.228358358231	652.197131238479	81.205140875197	179.037576383691	490.042265515045	NA	High-income	Argentina	41.58252067	90.691	7925.651884	2.355	98.98342	117.90598	9215.503916	16790.8737	96.61971
161	ARG	2010	40374000	13.9297016301048	35939.458275958	39.6890760230156	66.9162131934358	50.1576374588696	Argentina	97	0.680913146	High-middle SDI	0	944.475345116856	32.187916127565	4.85733612625632	2777.10531791382	30.4724696504411	69.6279083333924	1375.85550933128	475.154700602142	480.531502111399	37.9914131378965	45.2559078077077	266.431591260976	200.788535196337	51.8532460413989	972.239466424837	195.488133534913	241.718578056545	279.308328057395	21.0193960746683	155.636028456204	641.255040959137	80.4906770468112	177.024589398594	466.937203713854	65	High-income	Argentina	41.14026987	90.849	8810.359213	2.346	98.95497	116.9758	10032.0664	18278.67053	99.50126
162	ARG	2011	40729000	14.1316700414834	36757.0534831494	40.3150187116123	68.275553943071	50.9619942504356	Argentina	97	0.686168161	High-middle SDI	0	918.63829653562	33.2884582266169	4.90771730776973	2744.22043181572	28.9027190274408	71.1963645719638	1334.65043535229	467.119797720432	469.129545703717	36.961528333316	45.2912567800995	264.423063832918	197.917660169791	52.0930060803776	962.016744237734	183.751172645471	232.69343270445	277.783422718137	20.8012830039881	155.675444119752	637.936059252399	80.5433016173119	171.370142534688	450.024083385223	NA	High-income	Argentina	41.1959386	90.99	9573.2522	2.338	99.10833	115.6147	10565.72279	19251.00554	101.535
163	ARG	2012	NA	NA	NA	NA	NA	NA	Argentina	97	0.690826091	High-middle SDI	0	869.868291403662	34.0699788828331	4.84519319137886	2712.75208878	26.3877174664067	72.5519489925458	1265.16150080182	459.42425261102	456.739028590818	35.6720047535591	46.0033813217521	261.167350069833	194.602457128675	52.562479600046	953.96318956813	167.482913257527	224.370719409389	275.456114625189	20.4777802581132	154.817830861077	632.143147081244	80.9709713012592	168.065279986639	437.524549396714	NA	High-income	Argentina	41.3492506	91.121	9399.505333	2.33	99.10523	114.2272	10395.02432	18939.98874	103.4765
164	ARG	2013	NA	NA	NA	NA	NA	NA	Argentina	97	0.693302261	High-middle SDI	0	861.407275341443	34.5348095239994	4.99940077527784	2674.73774781242	25.6015299247607	73.6610619364816	1247.29606894831	450.231962081111	442.714385389997	35.2794658005562	46.1733926093794	256.639919368253	191.397739463195	52.9385921604323	943.695305644189	161.610728597632	216.085762617062	271.980773784764	20.0825671973536	153.363301434884	624.105126651535	81.2514737659786	163.522533284902	425.356968650707	NA	High-income	Argentina	41.18529371	91.249	9477.491534	2.322	99.12195	112.0119	10552.95472	19227.74181	105.0414
165	ARG	2014	NA	NA	NA	NA	NA	NA	Argentina	97	0.696266116	High-middle SDI	0	846.236656897733	34.1978147447942	5.11484293734436	2597.49926076431	24.4139809746528	73.6522597152783	1221.18695239917	433.124095372132	421.025958339503	34.913843712702	46.2028090205878	245.72897434847	188.408464370684	52.6197196998555	919.252140864207	154.028870577928	205.225077834606	262.436505267823	19.0203907754463	148.611094598108	603.402304166057	80.5532458647671	155.657118025997	414.53523677647	NA	High-income	NA	NA	NA	NA	NA	NA	NA	NA	NA	NA
166	ARG	2015	NA	NA	NA	NA	NA	NA	Argentina	97	0.701772975	High-middle SDI	0	787.113343121633	34.402253699246	5.14634916003827	2581.60960585249	22.3891310902569	74.6487806078967	1147.97887469257	428.010585307098	409.81342212955	34.23397724317	46.024334963175	241.995999351832	184.872617960151	53.0365174857129	917.105772546901	144.150373518092	200.866983180752	259.657250899079	18.7436788620434	147.768268229248	598.650302631015	80.9889295852243	152.995862934083	410.516518100222	NA	High-income	NA	NA	NA	NA	NA	NA	NA	NA	NA	NA
167	ARG	2016	NA	NA	NA	NA	NA	NA	Argentina	97	0.706668413	High-middle SDI	0	772.950599122914	34.9585654296325	5.23388243844848	2612.31917251954	21.7447352301534	75.8387717667124	1127.10521790534	431.133313231445	413.332429937779	34.0619409232379	45.8754783286353	243.877670544136	180.523657069644	53.7469343824871	928.951376373223	141.95353837429	202.381834063568	262.028781923088	18.8603551611987	149.634616611503	605.282547205377	81.9600938758691	154.019882980122	416.338980886793	68.1	High-income	NA	NA	NA	NA	NA	NA	NA	NA	NA	NA
168	ARG	2017	NA	NA	NA	NA	NA	NA	Argentina	97	0.710150584	High-middle SDI	0	753.867404469663	35.3339776053472	5.27617401066307	2622.10706219476	21.3501462233961	76.796354146364	1101.57246803811	430.876971650282	413.664922096923	34.1227771314865	45.6630757366961	244.161638306194	176.374776199695	54.1009382842348	935.660638376017	139.678547338063	202.148208661433	262.447991762723	18.874314774242	151.14283416565	606.923449429726	82.1647714649779	153.707854931668	418.04633203295	NA	High-income	NA	NA	NA	NA	NA	NA	NA	NA	NA	NA
169	ARM	1990	NA	NA	NA	NA	NA	NA	Armenia	33	0.555278864	High-middle SDI	0	3305.89236684645	5.90169811973804	45.1544244327965	4908.46424848069	548.727706660502	0.654891441125732	5720.01934203321	474.694547777488	1381.50322207263	43.1712463744589	21.0979709211634	595.269317759434	464.263003541856	35.8465339092348	1766.95417913802	1712.20306244774	819.908470294268	492.783253652175	92.459378742564	44.1247785729423	1162.91518419063	54.2756564689766	532.098113522172	1170.27720478379	55.7	Central Europe, Eastern Europe, and Central Asia	Armenia	43.44565246	67.421	NA	2.544	NA	NA	NA	NA	NA
170	ARM	1991	NA	NA	NA	NA	NA	NA	Armenia	33	0.558636152	High-middle SDI	0	2988.57244135322	6.15762840812123	43.810403785627	5248.181035134	503.533144602964	0.613170758027043	5230.51741626223	496.664349215184	1451.42817357589	37.6688838177771	22.2473110945775	643.618451268931	456.550344534527	37.3505667506805	1899.36569173806	1566.52584761374	886.574059096585	530.340574505665	99.5392790716107	47.1434061929402	1254.86659793675	56.4940569435356	581.312730785472	1253.35214385792	NA	Central Europe, Eastern Europe, and Central Asia	Armenia	43.68443452	67.15	NA	2.484	NA	104.3454971	NA	NA	92.10370636
171	ARM	1992	3449000	4.24059152683	28467.2037565313	11.40084961474	26.14748587986	16.65444961173	Armenia	33	0.55991366	High-middle SDI	0	2744.44289264463	6.25750886857515	43.762790235995	5632.76752398794	474.719420916726	0.48832664619393	4874.99873751036	547.115784552156	1518.68688200699	33.1840435169503	23.073488362628	696.915820241964	450.939874010322	38.5594640657243	2052.7517452208	1473.13158737839	964.595658419019	575.632963631656	107.64976810593	47.6232911771444	1358.57896408915	58.5685993575842	620.863446354909	1362.66346675076	NA	Central Europe, Eastern Europe, and Central Asia	Armenia	44.00356261	66.878	NA	2.4	NA	101.1409912	NA	NA	92.32685852
172	ARM	1993	3370000	4.35056590132	25236.9845916766	12.5972564835	24.03754157898	16.52811431474	Armenia	33	0.562282275	High-middle SDI	0	2531.09149997586	6.0616844516378	41.648799349258	5790.01999648212	423.545336518081	0.371392905264281	4493.77096922886	576.685311111184	1479.11769570317	28.1991673400956	23.5068874684657	718.923968452017	449.277855145045	38.3123231054076	2127.3950933825	1328.19281598355	1001.09132505681	595.113232516855	110.791178903305	45.4509194394566	1407.33870747947	58.4566079969859	634.325271242339	1424.57870147626	NA	Central Europe, Eastern Europe, and Central Asia	Armenia	44.3858055	66.606	NA	2.297	NA	104.5680008	NA	NA	94.74469757
173	ARM	1994	3290000	5.17394166609	28152.3969064579	14.58616783089	28.75189481239	19.22320664852	Armenia	33	0.564604236	High-middle SDI	0	2347.48456267962	5.3355028875973	39.1673424338639	5757.98680209588	371.917573637594	0.258075960402814	4129.38755416711	584.277170075799	1389.88881070634	24.0175086603043	22.3143576166047	714.608472702294	446.693590418689	37.3353223225483	2127.69822459301	1171.43550999308	999.84400597723	593.71253956693	110.08984972468	41.3722769281555	1409.94132793464	57.230086287228	632.092777054132	1430.95927584554	NA	Central Europe, Eastern Europe, and Central Asia	Armenia	44.80486505	66.332	NA	2.179	NA	96.50575256	951.1580931	1988.337096	96.62906647
174	ARM	1995	3223000	5.19334490675	27447.0602220873	14.9791526106	28.06111691435	19.37282187227	Armenia	33	0.566963768	High-middle SDI	0	2147.48159174897	4.96262264296543	35.1484726285346	5723.12221538869	314.803506203592	0.196666218619867	3734.68885150872	581.386730351705	1338.47306298365	20.3883711752929	22.4590684462799	701.271674522921	446.252895235514	37.3100923152232	2118.11281101325	1001.00249892557	989.359549137355	586.061093851032	108.955186769293	37.8630893117166	1402.30221977513	57.4196794496795	615.004921249878	1428.41962791529	55.4	Central Europe, Eastern Europe, and Central Asia	Armenia	45.22686028	66.057	NA	2.056	NA	92.42475128	1036.842627	2167.45531	NA
175	ARM	1996	3173000	4.527754158015	29157.3503145529	12.31402233074	26.811065169815	17.364861857355	Armenia	33	0.569740242	High-middle SDI	0	1967.73929075179	4.71701099788784	29.1373194002694	5734.94960274149	260.694534631645	0.162746757991744	3375.67462888668	573.128646936585	1302.83803956058	17.2897108435125	22.8606533814687	689.838093608222	445.199049813002	37.9655331461392	2124.75892204748	846.182984632263	983.030116988547	578.766070580739	108.023698475884	35.3021194190799	1401.5690903111	58.5134985947324	606.410309837676	1438.47566172678	NA	Central Europe, Eastern Europe, and Central Asia	Armenia	45.56922254	65.781	NA	1.938	NA	93.27529907	1149.355305	2402.656095	93.33640289
176	ARM	1997	3138000	4.63664138477	28473.1452485193	12.953884644925	26.836025578234	17.69242247184	Armenia	33	0.572771408	High-middle SDI	0	1776.39787696052	4.45283967390703	24.1524176731678	5629.29356378584	218.372336462542	0.140070878850207	3034.85883289733	547.18555728412	1238.83583638307	14.8019955609999	22.0284253291836	665.182423519709	447.039443838113	38.0435039577863	2090.70209665442	713.587349230024	956.391426033978	559.73791985881	104.843407795846	32.860972855928	1375.64464756573	58.6941966195342	586.144856103044	1419.47888729722	NA	Central Europe, Eastern Europe, and Central Asia	Armenia	45.88255661	65.504	NA	1.832	NA	126.9002304	1241.260053	2594.777281	93.23616028
177	ARM	1998	3113000	4.68572918793	27726.7378278231	12.895023591	26.75117728915	17.66471814824	Armenia	33	0.576929751	High-middle SDI	0	1581.27290837708	4.2844939433887	20.0480795382427	5554.01069541687	182.549419940757	0.132903279280204	2720.05332166804	516.647590414592	1189.47383806468	12.6632687218891	21.5257277511105	646.240819685028	446.374644940286	37.9905757384979	2069.35767741002	610.433489770438	932.459245056854	544.288113409952	102.345168246125	31.2559164758921	1356.24644482726	58.5900624173789	568.781486615086	1405.96943860516	NA	Central Europe, Eastern Europe, and Central Asia	Armenia	46.1566337	65.226	NA	1.747	NA	129.1640472	1303.598158	2725.091229	80.43602753
178	ARM	1999	3094000	4.5422730808664	27801.360128042	12.2071232464744	26.6775339469238	17.2829322117226	Armenia	33	0.581497818	High-middle SDI	0	1417.27454761583	4.10632729401326	17.231491114781	5545.16613323265	156.211159118281	0.132146975771905	2474.44872361632	485.360538875629	1138.82158462996	11.0304240087646	21.2229849141601	638.134036119029	446.279978902039	38.4524769023388	2077.72464849361	540.511146809045	923.494217894083	536.847581651625	98.1469272659262	30.58578766615	1357.19872449074	59.1191310494986	558.875076890959	1412.27458607265	NA	Central Europe, Eastern Europe, and Central Asia	Armenia	46.38359598	64.947	NA	1.685	NA	133.5714874	1352.446875	2827.206447	80.05667877
179	ARM	2000	3076000	4.599061716404	28500.8643283139	13.029264302968	26.881300858258	17.482185913146	Armenia	33	0.586436432	High-middle SDI	0	1299.08761932477	4.14984823440718	14.7346916353124	5563.30141485414	133.917566375241	0.15425902338277	2283.31938856366	445.312998615597	1119.43247155132	9.80983319326875	20.5966143595626	634.004000270529	443.798116369169	39.1057747073026	2096.76053412084	479.820023256433	915.782110171932	531.562255859975	96.4704757084492	30.9251909928261	1362.02557288693	59.8397334110812	553.413300473301	1421.00336584932	58.9	Central Europe, Eastern Europe, and Central Asia	Armenia	46.56126168	64.666	1162.66982	1.648	NA	98.66373	1438.111953	3006.283987	92.15199
180	ARM	2001	3060000	4.648757033987	28159.2984352861	12.986379766229	27.17423749924	17.89152473768	Armenia	33	0.592451438	High-middle SDI	0	1203.12913342348	4.33987621716641	11.8494555905434	5652.04863111578	114.212585422535	0.203314360528357	2114.79301815311	396.227120119238	1120.1504372604	9.00809437320676	19.8482077780601	640.495841661826	435.640815280272	39.7245925320236	2147.85764839849	424.035527025495	918.99709250351	532.463469101673	96.2613035865654	32.6064968671603	1384.18629239247	60.2842461363372	555.631269405509	1446.17089972981	NA	Central Europe, Eastern Europe, and Central Asia	Armenia	46.55766969	64.385	1309.498415	1.634	99.40016	102.13005	1590.52616	3324.896449	88.28202
181	ARM	2002	3047000	5.1243915778168	29838.7573328245	14.0839784727472	29.8154813967851	19.6271623043557	Armenia	33	0.600337064	High-middle SDI	0	1096.9055677296	4.64945592416147	9.1887227325764	5775.97076966798	92.1149694356854	0.296272955982589	1924.22154827994	333.982385009215	1140.79833203831	8.3321220601016	19.6259106178079	648.149347769242	428.279329146074	41.0372076548251	2207.94823128776	356.397800927916	922.733056671473	532.570766191179	96.3539231884605	35.1254531498198	1411.93823471638	61.5673841703303	557.271444546814	1468.16344365248	NA	Central Europe, Eastern Europe, and Central Asia	Armenia	46.5057079	64.236	1522.216195	1.635	NA	95.37494	1824.345535	3813.681376	NA
182	ARM	2003	3036000	5.711438256671	31370.3835860424	15.650519858647	32.674487637195	21.592733778558	Armenia	33	0.609512378	High-middle SDI	0	1010.69101108114	5.05083087776294	7.57933471306805	5847.60743901771	75.4770201707622	0.453812914583789	1774.13712463852	262.389737785434	1152.5802705982	7.88975058244531	19.2298347274002	658.149214931312	423.333181978435	41.374765097323	2252.54175138602	304.31921244212	923.124960258049	532.549201630683	96.4412457937791	38.6653733506878	1437.35042939395	61.2082166464466	558.333367477537	1470.25204352439	NA	Central Europe, Eastern Europe, and Central Asia	Armenia	46.42945727	64.137	1771.047146	1.645	NA	94.19894	2084.573254	4357.671307	NA
183	ARM	2004	3026000	6.1006517274365	33195.5099285183	16.722915820182	34.9492159136455	22.7188192593815	Armenia	33	0.618953761	High-middle SDI	0	949.397922723272	5.87794618887915	6.36623493823571	5840.34297111577	65.1876130588163	0.726027202001049	1666.02330456309	193.210164576511	1148.90472128086	7.54631333244151	19.7882106137908	666.02614637722	416.914479567966	41.3485745104507	2265.74616895968	268.370124129239	916.689468829847	531.27458433998	91.6906367231978	43.2624237945986	1449.29009480554	60.165976165332	554.300892299941	1463.84934971959	NA	Central Europe, Eastern Europe, and Central Asia	Armenia	46.35705267	64.038	1969.980544	1.659	NA	94.92137	2306.930272	4822.494884	89.34573
184	ARM	2005	3015000	6.4745679825682	35608.6695362006	17.4537432310526	37.6254753273368	24.8447112865074	Armenia	33	0.628762769	High-middle SDI	0	869.073318300175	6.45958822043813	5.32445191093794	5895.81937480448	56.8687011536457	1.08250353939553	1545.41710152378	132.950603606149	1166.97691578504	7.10297345289562	20.198708123121	680.802791252937	410.481141069083	41.7528750092243	2302.11119843586	238.195912511289	916.921843044598	533.246247168993	91.9977648603911	48.495885399866	1475.01659431052	59.59647014811	556.461251148492	1457.22566080871	62	Central Europe, Eastern Europe, and Central Asia	Armenia	46.31113198	63.938	2327.532296	1.675	NA	95.44106	2679.086949	5600.465374	92.05428
185	ARM	2006	3003000	7.054249160783	37874.934977102	18.6016169939988	41.0276377498246	26.6023770910716	Armenia	33	0.638932623	High-middle SDI	0	763.242883302124	7.12731232943841	4.44630341021035	5930.9774536756	46.5636536312425	1.59902592265885	1388.26157608709	85.131350763843	1181.87212405254	6.42684561427529	20.8260835601787	694.36557150238	402.499812617128	42.01224021277	2331.36667765175	199.212891297631	909.889314126081	533.512980106174	92.0376339889033	54.4781796271735	1493.07655889896	58.6144418501341	555.484708001295	1443.35076902987	NA	Central Europe, Eastern Europe, and Central Asia	Armenia	46.26649079	63.839	2697.940585	1.69	NA	100.1558	3074.097112	6426.209661	94.94133
186	ARM	2007	2990000	7.3576589398618	39042.6415411829	19.2884748753706	43.11978478602	27.901002341138	Armenia	33	0.649784904	High-middle SDI	0	690.056329940165	7.81565307414978	3.90531358481474	5842.71320591151	41.4673835457838	2.54788059256438	1283.93452906629	46.4451377800938	1175.32291933887	5.92586765941861	20.831817681286	691.39695940119	393.120124607167	41.4638514029254	2308.09742316679	179.788644924057	879.135996028467	520.389725805051	89.9380858198947	60.2145193463546	1482.26371801834	56.2975854981699	539.710575590126	1375.0321480733	NA	Central Europe, Eastern Europe, and Central Asia	Armenia	46.26206207	63.739	3122.744955	1.702	NA	113.28762	3551.875723	7424.976261	96.42764
187	ARM	2008	2977000	8.5128151869245	40071.0233701195	22.718636669104	47.7709504121625	31.8488470507065	Armenia	33	0.66025254	High-middle SDI	0	692.467954202758	8.61622528071548	3.70788000482875	5838.49688489292	40.000030333892	3.76696157939028	1274.3069906455	25.6932803597903	1185.04442320791	5.5833014526321	21.3367504616197	696.862953660623	385.161147210715	41.7645297636496	2319.09250484203	176.533342951086	862.308332991997	514.541895706281	89.1043629475925	66.6664426897489	1485.65831222044	55.1028971967372	531.544462648149	1335.07974686156	NA	Central Europe, Eastern Europe, and Central Asia	Armenia	46.27187515	63.64	3380.135305	1.712	NA	114.51868	3848.257686	8044.544403	94.97048
188	ARM	2009	2968000	8.2116086182613	40338.5672020648	22.2886799855863	46.1753977921714	30.6822018421609	Armenia	33	0.667158946	High-middle SDI	0	706.783279018045	9.85137259819339	3.81976634187596	5789.32296865059	40.2163606679164	5.0088020805293	1285.74640514506	18.6981230064663	1169.33885648632	5.38482756104273	21.3442440587701	700.575022790422	376.418253153182	42.2417680646574	2308.33905527232	182.42952216245	855.872670962263	512.547030944275	83.9420397494951	71.4098413890747	1485.08264234789	54.5704487735396	523.84716428667	1293.28334289566	NA	Central Europe, Eastern Europe, and Central Asia	Armenia	46.33110921	63.54	2715.619135	1.719	NA	110.84678	3257.957936	6810.559328	100.12562
189	ARM	2010	2963000	7.7270115829735	38834.0432537765	20.8101105197731	44.7018036836432	29.2417927457447	Armenia	33	0.673122048	High-middle SDI	0	712.889647991635	10.2553262658137	3.7964557554934	5730.26394772945	40.7012156734339	6.06264040696135	1290.31050859272	13.7975463569217	1156.02659826753	5.30157680830369	21.1411826852887	702.0084750563	369.36423892851	43.0677895929033	2283.41293089227	187.842967791014	844.201299533158	508.847302653375	82.7936681543112	74.2502031905702	1479.57989641541	54.5447142387688	517.187242079465	1249.30257386784	65.8	Central Europe, Eastern Europe, and Central Asia	Armenia	45.64454526	63.44	2918.101653	1.722	NA	99.06499	3377.646406	7060.760662	104.7133
190	ARM	2011	2964000	7.9910229695557	39537.0097631558	21.5221925602604	45.9218453812847	30.2458475115761	Armenia	33	0.678372682	High-middle SDI	0	702.351164763565	10.6000633097399	3.84077296891254	5641.14141253576	40.4125894007853	7.10451785472976	1275.49344719833	10.5692445188097	1138.89496154225	5.28513863404744	21.0741331541722	696.707801749984	365.747616109223	43.5829316431422	2244.66574015309	187.297589769848	828.87684811157	500.650125426225	81.2641661158317	76.663849467333	1464.50101548862	54.159535814872	510.815953198086	1200.17177870132	NA	Central Europe, Eastern Europe, and Central Asia	Armenia	47.12919649	63.34	2815.90744	1.724	99.74441	98.47586	3477.256466	7268.989326	93.13488
191	ARM	2012	NA	NA	NA	NA	NA	NA	Armenia	33	0.683155112	High-middle SDI	0	650.964743892409	10.9044303527109	3.6319118784865	5535.28050367728	37.2435166787885	8.0120650405543	1203.60732973953	8.64369775678875	1125.08640531406	5.1481771330093	21.5685839432577	690.602815841798	361.126025504259	43.6957200275847	2193.88460384911	172.743420171805	815.835311537894	491.781888808086	79.9634884813199	78.5302779406919	1448.27239322552	53.3135249862791	491.396714588999	1143.51733736298	NA	Central Europe, Eastern Europe, and Central Asia	Armenia	47.16753963	63.24	2890.437211	1.725	NA	98.91774	3728.047317	7793.25207	NA
192	ARM	2013	NA	NA	NA	NA	NA	NA	Armenia	33	0.687393883	High-middle SDI	0	612.021596233869	11.0640131052358	3.48687563008889	5385.56202738443	34.3115049762481	8.9140356728549	1145.68946319074	7.50437709211491	1095.80959467902	5.06374740174785	21.3978093852398	674.411630417739	356.747792669855	43.6259664734409	2130.73955205063	159.31088324233	792.721417094475	477.012368780505	77.6275423556628	79.3404033286469	1414.90436433916	52.3236960392093	473.337230856273	1088.3011224949	NA	Central Europe, Eastern Europe, and Central Asia	Armenia	47.39795576	63.164	2990.976264	1.728	NA	98.44946	3907.920304	8169.26541	85.89755
193	ARM	2014	NA	NA	NA	NA	NA	NA	Armenia	33	0.691342474	High-middle SDI	0	586.240777873299	11.8588411547447	3.28302066823273	5318.78746971557	31.4513142600752	9.79122389269481	1100.68452530176	7.09903392734829	1082.02454897096	4.95818489368889	21.4408868923806	669.244280628592	350.566221932307	43.8939358488012	2102.3386039248	147.405716317408	784.167327274513	470.776378975374	74.4917600771148	81.6401184415558	1399.99760146823	51.9438334088215	464.500602154879	1060.80952188415	NA	Central Europe, Eastern Europe, and Central Asia	NA	NA	NA	NA	NA	NA	NA	NA	NA	NA
194	ARM	2015	NA	NA	NA	NA	NA	NA	Armenia	33	0.695205279	High-middle SDI	0	558.794230348103	12.266032788559	3.04346181744886	5348.71234096115	28.8456368380365	10.5621771366712	1055.95993317083	7.11660615640886	1088.12050986921	4.85429019054724	21.6652477225943	677.573381854502	344.419935568918	44.6380266198328	2108.72137700536	137.322889689325	792.293938338643	474.306583079982	75.2043758454101	84.398038530751	1412.29744047627	52.1731769992308	470.854601082139	1050.22856412284	NA	Central Europe, Eastern Europe, and Central Asia	NA	NA	NA	NA	NA	NA	NA	NA	NA	NA
195	ARM	2016	NA	NA	NA	NA	NA	NA	Armenia	33	0.698844019	High-middle SDI	0	538.591242728688	12.5476438707802	2.91983222232909	5380.29016848681	26.9099093574903	11.0684011881728	1021.80133862638	7.55517644507582	1105.06644185685	4.79049038216957	21.7184040194269	683.212190839324	338.854983979305	44.3881600990669	2114.24007756719	129.666507975139	798.584510599807	475.508434208588	75.7770026180575	86.0501933097416	1419.39351250545	51.4483094866569	468.847879235039	1043.71872666177	70.7	Central Europe, Eastern Europe, and Central Asia	NA	NA	NA	NA	NA	NA	NA	NA	NA	NA
196	ARM	2017	NA	NA	NA	NA	NA	NA	Armenia	33	0.702021479	High-middle SDI	0	511.460428645523	12.8824087670208	2.6559317378832	5442.85208509224	24.727048360115	11.5590444833406	974.332469963265	8.23339603980777	1125.32700154701	4.69500939843062	21.7267317258519	689.385738121767	330.486259777048	44.6200758658842	2138.13478728913	118.602789099462	804.753011626064	478.306706425754	76.5232299762854	88.3083922771375	1430.50963330925	51.2962806319869	470.816467746222	1049.23517656391	NA	Central Europe, Eastern Europe, and Central Asia	NA	NA	NA	NA	NA	NA	NA	NA	NA	NA
197	ASM	1990	NA	NA	NA	NA	NA	NA	American Samoa	298	0.609125833	High-middle SDI	0	2094.38433083642	6.06790729968243	8.57780242795648	2574.14225034226	58.2521988587024	29.6630232939358	3514.49398041828	499.80504061681	109.611211670607	308.04200595613	52.8312804233753	172.138542860413	490.713095443228	24.1676151539675	1178.04674109454	668.183429384805	308.844068665306	109.56465341079	26.7159967430003	80.6301447108926	699.421116789173	33.5817297381462	192.859223241961	542.918276364363	47.6	Southeast Asia, East Asia, and Oceania	American Samoa	NA	80.948	NA	NA	NA	NA	NA	NA	NA
198	ASM	1991	NA	NA	NA	NA	NA	NA	American Samoa	298	0.611743913	High-middle SDI	0	2021.81699218028	6.09491589411381	8.41614629575658	2610.61070282186	55.5364351261014	30.3322251194171	3403.5181115627	502.48976234663	118.15147342217	301.938635597478	52.9883843196454	174.961498588055	483.019578097799	24.3481445525546	1193.54696993009	641.022620899388	309.074003285161	110.661273656277	26.9453645298683	80.9289809843867	709.757055398954	33.8254999059645	195.388081794382	549.667450195813	NA	Southeast Asia, East Asia, and Oceania	American Samoa	NA	81.886	NA	NA	NA	NA	NA	NA	NA
199	ASM	1992	NA	NA	NA	NA	NA	NA	American Samoa	298	0.615174341	High-middle SDI	0	1962.86720587362	6.0999510931714	8.25770107773067	2643.99787910779	53.2881605755945	30.9646830041854	3306.05762422625	503.611299306159	127.474061598273	295.591392670436	53.2292367804513	176.974546977637	474.793917797436	24.503665104279	1208.08724137133	614.652652853223	307.958243042348	111.375545497831	27.0602079084002	80.8785210193806	718.72068519183	34.0394586537115	198.411423343995	556.341085246618	NA	Southeast Asia, East Asia, and Oceania	American Samoa	NA	82.789	NA	NA	NA	NA	NA	NA	NA
200	ASM	1993	NA	NA	NA	NA	NA	NA	American Samoa	298	0.619644837	High-middle SDI	0	1920.13170067401	6.07143599109611	8.18902586354907	2658.38001701228	51.7842473109733	31.4788242815525	3232.70169238231	500.756185866465	130.670905920713	290.823998819856	53.3115522367325	177.563098832233	465.968713383846	24.5051235249713	1216.55190265372	595.984646779437	304.362145203437	111.266246063972	26.9549539926959	80.3338527437347	723.749544348473	34.0487727637423	198.697087926042	560.261701444944	NA	Southeast Asia, East Asia, and Oceania	American Samoa	NA	83.654	NA	NA	NA	NA	NA	NA	NA
201	ASM	1994	NA	NA	NA	NA	NA	NA	American Samoa	298	0.624368421	High-middle SDI	0	1869.5268313885	6.10595269867584	8.11747706317354	2690.66779386836	50.0196931513603	32.1188270059219	3147.87211181806	501.320087673912	134.841354860536	284.060086728907	53.4750922997358	179.667667527042	457.634150452422	24.7195553694021	1233.04972296774	574.763034836086	303.632475538002	112.527146254444	27.051683744492	80.4072403520045	734.121552677743	34.3505882716948	198.97903382338	569.029103440789	NA	Southeast Asia, East Asia, and Oceania	American Samoa	NA	84.485	NA	NA	NA	NA	NA	NA	NA
202	ASM	1995	NA	NA	NA	NA	NA	NA	American Samoa	298	0.628817676	High-middle SDI	0	1820.82837063003	6.11173888569559	8.05657664410641	2716.62218580724	48.2580567254678	32.7757000558601	3064.30421094143	499.716147976576	139.629621858872	276.385937054123	53.7112772825573	180.916345820314	450.319181030553	24.833844090807	1246.67116676467	552.552353668436	301.147362818263	112.674573217637	27.04989868685	80.3150130504199	742.366592057194	34.5125107641838	201.924096109421	574.551923182756	49.7	Southeast Asia, East Asia, and Oceania	American Samoa	NA	85.28	NA	NA	NA	NA	NA	NA	NA
203	ASM	1996	NA	NA	NA	NA	NA	NA	American Samoa	298	0.632762366	High-middle SDI	0	1766.76404275682	6.15639983302478	7.95717256386048	2749.74109260111	46.6618036051053	33.6187792277128	2975.89769914764	498.409618718448	145.099522134635	267.966636168489	53.9238059296545	182.086586608932	441.204815667344	25.0445164100699	1264.24004714578	533.340683541143	299.126646282747	112.426832637718	27.0748401543711	80.6293879539817	753.284148661021	34.7950590195268	200.332582116705	579.486301360734	NA	Southeast Asia, East Asia, and Oceania	American Samoa	NA	86.043	NA	NA	NA	NA	NA	NA	NA
204	ASM	1997	NA	NA	NA	NA	NA	NA	American Samoa	298	0.636283482	High-middle SDI	0	1707.49870168113	6.24704876981064	7.87220563091348	2791.07935705616	45.189899039395	34.7829756049911	2876.48713088113	497.281443983525	151.106825702864	258.465160163601	54.2406457240265	183.034869048376	428.641812542673	25.1431248897	1287.13014401561	512.817976203463	296.709337768039	111.949029137047	27.0780532262604	81.6812549939306	766.222631436871	34.9029221876035	200.934779390796	585.56177335597	NA	Southeast Asia, East Asia, and Oceania	American Samoa	NA	86.771	NA	NA	NA	NA	NA	NA	NA
205	ASM	1998	NA	NA	NA	NA	NA	NA	American Samoa	298	0.639475874	High-middle SDI	0	1676.07381736503	6.37485426672768	7.92593927940647	2849.7358929207	44.0039431667348	35.8986691321025	2810.25486122802	501.018924385383	158.9998679225	249.18179665665	53.4453084946863	186.927366065752	413.500630961709	26.8665543387066	1314.25041846057	499.976860161609	299.131034906197	113.823970560454	27.5233321486607	83.2643429575051	785.403195297699	37.2742321622068	204.895252985161	593.252727327328	NA	Southeast Asia, East Asia, and Oceania	American Samoa	NA	87.467	NA	NA	NA	NA	NA	NA	NA
206	ASM	1999	NA	NA	NA	NA	NA	NA	American Samoa	298	0.642771441	High-middle SDI	0	1595.5530856407	6.52113544204293	7.88616296502225	2947.02034031833	41.8701344346406	36.6757196228257	2692.79539948748	517.468097607002	168.208542193818	239.726463184014	53.3660862329878	195.973179188858	400.779035836089	27.0012847756062	1357.82892444799	482.770472808822	309.959578232094	118.826723033598	27.9949043511139	85.5904393946659	815.016064153437	37.4290599276106	213.645318860926	612.277244788553	NA	Southeast Asia, East Asia, and Oceania	American Samoa	NA	88.131	NA	NA	NA	NA	NA	NA	NA
207	ASM	2000	NA	NA	NA	NA	NA	NA	American Samoa	298	0.646673221	High-middle SDI	0	1513.7650995894	6.68381504503189	7.71350615252051	2962.60148118729	40.0221019021394	38.3582203435022	2577.8354902804	505.533565039529	172.089832735758	231.722863205045	53.5330537623595	197.444184468459	389.986655975999	26.9747061884441	1364.16903530906	466.490172034181	308.917750561039	118.583900350854	27.9022005190457	87.5839994835251	834.156909371636	37.3202891972932	214.84708186458	601.798204712744	55.9	Southeast Asia, East Asia, and Oceania	American Samoa	NA	88.587	NA	NA	NA	NA	NA	NA	NA
208	ASM	2001	NA	NA	NA	NA	NA	NA	American Samoa	298	0.650875346	High-middle SDI	0	1462.37162011416	6.81201713739644	7.52680019188515	2997.74311428319	39.0437310685399	39.1967753125907	2498.97341735815	503.194174728021	180.14396698154	224.834765273233	53.6790751004091	201.091183060317	383.019044205677	26.2742667146022	1378.00412586436	451.86499640359	311.893891932008	119.049893725913	28.1580821694985	89.1906755202387	853.547230403604	36.2803759501278	218.974333072082	597.774518238894	NA	Southeast Asia, East Asia, and Oceania	American Samoa	NA	88.491	NA	NA	NA	NA	NA	NA	NA
209	ASM	2002	NA	NA	NA	NA	NA	NA	American Samoa	298	0.654975928	High-middle SDI	0	1421.46541311821	6.9476135054478	7.43789931702486	3033.03074094073	38.9794676092345	40.2036653562528	2427.03669976401	499.673743970094	189.361729080289	216.825075361805	53.8663036973277	204.121810158752	375.593979786851	26.1197954593468	1391.33430103179	435.709288160473	314.104178442252	119.44392521693	28.3631115620883	90.9427000082254	872.659616538203	36.0036227223891	222.024149923555	593.669145653905	NA	Southeast Asia, East Asia, and Oceania	American Samoa	NA	88.394	NA	NA	NA	NA	NA	NA	NA
210	ASM	2003	NA	NA	NA	NA	NA	NA	American Samoa	298	0.658785229	High-middle SDI	0	1360.24803865715	7.14927025515221	7.22205997440119	3070.39759278303	38.5124716459239	41.5808018182003	2337.34293825645	496.264423584165	190.596974188288	207.692192090891	53.1596341950652	205.460780134144	369.506788261384	26.7544682371909	1409.91646428335	421.744948468383	313.929220225974	119.026378105905	28.2844267339407	93.046010962048	889.858065103943	36.8102374583629	223.497257577017	593.119472501161	NA	Southeast Asia, East Asia, and Oceania	American Samoa	NA	88.297	NA	NA	NA	NA	NA	NA	NA
211	ASM	2004	NA	NA	NA	NA	NA	NA	American Samoa	298	0.662430192	High-middle SDI	0	1274.99408219707	7.40487431894141	7.04169738124373	3110.88107974651	38.3346869373303	42.6286570717574	2225.29988268554	494.838782913851	192.443783658708	198.73991790304	51.9693676073066	207.034244181103	364.131463569202	27.6493950298203	1428.67638865821	408.492850971171	314.887820012402	119.232319762556	27.1719726192553	95.0682037672615	905.666471645185	37.9624624502016	225.060881951568	595.966098785304	NA	Southeast Asia, East Asia, and Oceania	American Samoa	NA	88.198	NA	NA	NA	NA	NA	NA	NA
212	ASM	2005	NA	NA	NA	NA	NA	NA	American Samoa	298	0.665705463	High-middle SDI	0	1180.56192614161	7.60031210305463	6.83749392065187	3143.2903731487	37.2238835445557	43.1742575532469	2099.92043838148	494.392973470988	194.666670167932	191.09621296194	51.4653288057641	208.244613859868	359.627112941359	28.4438090193748	1444.97556370474	388.817935526853	314.913348467855	118.921911609522	27.0575114450109	96.5979259217196	917.258266578656	38.9972154028582	226.332129545289	596.507809969741	57.3	Southeast Asia, East Asia, and Oceania	American Samoa	NA	88.1	NA	NA	NA	NA	NA	NA	NA
213	ASM	2006	NA	NA	NA	NA	NA	NA	American Samoa	298	0.668119288	High-middle SDI	0	1108.62509614992	7.74044174482799	6.59222214791363	3186.0735011884	35.9978546951894	42.7429133662182	1996.0717066967	501.020299231787	199.575553570365	184.304263554961	51.3976388796896	211.827954450662	354.8085915512	29.1344823175396	1461.97443874566	367.690851586374	319.978619725101	120.232330157236	27.2828337128742	97.2287851996713	929.757038573084	39.9196460441727	230.509737357428	601.348890955663	NA	Southeast Asia, East Asia, and Oceania	American Samoa	NA	88	NA	NA	NA	NA	NA	NA	NA
214	ASM	2007	NA	NA	NA	NA	NA	NA	American Samoa	298	0.670672535	High-middle SDI	0	1034.89497188008	7.99622398634711	6.25237948648755	3248.52720113222	33.9270610859136	43.0468330914873	1882.80619854035	509.816264531119	204.555089766754	177.016167957885	51.0836749988098	217.202003545604	348.742160726916	29.7000704057408	1489.02095968288	340.757013924564	327.303999235543	122.390011281416	27.7431053018984	99.4152008557919	950.781370532186	40.6433092757575	237.080641160341	606.944768386986	NA	Southeast Asia, East Asia, and Oceania	American Samoa	NA	87.9	NA	NA	NA	NA	NA	NA	NA
215	ASM	2008	NA	NA	NA	NA	NA	NA	American Samoa	298	0.673010577	High-middle SDI	0	977.233025471582	8.21291792988898	6.03479963168963	3306.84035659356	32.5230327114528	42.8287730944762	1797.84845334188	520.295621241194	209.342899994433	170.052989828684	51.0440939892305	222.842886186261	342.093024358211	30.0202945211764	1513.86672741399	326.390639331162	335.553895405115	124.630831711354	28.2513310179301	101.607471282288	969.509711563012	41.0513370847927	242.978947584885	613.047535024613	NA	Southeast Asia, East Asia, and Oceania	American Samoa	NA	87.799	NA	NA	NA	NA	NA	NA	NA
216	ASM	2009	NA	NA	NA	NA	NA	NA	American Samoa	298	0.675033577	High-middle SDI	0	931.559097820018	8.45181746433495	5.86791305571158	3397.26324884386	31.1914313212355	42.4109428059581	1728.8060704336	539.284748240585	215.594211327684	163.564463401428	51.7706481261847	232.266670707979	336.519631822837	31.0412279895784	1550.84521184781	314.379455385726	350.18068555468	129.276581733381	28.2082331540169	102.854984232167	997.385558703548	42.4379517308251	253.558858069239	627.218353172433	NA	Southeast Asia, East Asia, and Oceania	American Samoa	NA	87.697	NA	NA	NA	NA	NA	NA	NA
217	ASM	2010	NA	NA	NA	NA	NA	NA	American Samoa	298	0.678025917	High-middle SDI	0	879.954835312679	8.62111056928879	5.69383954801179	3450.3530267199	29.3728798366253	42.0343968373537	1654.3643265282	550.585107507264	219.752347606835	157.501532752035	51.9449739191402	236.856698545185	332.405534853262	31.5245079637828	1573.61171670629	300.932496823773	357.177386727318	131.198621348795	28.5842714930105	103.962202812822	1010.55379422899	43.0768815678617	260.255226502465	636.086914744343	59.4	Southeast Asia, East Asia, and Oceania	American Samoa	NA	87.594	NA	NA	NA	NA	NA	NA	NA
218	ASM	2011	NA	NA	NA	NA	NA	NA	American Samoa	298	0.682394553	High-middle SDI	0	834.069014121567	8.81464690330994	5.55447657451366	3513.18930816816	27.6831974150202	42.1249587290043	1589.76419774565	560.763564986011	225.569046453059	152.245777416398	53.0936218881439	240.660515444054	330.145923802629	32.6709597468282	1601.95853585563	288.993972615054	363.312682973197	133.319881683004	28.9551881855651	105.473769513536	1026.32719217132	44.6406387466805	264.93850981179	645.321032090061	NA	Southeast Asia, East Asia, and Oceania	American Samoa	NA	87.502	NA	NA	NA	NA	NA	NA	NA
219	ASM	2012	NA	NA	NA	NA	NA	NA	American Samoa	298	0.686853034	High-middle SDI	0	805.589661237615	8.9276769829324	5.4458307058974	3576.75450372026	26.2524351323436	41.4734544834981	1545.86060905973	574.141650254385	232.120544529011	147.50537121175	54.0480376782982	245.735241102454	328.3923131989	33.2739040807116	1626.62411116735	279.412482913559	372.643314335421	136.002615331289	29.4509323292134	105.962516340311	1042.11229477762	45.5014138108838	271.314038278205	657.169976182146	NA	Southeast Asia, East Asia, and Oceania	American Samoa	NA	87.42	NA	NA	NA	NA	NA	NA	NA
220	ASM	2013	NA	NA	NA	NA	NA	NA	American Samoa	298	0.690636222	High-middle SDI	0	791.235895468329	8.94144192385455	5.34182199250026	3632.38159068359	25.0977826690236	40.2653492628403	1522.29297404794	588.638057824575	239.784064344668	143.672338033993	55.3254894861212	250.782753284505	327.395580939682	33.2266504378485	1645.92949863737	274.584088480038	382.918475434567	138.719506026414	29.9766165600992	105.368024221624	1054.28417155593	45.5080400073428	277.523197310824	669.779804921592	NA	Southeast Asia, East Asia, and Oceania	American Samoa	NA	87.348	NA	NA	NA	NA	NA	NA	NA
221	ASM	2014	NA	NA	NA	NA	NA	NA	American Samoa	298	0.693918736	High-middle SDI	0	783.122051691923	8.9734021293272	5.29292129060774	3686.66547096958	24.4080999252333	39.7723558780428	1505.9524769792	599.906529287584	245.9690379669	140.112088212747	55.9097581296625	254.17706020636	325.344064342331	33.8483820467621	1667.61914584497	271.600803639518	390.159828203256	140.352256650905	29.7272603473453	105.211995192468	1067.17795040538	46.4164025447444	283.292283992374	677.41953794415	NA	Southeast Asia, East Asia, and Oceania	NA	NA	NA	NA	NA	NA	NA	NA	NA	NA
222	ASM	2015	NA	NA	NA	NA	NA	NA	American Samoa	298	0.696984844	High-middle SDI	0	770.892676733602	9.13761245276405	5.23967361928908	3768.50214460788	23.9576022649736	40.1907049178597	1484.57036863253	612.824690354054	252.599195809481	137.122351148932	56.4108431576973	259.275837548832	324.284356816476	35.2468251735366	1701.52905384792	266.261344409575	400.198574378197	143.203350688444	30.2889368237232	106.491279819088	1090.48525256576	48.3476628638827	287.85834727481	690.805414809271	NA	Southeast Asia, East Asia, and Oceania	NA	NA	NA	NA	NA	NA	NA	NA	NA	NA
223	ASM	2016	NA	NA	NA	NA	NA	NA	American Samoa	298	0.699872611	High-middle SDI	0	758.915924664943	9.19928309445656	5.19793960971093	3826.62904536321	23.537377685465	40.5326873370797	1462.84454665084	619.899327960052	258.301068760331	134.119469933743	57.0590551490045	260.42258272166	322.96413044847	35.7649490728315	1726.90108347078	260.54771892059	404.74693793597	143.981861507724	30.447269406481	106.744554333868	1104.37653698471	49.1019607676919	289.567600794137	702.74261535781	59.5	Southeast Asia, East Asia, and Oceania	NA	NA	NA	NA	NA	NA	NA	NA	NA	NA
224	ASM	2017	NA	NA	NA	NA	NA	NA	American Samoa	298	0.701859796	High-middle SDI	0	750.553733135321	9.24121710003068	5.21026977391299	3880.38444489471	23.2848433103528	40.784272042701	1448.35145128034	627.620095997073	264.599364415489	131.482391714866	57.7269630605199	261.777642592904	322.416804707206	36.4001569201038	1748.92845583481	257.361013949847	409.919952409048	145.101147802465	30.6717351882603	106.786458558716	1116.54103653114	50.0295111913224	291.633878676215	713.536305670446	NA	Southeast Asia, East Asia, and Oceania	NA	NA	NA	NA	NA	NA	NA	NA	NA	NA
225	ATG	1990	62000	6.6728892772	28948.697073673	16.5601572118	40.1813350947	32.5891286721	Antigua and Barbuda	105	0.609867567	High-middle SDI	0	1257.22182336406	9.67369095899733	6.5091641608703	2882.23966579367	42.9181753543427	2.84038626211385	2771.26375142885	582.356753251239	376.436125694016	122.2914202952	70.2344115007414	112.727270330099	1083.25455178328	28.2297735566222	1151.05658990994	305.355362611453	340.161949063878	246.848758172652	37.2926434075982	112.611336260311	721.370769791447	41.3410747845522	132.307541426581	463.933391436204	57	Latin America and Caribbean	Antigua and Barbuda	NA	35.426	NA	2.067	NA	NA	NA	NA	NA
226	ATG	1991	62000	6.6747882269	29600.068399033	16.6986905162	39.1584667627	32.4172545191	Antigua and Barbuda	105	0.616419282	High-middle SDI	0	1272.0319584135	10.029710430961	6.03498637778138	2823.13153091153	42.2691291141378	3.05492799770518	2761.59294490187	562.48233950543	370.097208780877	120.867075695798	63.7180292147449	110.780733327214	1070.3954075077	28.0058260419655	1134.81676292312	294.924091395726	325.997924161877	239.692651568611	36.3122980192884	116.967886000231	708.986073903733	40.7993017401286	128.042890720974	441.59651364783	NA	Latin America and Caribbean	Antigua and Barbuda	NA	35.465	NA	2.075	NA	NA	NA	NA	NA
227	ATG	1992	63000	6.7914512773	29975.773486913	16.1329995261	39.8673095836	36.7120699157	Antigua and Barbuda	105	0.6219837	High-middle SDI	0	1329.14420067087	10.3478651366774	5.65456501446162	2806.54266711484	42.6116335348444	3.20781759221353	2794.03464555916	553.389742458301	371.81089167304	119.324493699075	65.8348883564554	110.729271656053	1057.29045411818	27.9738719148581	1131.22513562557	284.509328635243	318.719189354936	236.174974699521	35.9377793472141	120.542853736463	705.425359420799	40.5841482432919	121.293973502099	427.146072841498	NA	Latin America and Caribbean	Antigua and Barbuda	NA	35.085	NA	2.088	NA	102.4008789	NA	NA	97.57929993
228	ATG	1993	65000	6.66859220683	28186.818095883	16.34213575985	38.14089183999	34.37728829278	Antigua and Barbuda	105	0.626708667	High-middle SDI	0	1409.59845690863	10.6263884897031	5.48918956811507	2776.99206874285	44.2966184083292	3.33783700303101	2852.02803226288	541.483135214375	369.375205351575	118.111383164705	69.3494865841968	110.286274168136	1043.36475832543	28.0921357798218	1123.272917724	276.643788038723	310.102398138039	232.121845281164	35.430594459122	123.654182032565	698.999548072003	40.596383268958	114.675331029554	412.053919175826	NA	Latin America and Caribbean	Antigua and Barbuda	NA	34.709	NA	2.107	NA	NA	NA	NA	NA
229	ATG	1994	67000	6.1736644841	25164.6380954812	14.76624530898	35.60020220008	32.26289632756	Antigua and Barbuda	105	0.630612099	High-middle SDI	0	1454.92384832035	10.9172162982513	5.28851430806111	2739.22815451667	44.3853178234906	3.46379050912923	2878.74045466138	527.351446548825	367.190834164392	116.364143013941	70.7301046595807	109.150073803775	1033.34011246475	28.4797604287699	1111.84953714603	269.401483975409	298.902520646352	227.080635129084	34.6579531379728	126.491011357276	688.876969733368	40.9931578956716	109.845061751544	397.506361898876	NA	Latin America and Caribbean	Antigua and Barbuda	NA	34.334	NA	2.128	NA	NA	NA	NA	NA
230	ATG	1995	68000	5.99756541228	24776.1875272952	14.60661652996	34.49375158286	31.43101564272	Antigua and Barbuda	105	0.633219053	High-middle SDI	0	1488.45872313378	11.0995765390585	5.17849666191774	2745.88395443548	44.7253245755462	3.51060006029365	2893.01304593437	524.981655824354	373.089849992099	114.867582672937	71.8263549235455	110.624827118992	1023.05379743796	28.8121471247132	1114.30778772642	261.565797178043	297.607130180801	227.446978351484	34.7405141296462	128.887440588895	691.271835450832	41.3959170529703	107.048293242669	395.597654264786	60	Latin America and Caribbean	Antigua and Barbuda	NA	33.961	NA	2.15	NA	112.8563919	NA	NA	NA
231	ATG	1996	70000	5.61011769942	23831.7829267691	12.83238344659	34.25248760036	29.90300279467	Antigua and Barbuda	105	0.636238825	High-middle SDI	0	1501.60246904279	11.087068979023	5.06933850046323	2683.33147055332	44.7663613847403	3.54586456395444	2884.70005339892	506.047595068343	364.844841083759	112.287870262739	75.0937274901535	108.688910950706	1008.70959845846	28.983504266094	1091.34611552393	256.592302658721	286.362872548447	221.190618662705	33.7362850102398	128.857625977189	677.369564225192	41.5428677704979	101.568385860251	383.582979055984	NA	Latin America and Caribbean	Antigua and Barbuda	NA	33.59	NA	2.17	NA	NA	NA	NA	NA
232	ATG	1997	72000	5.53121957148	24198.5632875882	12.5906343217	34.31055231308	31.00970951792	Antigua and Barbuda	105	0.640130999	High-middle SDI	0	1475.54388689542	11.0299955070301	4.99313875750308	2637.44456106623	44.1970889539262	3.57020639550243	2832.33216146761	492.918795429947	360.66692270124	108.289764186521	70.5560258658929	107.346325089812	994.059680473897	29.1086401316238	1075.72789096358	248.484527321395	276.353427232383	216.084184298887	32.9043854217119	128.746036947552	663.441031450931	41.6170870490545	97.7102931251487	375.616630626709	NA	Latin America and Caribbean	Antigua and Barbuda	NA	33.221	NA	2.187	NA	NA	NA	NA	NA
233	ATG	1998	74000	5.54616224897	23298.7556811282	13.16143290628	33.65955379785	29.58077515493	Antigua and Barbuda	105	0.644334501	High-middle SDI	0	1435.49661913651	10.9324635716247	4.86549866824101	2553.62746581362	42.9304302012155	3.61453947405403	2758.72373937767	470.74117137717	347.449084973006	103.331181422576	70.6145357318277	103.93360996412	975.359228639559	28.9792386225876	1047.54508983358	238.226222735883	261.703902318705	207.502022748427	31.521587455818	127.926613084256	642.07145357345	41.3091657498113	91.4949458739247	361.672872384484	NA	Latin America and Caribbean	Antigua and Barbuda	NA	32.855	NA	2.199	NA	NA	NA	NA	NA
234	ATG	1999	76000	5.55545675762	23485.9994485252	12.80884568713	33.69541969794	30.72470109083	Antigua and Barbuda	105	0.648696616	High-middle SDI	0	1394.69331097328	10.7788063301375	4.77759553807325	2473.80236564092	41.5023752508599	3.66263043789224	2688.70033067439	448.762557040537	334.746149343553	98.3008260453816	72.6661928914273	100.355547196762	958.015564080098	29.1853886274886	1018.35884476378	231.108206316819	248.571544491981	198.928627389491	28.8362793757799	126.910661727358	622.711372255878	41.4675352864617	87.0242748820162	345.644692081448	NA	Latin America and Caribbean	Antigua and Barbuda	NA	32.49	NA	2.203	NA	NA	NA	NA	NA
235	ATG	2000	78000	5.4430644041	23573.770895794	12.3854728296	32.8018715291	31.3470280894	Antigua and Barbuda	105	0.653328546	High-middle SDI	0	1347.86660161061	10.6865123543912	4.64121525325697	2386.16962314241	39.6027659907129	3.73845240840039	2615.29050507172	423.542931615477	322.278383425833	93.6963466371597	76.5246680678887	95.7583186815636	941.95504750536	29.5152439886657	983.791233813004	225.183602380045	233.750587869812	188.69435522712	26.8771991596183	125.414170871641	601.091921068898	41.7722297124968	81.1721215454909	326.663416056291	62.8	Latin America and Caribbean	Antigua and Barbuda	NA	32.127	NA	2.2	NA	127.596	NA	NA	79.66178
236	ATG	2001	79000	5.2035991064	23051.180185748	12.008516443	31.9738158811	29.8778211432	Antigua and Barbuda	105	0.657283839	High-middle SDI	0	1313.41966329935	10.5919473163688	4.61477943664011	2334.74432463647	38.4636824493744	3.74583402132893	2557.20789689166	410.360717028908	309.073635408063	89.3234543960014	76.3050882316077	93.4894946226852	926.676755689281	29.4585000463936	967.679734533344	221.075825211882	225.795620083578	183.026980654055	25.7003975024163	124.507891893845	589.319746858566	41.5857655656698	77.8524160450944	318.531337886135	NA	Latin America and Caribbean	Antigua and Barbuda	NA	31.74	NA	2.187	98.95	NA	NA	NA	NA
237	ATG	2002	80000	5.22191425462	22848.8953302386	12.4937806535	31.666620316	30.23218124488	Antigua and Barbuda	105	0.661297348	High-middle SDI	0	1260.32600366106	10.5393543528399	4.55468506907745	2292.42127061802	37.234607566318	3.79971907459293	2476.576794789	399.27946447218	297.519830819253	84.2588766357003	73.7643508306291	91.6178318926938	908.70722530822	29.767753752293	954.647879101822	216.500026346532	218.651615445896	178.593571818832	24.7160777615894	124.132798728861	579.178762783757	41.9089161470559	75.5099314432211	312.535744521139	NA	Latin America and Caribbean	Antigua and Barbuda	NA	31.098	NA	2.166	NA	NA	NA	NA	NA
238	ATG	2003	81000	5.13924166963	23071.1581273716	11.74675055415	31.68508755055	30.6721041071	Antigua and Barbuda	105	0.665678093	High-middle SDI	0	1189.67602406497	10.7099345541889	4.49256974679944	2272.00899721058	36.1772224097016	3.90119412174905	2376.39173332072	392.538138260256	287.835127974372	78.9268349134556	71.4078258116719	90.9483492418563	889.466054168379	29.8511843021002	951.158225032118	211.447013796151	214.624500922941	176.212127705709	24.0717689424982	125.593147609564	576.414638213798	41.863238850869	74.0241638576249	307.408073693936	NA	Latin America and Caribbean	Antigua and Barbuda	NA	30.464	NA	2.14	NA	NA	NA	NA	NA
239	ATG	2004	82000	5.1809787017	22742.1951233154	11.50343677966	31.60079627012	32.18725757682	Antigua and Barbuda	105	0.670352179	High-middle SDI	0	1153.76050628714	10.9906507465599	4.54362363501884	2235.62288958239	35.9775730389752	4.06421805649895	2319.58278659776	381.251864677193	278.735241711679	74.2511885095165	71.3154622343577	88.6569276914732	872.949900339205	29.9651731171811	941.463857304722	211.473905148627	206.323741756146	171.081360408746	21.5852137147697	126.922532469985	567.464140552688	41.8412817319518	70.7241547434531	299.442650413208	NA	Latin America and Caribbean	Antigua and Barbuda	NA	29.837	NA	2.109	NA	NA	NA	NA	NA
240	ATG	2005	83000	5.82553311152	26138.805471256	13.38205530918	35.64731536476	36.152253533	Antigua and Barbuda	105	0.675039962	High-middle SDI	0	1073.92478638799	11.420777632679	4.46672364229399	2222.99447119107	34.9824869269944	4.2452774415265	2216.27357171994	375.979412859042	271.859911818962	70.1094673036846	70.4119058970674	88.3576990994281	859.797217822875	30.0659572992294	939.823859520946	205.302172318958	203.144509498301	169.364916071136	21.1176008060902	130.199444617984	567.255002188963	41.7813193007306	69.618570094175	291.809136896642	65.2	Latin America and Caribbean	Antigua and Barbuda	NA	29.218	NA	2.077	NA	NA	NA	NA	NA
241	ATG	2006	83000	6.18664419367	26149.9710251836	13.7716656209	36.60656830716	37.10929062927	Antigua and Barbuda	105	0.680069402	High-middle SDI	0	1005.87905196158	11.9890615929413	4.31983777582908	2196.6739160064	33.5085303828518	4.54086321809636	2125.97433158563	366.715834730836	265.800650955759	66.0761526367487	69.5806029206422	86.8004069945453	850.733467031561	30.6172638810201	932.21682638708	196.30118773169	195.968300594383	165.613822192528	20.4122172274761	134.139056296078	561.024959044506	42.272225607811	67.1028131358499	278.260811797191	NA	Latin America and Caribbean	Antigua and Barbuda	NA	28.606	NA	2.048	NA	NA	NA	NA	NA
242	ATG	2007	84000	6.67940421178	28152.1121420066	15.43634992715	39.66295755142	39.18219269961	Antigua and Barbuda	105	0.685453415	High-middle SDI	0	949.55057282992	12.6697566126666	4.23497967520915	2162.53620270527	32.5075535702772	4.86896880046697	2051.69745965166	357.012850968552	259.019736419751	61.7153615339739	69.2533639541731	85.2211682349483	841.404981357735	31.0038741960264	921.875608646373	192.074837731642	188.214801666115	161.778152588267	19.7355323060668	138.946074191986	553.274963326443	42.4788949197886	64.1398059632357	262.605474350224	NA	Latin America and Caribbean	Antigua and Barbuda	NA	28.002	NA	2.023	NA	114.57859	NA	NA	108.24472
243	ATG	2008	85000	6.66650118606	28014.7151417639	15.55648313933	40.43931742909	40.42551254848	Antigua and Barbuda	105	0.690366488	High-middle SDI	0	885.99161152263	13.446561338528	4.1216153727198	2149.94099580756	30.9966653357848	5.20376139079507	1971.32317904045	350.759728202125	254.484544148451	57.3335180143231	67.0923685728887	84.4805616766505	834.628176556595	31.6561448474633	920.41332425924	186.575844356153	182.892918400268	159.681859862332	19.3137295837503	144.144750843806	550.961662324235	43.0766977178234	63.0255015482635	250.165252488601	NA	Latin America and Caribbean	Antigua and Barbuda	NA	27.405	NA	2.005	NA	114.20387	NA	NA	118.12705
244	ATG	2009	86000	6.53121181212	27151.6050463848	15.2338810315	39.20051349731	39.07507114871	Antigua and Barbuda	105	0.693655067	High-middle SDI	0	840.549269760765	14.0976862901977	4.0610739945204	2147.71250336534	29.7391146680607	5.41890586277735	1909.2023577587	347.206744300231	249.712823212591	53.6236751982789	68.2437368573653	83.7976264225142	826.646286211296	32.450089395898	921.293465443163	181.745030199425	180.547822216578	158.493097111979	17.701491953176	146.667110729174	550.767139312516	44.0257385585787	61.652396110521	248.192110451102	NA	Latin America and Caribbean	Antigua and Barbuda	NA	26.818	NA	1.993	NA	111.48903	NA	NA	116.04285
245	ATG	2010	87000	6.44611397148	27548.6616341878	14.82539654911	39.14005362331	38.53023395435	Antigua and Barbuda	105	0.695888428	High-middle SDI	0	804.95244563951	14.3861425916114	4.08481456457246	2163.42722815609	29.1650463496158	5.50586741607793	1864.44553999078	348.100016528451	246.336126507919	50.8902137381851	66.7644447448163	83.4311489442863	820.577445646378	33.3775109603689	930.728406358109	181.440056573644	179.915697706086	158.247298564905	17.4220110801099	147.454243608693	553.993709096398	45.2523014045738	61.5393940841749	250.876019714044	68	Latin America and Caribbean	Antigua and Barbuda	NA	26.238	NA	1.988	NA	112.293	12734.35346	NA	112.7958
246	ATG	2011	88000	6.71766731309	27191.1076216312	15.72463716144	40.00993735973	39.32294892171	Antigua and Barbuda	105	0.697971242	High-middle SDI	0	775.139653258521	14.6535908524722	4.104467272997	2182.28155946868	28.29440792174	5.5430861041632	1824.20101775044	350.617055172195	242.689353732579	48.7066086453684	66.5016644211703	83.5165935842485	814.944538177867	34.3837434044943	941.020961981201	178.975817492736	180.697257642515	158.971513588073	17.2695997721486	147.894336674055	558.237088757688	46.6218356530162	62.594589283304	255.160897044996	NA	Latin America and Caribbean	Antigua and Barbuda	NA	25.703	NA	1.989	98.95	110.5735	NA	19263.57555	110.9229
247	ATG	2012	NA	NA	NA	NA	NA	NA	Antigua and Barbuda	105	0.70049811	High-middle SDI	0	746.943674177774	14.7712847015177	4.09428879920712	2194.02152312845	27.2095155751093	5.58306184315707	1784.24873379182	351.859572666185	238.630409748357	46.6645166722407	65.6384890767674	83.3191901185833	810.627751985417	35.5613388817044	947.995789784783	173.774099840522	180.636920391403	159.408135720565	17.0882982906173	147.325305424156	560.716021237107	48.2143385090014	63.1398346611359	258.052369089498	NA	Latin America and Caribbean	Antigua and Barbuda	NA	25.526	NA	1.993	NA	108.0302	NA	NA	109.5244
248	ATG	2013	NA	NA	NA	NA	NA	NA	Antigua and Barbuda	105	0.703060404	High-middle SDI	0	727.202629458546	14.6965073087232	4.08696907165363	2205.6261384902	26.4838285626373	5.58007078253147	1754.1518761528	353.192533926465	233.793060692389	44.8003777656789	65.7784055565765	82.5187884954208	803.206912743817	36.3977157468496	956.914293515139	172.816246671718	179.645504268778	158.611503851486	16.8173848635882	145.324926355761	561.105947707434	49.3869505075206	63.933273966212	262.042600562832	NA	Latin America and Caribbean	Antigua and Barbuda	NA	25.35	NA	1.998	NA	NA	NA	NA	NA
249	ATG	2014	NA	NA	NA	NA	NA	NA	Antigua and Barbuda	105	0.7058723	High-middle SDI	0	705.486420548854	14.8190548783255	3.96473711593028	2238.32496507383	25.5165883167948	5.62126154868273	1722.8569123233	359.247053786897	231.583232178758	43.004226051222	67.0088032883487	83.0880923303079	793.491636435782	37.7120709434025	972.555167599422	174.977147543629	182.100466857976	160.197597047592	16.2312056207877	146.038851788502	567.777551510576	51.1624279743954	63.1288925286447	267.162968193787	NA	Latin America and Caribbean	NA	NA	NA	NA	NA	NA	NA	NA	NA	NA
250	ATG	2015	NA	NA	NA	NA	NA	NA	Antigua and Barbuda	105	0.70893521	High-middle SDI	0	686.225319124816	14.942885834189	3.79879365610182	2248.85084310459	24.5770890488338	5.68679943042412	1692.8765998703	359.667043388672	226.246401665283	41.3219234087297	66.4894834602366	82.789195769093	788.128520406314	38.5533635839378	980.670651022559	171.448083905267	181.485881508866	160.161265543095	16.1288318091247	146.99652265655	570.729922245839	52.2812893142173	62.5189653544172	268.430779032645	NA	Latin America and Caribbean	NA	NA	NA	NA	NA	NA	NA	NA	NA	NA
251	ATG	2016	NA	NA	NA	NA	NA	NA	Antigua and Barbuda	105	0.712195169	High-middle SDI	0	675.238152859209	15.3604201501914	3.61719001050487	2295.25648330515	23.7318445826665	5.84064032066616	1662.99317336991	366.247744475624	229.754655096534	39.8474729455929	66.1151030425775	84.313264426257	777.925967251101	39.4140840893579	1002.29317543946	164.403309144243	184.585407442793	162.966081397129	16.426325580239	150.674145259248	583.095761961484	53.392935906702	63.7435377296577	271.83223522228	69.8	Latin America and Caribbean	NA	NA	NA	NA	NA	NA	NA	NA	NA	NA
252	ATG	2017	NA	NA	NA	NA	NA	NA	Antigua and Barbuda	105	0.715130979	High-middle SDI	0	665.358383779116	15.7648156734223	3.46350915775417	2336.98398367622	23.061514597027	5.98975904427239	1638.47049339667	371.904280954822	234.323010523089	38.6127087300171	66.0648749783848	85.5762347972306	769.565786709154	40.2445901599769	1021.04539938267	159.503783123369	187.174774404833	165.296383116779	16.7070449664466	154.148268877093	593.676959199803	54.4354083377345	64.198745278084	273.28040224285	NA	Latin America and Caribbean	NA	NA	NA	NA	NA	NA	NA	NA	NA	NA
253	AUS	1990	17097000	16.822709059755	52342.8805546385	58.2649761678813	82.7827405078634	61.0349084519347	Australia	71	0.786259199	High SDI	1	587.42268290782	75.1924242985042	0.716718613453538	3268.40964442005	5.07870561572601	64.0564895239871	704.153416046669	589.705159705253	263.181471260893	4.308601608522	59.4190114361375	257.259158290172	88.4959086504383	58.3337699774848	928.128695380019	21.3414813826649	448.514079364501	407.216699156286	243.658058110059	99.7227867255187	801.877333193932	85.774711593996	350.66004865586	663.577246011538	83.9	High-income	Australia	41.38870149	85.433	25318.24943	1.902	NA	106.3717194	34615.75172	27679.27098	NA
254	AUS	1991	17322000	16.213720507391	51538.4261391676	55.810759188814	80.613511229564	59.32184475515	Australia	71	0.789892503	High SDI	1	539.385145866298	72.2997463830986	0.658906505974414	3137.45392487909	4.37587949351015	62.3126622924839	651.43785653275	557.792171323322	252.951448629261	4.51919568232437	59.0584057972984	251.737535968692	86.6856923852158	57.9030848245706	892.33881472395	18.5967140203864	424.179878444699	391.327774546365	230.98085251163	95.1983203540996	760.195853435173	85.893869865722	334.937564653576	639.368755213317	NA	High-income	Australia	41.59345045	85.403	24909.40568	1.849	NA	106.0968094	34020.53485	27203.32669	NA
255	AUS	1992	17529000	16.038655134753	51535.0979975426	54.690108992899	80.352657877067	59.274645786735	Australia	71	0.793369127	High SDI	1	532.167153287029	71.1143613529639	0.655852739431001	3081.9281142942	4.34749214142435	61.189738478306	642.707156085083	540.980246590313	248.535664179329	4.6515083078161	58.128877931558	253.003634622268	85.1672741824298	58.1235457250115	877.225018980057	18.4793032956713	411.721247079033	385.331653607709	224.716798207202	92.9644850027603	738.807514772127	87.1181394795935	329.512573607091	629.29054407482	NA	High-income	Australia	41.77781383	85.285	24650.17841	1.888	NA	105.973999	33965.26072	27159.12868	NA
256	AUS	1993	17725000	15.864904742817	51615.4341396743	54.124771114466	79.735319690607	58.252969569545	Australia	71	0.797235259	High SDI	1	493.277058163247	68.491889075949	0.615918003148631	2950.60722782325	3.89305103525585	59.4551613664768	600.481744641065	509.843347032636	239.437696143732	4.68835102312695	56.588733951707	246.743532529428	83.6280981089026	56.9896242087307	841.019916797958	16.8617801817079	386.793566923516	369.346683374788	212.134177855062	88.8789589742947	698.230796069848	86.3948323397057	314.594798318376	604.276872732476	NA	High-income	Australia	41.88932995	85.157	25552.67676	1.859	NA	105.8771667	35157.47141	28112.43811	134.3547516
257	AUS	1994	17921000	16.605483572618	58673.1345257178	57.549288703969	86.742751900124	63.048877336201	Australia	71	0.801211072	High SDI	1	473.915233116985	67.9238599093939	0.612934808713973	2926.35769536548	3.77439718697521	59.0343852484179	579.000024199099	499.712463761484	239.331066268442	4.69217776115991	56.2006611817071	250.153250804409	81.8164919400972	57.5116190069916	836.180464341398	16.5973475880715	377.654160941426	368.025750731997	208.324690726467	88.1525410886787	683.960646060474	88.256373644218	310.362512084924	600.272723399551	NA	High-income	Australia	42.31139327	85.028	26359.28057	1.842	NA	105.8298874	36194.77363	28941.88042	132.6182709
258	AUS	1995	18124000	16.02082618032	54452.4846827342	52.96324706276	81.73957403082	58.74593247918	Australia	71	0.805326886	High SDI	1	455.850256454382	66.1016591991975	0.602111317077039	2817.52526862552	3.70164209425833	57.5366003187437	558.81784648809	474.845145353008	232.149801896652	4.64551618377297	55.5455990244762	245.264747740846	80.1285672401079	56.2262334966975	808.368077801554	16.2459454560635	356.965209372384	355.682087402254	198.498924638059	85.3852910902027	650.066187341711	87.4871752710855	297.152111145361	580.203098079667	87.2	High-income	Australia	42.70808286	84.898	26924.70715	1.822	NA	101.2912674	36922.4513	29523.74234	143.2338715
259	AUS	1996	18339000	16.4138527112	55339.2019536121	53.1987858482	83.47557560813	60.47438168044	Australia	71	0.809553841	High SDI	1	445.261356955181	65.6474238135061	0.588824920739576	2764.25105453884	3.69842556642238	57.1848852652591	545.238091574861	460.303026899201	228.800708842349	4.44344950720518	54.7407842329626	244.44713498588	77.455147152411	56.0838134022642	795.592664470384	16.1351210411945	344.587170926244	350.370502156294	192.969159311103	84.2040232087062	629.508874033534	88.5691793166496	287.924877886583	570.384770175368	NA	High-income	Australia	42.86572375	84.767	27889.78959	1.796	NA	101.5802917	37810.3442	30233.71473	148.6360016
260	AUS	1997	18563000	16.3329995154628	56201.996351695	52.8524726429993	84.1650027363765	60.4470328529921	Australia	71	0.813664559	High SDI	1	428.221743995479	64.6772156731729	0.57995774880027	2679.58332505178	3.67855268528291	56.4465947635467	524.196319989189	441.12476635882	222.776271065478	4.01367632407708	54.3676776281989	240.472348005976	74.0419728709391	55.303725410007	774.24714733029	15.985555833089	329.408518535814	341.6015747436	185.649661199564	82.5248350527231	602.288741358102	88.7357403309683	277.829364781863	553.672829783461	NA	High-income	Australia	42.9497356	84.636	28859.73566	1.778	NA	101.1840286	38931.31509	31130.05976	152.9359741
261	AUS	1998	18795000	19.0434730521456	56716.5054850029	61.6881985956124	93.3584462137385	68.700716034412	Australia	71	0.817574439	High SDI	1	415.634965385629	63.891967086465	0.54085575280724	2593.27121016033	3.6228762892096	55.7259281220977	506.873088557082	422.158989524246	216.716184490916	3.52779922182121	53.7744802804666	235.410859721384	70.0382685883879	54.173153346985	752.111002368221	15.7652269383788	314.329507213246	332.154525115008	178.101124644989	81.1218004701648	574.654404749644	88.3653147608282	269.646203993199	536.931291714293	NA	High-income	Australia	43.05831019	84.503	29877.18074	1.762	NA	100.9286194	40374.534	32284.07911	NA
262	AUS	1999	19027000	16.4537730537065	58185.4872819224	52.757873408319	86.0102364148405	61.2078426205635	Australia	71	0.821534109	High SDI	1	421.204209684475	62.6021347489149	0.514585153539789	2482.3955345024	3.89973406009139	55.0055183034126	509.262314450527	400.042055230881	209.236966303584	3.12865317455387	53.1783701066533	227.421560457048	66.69587472376	52.4436711391835	724.317758012924	16.2025032147518	296.768312019804	319.404116881924	156.255382603117	79.2176321342807	542.511500567072	87.0357301373319	254.921559496967	514.502840633299	NA	High-income	Australia	43.19747721	84.37	30741.61159	1.755	NA	100.6588364	41964.50127	33555.44064	NA
263	AUS	2000	19259000	17.537930517767	58233.7013308051	57.192459236741	89.314254777674	64.597437880199	Australia	71	0.825292873	High SDI	1	411.732637487623	61.8105169321453	0.492841243822164	2407.96139581678	3.82172371995494	54.7726723535948	495.78501890285	384.432231553365	204.621976847372	2.92395996571917	53.4558740935455	222.02440808155	63.3199966783608	51.3209177119122	706.018630156888	15.8156557458161	283.169777066588	311.13932127908	144.015925551189	77.7208935968266	517.596291111439	86.778574728173	245.215288461629	500.00038345797	90.4	High-income	Australia	43.63771896	84.235	31393.20488	1.756	NA	100.72193	43186.45795	34532.53541	NA
264	AUS	2001	19487000	19.817815687637	55607.3105575976	63.287518802608	95.098950459967	71.408168227159	Australia	71	0.82883553	High SDI	1	408.587857748234	60.5292297113148	0.4912369404485	2314.52605257971	3.98903262139971	54.2744210104763	489.839834110521	365.433278932914	198.28059928005	2.95951739056151	52.7286826535305	213.793345474363	60.1243935223449	49.5683717715608	680.429606363493	16.0921145987231	267.106064960374	299.365754558179	131.860817006665	75.4230062787314	489.045235228863	85.4573294793378	233.755501380193	481.205004205572	NA	High-income	Australia	43.94557249	84.1	32048.7144	1.739	NA	100.63978	43455.4897	34747.65721	NA
265	AUS	2002	19715000	16.0259254754612	59477.1158271227	50.3272185237624	85.608968300174	60.716323303302	Australia	71	0.832715445	High SDI	1	403.185622894009	59.8695141080938	0.480513148016312	2255.39913211794	4.05058299446085	54.3316067039817	481.003438288237	352.769343869515	194.911321924611	3.08863912084959	53.325896785414	208.012613565176	56.4351498016748	48.2535819216769	665.168107609557	16.190907386034	255.307605036279	291.395286791414	122.956047542285	73.9432772869862	467.787619953333	84.8703229986562	225.253567144796	469.464440064553	NA	High-income	Australia	44.0624232	84.222	33090.04994	1.756	NA	101.54878	44682.62078	35728.88951	NA
266	AUS	2003	19953000	20.250116041902	53720.553795233	64.167079169424	95.41867771484	73.88407670509	Australia	71	0.836833361	High SDI	1	395.40596931279	58.7555618899225	0.478929039708888	2165.14697388856	4.22533470853581	54.2044024724712	470.037359544589	335.274565971031	188.494169078778	3.24776274844642	53.9309093302467	199.200948096412	52.6483441896742	46.3492414987885	641.345476283685	16.5456678061406	240.118033267301	279.766603883801	112.631321771412	71.8649644161692	441.114019971493	83.0668559093553	213.880551245668	452.250143406787	NA	High-income	Australia	44.44627164	84.343	33815.18819	1.748	NA	101.67431	45406.44169	36307.6675	NA
267	AUS	2004	20218000	15.642268360937	52827.8580738438	48.416444083916	81.270432961625	60.577338486273	Australia	71	0.840356862	High SDI	1	392.912247096408	57.5674183285805	0.466734915705195	2076.72538797218	4.44962534670985	54.0108641485191	465.174441101259	318.711275362105	182.0350720005	3.36377023897665	54.5397825372308	190.182188584425	49.6514153905307	44.4776359483611	618.394924074527	16.956562405866	225.314726838214	268.25290307088	95.0032201984315	69.6654238938222	415.49007987797	81.2544706365369	204.206038815817	436.093910285275	NA	High-income	Australia	44.34154909	84.463	35155.83232	1.768	NA	102.26413	46665.2482	37314.22794	NA
268	AUS	2005	20521000	16.3974035856505	54102.579474401	50.8730972307792	84.5660836697761	62.7268875989369	Australia	71	0.84262424	High SDI	1	402.938081135436	56.3357424905754	0.443548021746702	1988.83989867524	4.66267301037302	53.8047642273704	473.33339721033	302.450239557099	175.834570310988	3.38642213646037	54.3105127579535	181.107162003598	47.6520875624976	42.5564628031178	595.101095239936	16.9809108935705	210.600225654231	256.686145616502	86.3873886817933	67.3443218008485	390.470930254955	79.1383121960547	191.988393396213	419.563716207858	92.7	High-income	Australia	44.67295544	84.582	35517.68446	1.807	NA	102.73932	47108.72423	37668.83799	NA
269	AUS	2006	20866000	16.351341289889	57590.8467038063	50.871887333524	85.900034101263	62.747955861269	Australia	71	0.8437742	High SDI	1	398.537070691768	55.4665039420205	0.431194071120638	1930.53384634713	4.78488958754804	53.9228290763533	468.167057748291	291.176086586425	172.206295951501	3.26800365556145	55.0262525219384	173.699936462223	47.0448577973189	41.0006213867231	580.279738813512	16.8879034430955	199.099289993192	247.608179910869	79.6129769814238	65.3882981770574	371.376696302496	77.6422190011318	184.172190372828	408.511641217006	NA	High-income	Australia	44.83037787	84.7	36228.3667	1.908	NA	103.30405	47598.35633	38060.35511	NA
270	AUS	2007	21246000	17.3310159399745	56474.1237628331	54.5352810531363	87.7197772907224	65.8849998953641	Australia	71	0.845065976	High SDI	1	388.119585985323	56.5589753537465	0.422466095631529	1932.37452102463	4.6680740561525	55.4605589230712	456.571409321902	289.611114364963	173.421692822132	3.0449326902551	54.8390144558644	172.248578686586	46.5846488034323	40.5408863902195	583.02752621138	16.449610105102	195.400492098685	246.517014951534	76.1334347277962	65.7673218243638	365.160226165974	78.0804612312176	183.160076525875	409.688470497903	NA	High-income	Australia	44.92778491	84.822	37436.06844	1.959	NA	105.18305	48804.37531	39024.70586	NA
271	AUS	2008	21645000	15.4898041409419	54247.508003255	47.3573260841714	81.0187569954783	60.1787037147041	Australia	71	0.847561045	High SDI	1	383.318231762133	56.7843400833167	0.41686161331471	1901.88715857519	4.57178066650435	56.4814390993977	450.939482374183	283.035216832316	171.542149135836	2.77760802618176	54.1281537500715	167.628138306163	46.3502097036116	39.372410788723	576.70431548858	16.1620044642085	188.498030602766	241.018479763911	71.7053331036763	65.2255165783641	353.665622292756	77.0183624074783	176.501102127067	405.09733967934	NA	High-income	Australia	45.04539643	84.943	38538.18566	1.984	NA	105.14112	49748.99708	39780.0395	NA
272	AUS	2009	22037000	15.19449410267	53790.4868598343	46.066932368974	79.886796501132	59.058867435818	Australia	71	0.850774042	High SDI	1	381.378608393494	56.0608404473674	0.417531841564256	1847.16773821411	4.51484256012501	56.8902914336548	448.470106929708	272.876139280398	167.056576381512	2.56254584023349	53.5955982590052	160.434088627961	46.2232579274796	38.0891214452746	563.133342146401	15.9947688683243	179.754482643419	232.736209828317	61.450302328592	63.6485293748997	338.351496183979	75.620608968934	168.698909492622	396.588297804552	NA	High-income	Australia	45.19197882	85.063	40044.31068	1.971	NA	105.30213	49947.83854	39939.0361	NA
273	AUS	2010	22404000	14.876671976657	53734.6766885245	44.938990223911	79.080936733131	58.483992224054	Australia	71	0.853749569	High SDI	1	375.172603158427	55.1175025733713	0.414766103489614	1788.05884278492	4.321841573464	56.7691616718044	441.384300579645	262.189783888396	162.764195364664	2.43203118573463	53.126682583534	152.852899802551	45.8969297037913	36.6318662414372	546.521776980017	15.6600075904057	170.217988925628	223.422109002161	56.9960922714858	61.7512732859799	322.17414841076	73.6264588218717	160.807750628523	386.123668240386	94.3	High-income	Australia	45.08401721	85.182	39980.77299	1.928	NA	105.6194	50001.18785	39981.695	NA
274	AUS	2011	22741000	15.382002531484	52975.118424465	46.374684442849	80.867862425794	59.995358501427	Australia	71	0.856372723	High SDI	1	360.130784667216	54.245135075411	0.404077158992655	1749.2194034629	4.02890734859588	56.3378343299583	424.658593927542	255.435719810392	160.26749329242	2.36999365847281	52.9515194613221	147.264408716514	45.2452650579204	35.5391406858484	535.397893625454	14.8285602875185	163.372275979842	216.753645887	53.8471002220499	60.0249160444185	310.374937801877	72.2322753299051	155.507469514538	378.755118342095	NA	High-income	Australia	45.27887201	85.3	41769.65689	1.926	NA	105.6897	50375.30599	40280.84544	NA
275	AUS	2012	NA	NA	NA	NA	NA	NA	Australia	71	0.859540176	High SDI	1	344.052226031497	52.5916043620531	0.398821864297643	1680.43019043891	3.73758842051081	55.4528236439032	406.857919750322	243.734324927271	155.394513203043	2.32163413076986	51.9609559039695	138.881179432352	44.5133966492593	34.0276837122609	514.5704707159	14.02337834003	153.43068125906	206.264551667983	49.9705503417475	57.6352157414418	293.650536546877	69.7790524006768	146.87396677842	365.883547471951	NA	High-income	Australia	45.42709748	85.402	43330.3127	1.92	NA	105.9845	51982.18688	41565.73135	NA
276	AUS	2013	NA	NA	NA	NA	NA	NA	Australia	71	0.863513545	High SDI	1	343.105934259942	52.2028931238772	0.423203194013601	1652.42874335756	3.72000453239823	55.3343462581908	405.104669752426	238.878223132172	154.425834033047	2.30025803402808	51.5612414767222	135.190288191578	43.5544204768807	33.4376141256336	505.776442232927	14.1906004621317	149.034428335299	202.343679709096	48.0896226073662	56.7966768335883	285.65552471281	68.9510214575246	142.903221402524	361.096218344343	NA	High-income	Australia	45.55093048	85.502	42732.5864	1.855	NA	105.9939	52776.13707	42200.58576	NA
277	AUS	2014	NA	NA	NA	NA	NA	NA	Australia	71	0.866828963	High SDI	1	329.823744444701	53.2154028475339	0.431461917200641	1672.39280254997	3.48035030653517	56.2262467139766	390.795755810972	242.136007223372	157.577710452046	2.30895842032954	51.228311434687	136.38994837823	42.8664238588539	33.784589121023	511.690374998116	13.9484514941348	151.015058169211	205.070373303404	45.9952339486865	57.7506503924018	287.30980290325	69.8357102891294	144.44151176667	366.202547791397	NA	High-income	NA	NA	NA	NA	NA	NA	NA	NA	NA	NA
278	AUS	2015	NA	NA	NA	NA	NA	NA	Australia	71	0.869196569	High SDI	1	329.428121047904	54.0346428665412	0.454380111896533	1687.26974234775	3.54453936557627	57.1966826853513	390.108361036353	243.994556910555	160.165005147418	2.35481717405701	50.9351883974112	136.761792661027	42.1397296116425	34.2559525865454	515.645514827152	14.2918370291231	151.37196951756	206.843696081059	45.9215663830888	58.6031953536494	287.907216195845	70.7391576213551	145.16410841789	369.150525256996	NA	High-income	NA	NA	NA	NA	NA	NA	NA	NA	NA	NA
279	AUS	2016	NA	NA	NA	NA	NA	NA	Australia	71	0.87133111	High SDI	1	327.563343786083	54.8842716894828	0.467485998138073	1705.69424988932	3.50447449677649	58.0964859423444	387.420364856744	246.684707887869	162.190879313429	2.43057203442253	50.3146074778587	137.390650517431	41.348522346157	34.621125804751	520.683363664531	14.1921557852171	152.113228735469	208.341432789657	46.1957778552874	59.6121081507109	289.649169122042	71.1746501364839	146.521516030832	372.191797326207	95.9	High-income	NA	NA	NA	NA	NA	NA	NA	NA	NA	NA
280	AUS	2017	NA	NA	NA	NA	NA	NA	Australia	71	0.873188291	High SDI	1	325.530404091683	56.507923839881	0.483849175491555	1750.32982315353	3.50881775733122	59.6498985500254	384.735416033929	253.28255920174	166.567707909285	2.542032738545	49.946674334224	139.724146550973	40.4829662209085	35.6155849216247	532.331612400464	14.28051926256	155.726480371395	212.531705081175	47.306685543803	61.3617328170566	295.523268623309	72.8749765308516	150.32281761397	381.123197005835	NA	High-income	NA	NA	NA	NA	NA	NA	NA	NA	NA	NA
281	AUT	1990	7670000	11.8073909395171	53546.6963335683	29.980381614377	74.7269696960935	48.0908094473101	Austria	75	0.77612589	High SDI	1	446.028226436548	71.5059687570555	0.877212371479397	4150.59839347552	4.52719973144446	73.3425549636436	601.848634189794	852.872817160959	600.938206788109	23.3050099048294	38.194096560054	460.394427228896	113.472870013531	62.5093617318284	1185.15917322077	18.2899312724756	632.120543096252	432.155225082381	44.2446752726078	97.3883778433094	855.584954326004	96.8923543217947	424.72379236004	591.541041804234	80.9	High-income	Austria	41.03416772	62.96	29654.10006	1.46	NA	105.3017273	34152.69582	31586.77304	101.1708984
282	AUT	1991	7726000	12.2151323533347	54287.2935904291	31.2419680486549	76.5365592685226	49.4129795277428	Austria	75	0.777870776	High SDI	1	445.068325695544	74.3919298323538	0.899046913187426	4185.07318081364	4.30312505150529	76.2239958137732	592.909889922645	857.72879973627	602.975293242151	22.636138613757	38.3538745675525	468.399410633861	107.259752299515	62.5725248633391	1191.54408466152	17.2482421302933	642.129267271832	437.558188331719	45.0130487068304	101.356492999314	866.943579993337	97.0790954193496	432.817538896878	590.496964160589	NA	High-income	Austria	41.12929777	62.689	30308.22477	1.51	NA	104.1205521	34807.35052	32192.24294	102.7996521
283	AUT	1992	7797000	12.4722592594478	54614.1764496351	32.0359450772938	77.5358930077156	50.6323000362552	Austria	75	0.780483926	High SDI	1	444.53003195779	75.2365074038809	0.922447501518787	4133.806691007	3.98093426772876	77.8216870261487	583.682278621527	842.341951827397	593.926987640784	21.9286637639311	38.6527963468266	464.224016246473	100.587675103209	61.6587798176947	1173.96255143575	16.0190062543936	636.634952260101	432.345130720708	44.7016307186268	102.241258865802	858.55146673194	95.9484544126207	429.679990700257	578.714833902143	NA	High-income	Austria	41.65041455	62.417	30588.58069	1.51	NA	103.9096909	35077.13542	32441.75866	104.8058701
284	AUT	1993	7872000	12.1316737116685	55267.2421642526	31.0345240797766	76.3516806154061	49.4560678795395	Austria	75	0.784663276	High SDI	1	414.274529566002	76.1980029123281	0.907334410667713	4118.75378945891	3.38653313810563	79.5101519373592	544.0937282751	832.841041834195	594.70539646197	21.1239586712873	38.6653491416711	463.126552711773	94.4849081288697	61.3333198372306	1166.66377071986	13.7569235885718	636.465375701998	430.359200781989	44.7337708511155	103.378928231791	856.682918146014	95.892961277803	431.815414208266	575.602981937171	NA	High-income	Austria	41.9246189	62.144	30261.60669	1.5	NA	103.3115768	34997.40252	32368.01616	106.293541
285	AUT	1994	7938000	12.1782118077474	55909.6043811946	30.7566961372728	77.7993864149182	50.4494434985386	Austria	75	0.790164438	High SDI	1	395.347321262378	76.1099259799224	0.919252823301468	4035.82066135855	3.06188335743144	80.1615869931728	518.477228158182	808.172784675196	586.06566586797	20.4193512404682	38.2474588942603	453.586122068002	89.8225746529067	59.5990121156848	1143.14356435567	12.5218459160464	624.995017692819	419.865882879466	43.7543543658565	103.261169752121	840.565745933565	93.7280011303973	422.527361701664	563.944457670352	NA	High-income	Austria	42.98806088	61.87	30863.07817	1.47	NA	102.4130783	35628.16456	32951.38849	106.8246384
286	AUT	1995	7985000	11.6532429727342	53629.3387448093	29.2818176175464	74.9822581324096	47.5384467988188	Austria	75	0.795258427	High SDI	1	361.986170045571	77.5693804482158	0.906852407140594	4040.50429349265	2.64951864538016	81.7945125839053	477.878676722319	799.905974715226	592.994351171208	19.594804731365	36.6493436054532	453.835339295513	85.1042809280902	58.6915138447687	1142.68557758373	10.9375543611586	627.7783922534	416.930389894611	43.7668813642693	105.214749603702	841.946469837174	92.9156797098302	424.740479558846	566.793914672818	84.4	High-income	Austria	43.29447381	61.596	31451.16662	1.42	NA	102.3650436	36393.46685	33659.19292	106.5847092
287	AUT	1996	8009000	11.976978613515	54439.1198715684	30.325667320382	76.694498457173	49.380229307218	Austria	75	0.799910637	High SDI	1	338.304698073737	78.4329454876274	0.894425933786318	4032.13276038157	2.39702807117466	83.0694221813143	449.315040262412	789.285425193898	596.218042824381	18.6281083086896	35.8957148958678	450.36445299713	82.2711137553314	57.8394116313432	1140.99469264215	9.91903099584024	629.257895310386	411.147126091241	43.6384882572935	106.295855821397	840.049156183879	92.2848882213279	416.403837425995	568.108413418153	NA	High-income	Austria	43.19264756	61.32	32103.82782	1.45	NA	102.3969116	37324.48756	34520.26521	105.6503296
288	AUT	1997	8014000	11.760717321397	55515.5658246823	29.790797419396	76.55669759736	48.737977695687	Austria	75	0.804609553	High SDI	1	316.648351464901	77.3237680128891	0.877651393719491	3901.11849542383	2.24105682332339	82.8113630691884	421.458016431541	751.210826395904	585.223564855407	17.4383817327526	33.8774383184039	431.332082901388	77.9936677069892	55.2814282983122	1102.99731517402	9.21794056683174	608.865286887635	391.011804716243	41.8919585667343	104.595180514688	810.384158177539	89.0094732661277	399.521229670435	552.625183815022	NA	High-income	Austria	43.33689771	61.045	32565.99387	1.39	NA	102.8261032	37904.31712	35056.53165	105.1229706
289	AUT	1998	8009000	11.635722538151	55122.617281275	29.390425151867	76.057865549881	48.59215445001	Austria	75	0.808986094	High SDI	1	307.069870528303	77.5670024591335	0.866540740062382	3853.54000888739	2.23296004571272	83.5506856574437	406.835434378746	731.066173252769	584.051944481694	16.235922096148	33.4603096733143	422.047104674333	74.3180897107863	54.0987107670775	1090.89545524104	9.03352323767018	602.474693247862	380.555209602036	41.2402246987762	104.876315701072	798.901232079028	88.0056427862181	392.2286513216	548.298139372317	NA	High-income	Austria	43.51971603	60.768	33606.98609	1.37	NA	103.6303406	39160.34208	36218.19033	97.74472809
290	AUT	1999	8008000	11.748115051435	57007.9664222984	29.110140672408	77.364342213158	49.101068705255	Austria	75	0.813218343	High SDI	1	294.683771661578	76.7088981218887	0.833332064950265	3761.15646524548	2.18293744657861	84.4580681659501	389.470086307712	701.2810587693	575.97882922961	15.1790040531103	33.5404893541316	406.74352484662	70.8195912149326	52.9176406642007	1068.09660335437	8.60805366456257	586.597133799875	366.837285797557	37.1785547912929	103.931535863032	775.613524183509	87.1001907919507	377.579600696695	534.28140152607	NA	High-income	Austria	43.50672616	60.491	34219.91981	1.34	NA	103.7848511	40069.37109	37058.92317	98.44409943
291	AUT	2000	8020000	11.6478071505893	56985.0917190443	29.3609427837836	76.1814788800385	48.3224744135545	Austria	75	0.817760918	High SDI	1	298.54747861842	75.8552068751913	0.830070240224228	3637.10116534853	2.24499376664186	85.4607684148817	390.932822086642	664.367043230001	562.660229199287	14.4809371272352	33.1719157657867	389.345176256629	69.0186797468564	51.4201313723007	1034.7588964053	8.67666174051156	562.986452167775	350.688629572935	34.8089168657935	102.53760733705	746.516975853907	85.7008708957341	359.769982414952	518.482909721954	87.4	High-income	Austria	43.51296944	60.213	35313.78708	1.36	NA	103.67232	41629.60573	38501.93598	98.69606
292	AUT	2001	8049000	11.672619004253	56695.3798877809	29.187818243545	76.250576680459	48.408311790454	Austria	75	0.821872053	High SDI	1	301.885387796996	73.4647620309255	0.802257373536015	3453.31196889718	2.25332387221116	86.0716259183821	392.768600188868	616.444174003434	536.624636439766	14.0858745103382	32.5765870150189	364.425665148249	68.0843789434545	49.6616314017741	984.528569409627	8.49649853540532	527.686414746773	329.344387552905	32.0050637379802	98.9384902654397	705.328491073542	83.8207285905302	334.195496140036	495.711389385534	NA	High-income	Austria	43.75437846	59.934	35377.26575	1.33	NA	102.94747	41782.75952	38643.58318	98.9575
293	AUT	2002	8092000	11.8070427402015	57250.9385608507	29.5623403928719	77.1160087044568	48.8217955359633	Austria	75	0.825356958	High SDI	1	296.734940662693	72.2451704131159	0.766307176915849	3348.31998322706	2.21932494121574	88.2680527054655	385.667255474103	583.369390623377	521.896160823154	13.825395011989	31.8238880788981	346.579491995641	66.8062955088555	49.0148614028744	954.872519064819	8.09624153924013	503.023207052247	315.051365171007	30.0192392831785	96.5506395838712	679.872310211848	83.8372565069428	318.397771606244	481.85493321844	NA	High-income	Austria	44.29208814	59.655	36021.58564	1.39	NA	101.25148	42606.29843	39405.24888	99.02117
294	AUT	2003	8142000	11.3154343963931	55171.2228872804	28.0972627759575	73.9436779284047	47.2092681795936	Austria	75	0.828265709	High SDI	1	306.267117081203	70.8070335102665	0.76541069848433	3240.58041501832	2.3697323734643	90.0382663724888	394.770730550675	550.431698423972	510.877094843271	13.7166805434746	31.1011311306968	328.031289533765	66.1947716179	48.2545424751061	924.440693656717	8.35267020969965	477.107121001605	300.778133433834	28.0314121357965	93.7282366273784	654.314662419844	83.8596561167981	302.364538006813	466.419388749187	NA	High-income	Austria	44.36856461	59.375	36181.70007	1.38	NA	100.46382	42942.65561	39716.33524	99.4792
295	AUT	2004	8193000	11.116920836001	53850.3724481895	27.1355326151704	72.7918537893588	46.6141146330428	Austria	75	0.831229141	High SDI	1	298.808424669746	69.3470734550458	0.754107759714195	3086.95316682725	2.38106558377691	90.4368201844116	386.356930010563	510.907237402282	494.11217403187	13.5487262867062	30.5397903536411	306.677898219755	65.5211589994029	46.1863828443289	881.807113044085	8.24459633560357	445.304374412296	282.849487914975	23.2650140282136	91.0638695711692	620.73784798693	81.3606108948357	284.515662665484	446.053751023818	NA	High-income	Austria	45.11398709	59.094	36974.98891	1.42	NA	100.72132	43895.08298	40597.20588	99.52356
296	AUT	2005	8239000	11.1166004295045	54744.7781469211	27.4141256165307	73.5118498769354	47.3489077843879	Austria	75	0.834456343	High SDI	1	287.633218599237	68.7722528571027	0.743823403438969	3022.02694595633	2.33213044659931	90.172928184085	373.957021645217	491.173300654919	489.202811084837	13.2381528805823	30.2643749882955	295.744582397686	64.8868780972714	45.2579773591479	864.457058260354	7.98851543325076	429.06128521067	274.965898113699	22.0489367391858	89.8452838684964	605.873677384662	80.9600572433215	275.060837899029	438.633047473821	89.9	High-income	Austria	45.25671456	58.813	37428.70295	1.41	NA	100.83262	44542.21484	41195.71815	100.35335
297	AUT	2006	8277000	11.3005008993387	55043.2307054364	28.043417838402	74.0686629083885	47.8627777307076	Austria	75	0.837906128	High SDI	1	271.211628940289	67.3109726703575	0.729804729627106	2895.94038799553	2.27330549774789	88.6419745092463	356.050690670436	461.679452797496	473.302947335526	12.6675442620561	29.6631840181606	278.872785425677	64.2331463602477	43.3650329087164	830.233978310624	7.75093794950186	402.512786981935	261.274193104489	20.4269248403545	87.5357595575744	577.60752170425	78.5516390146693	261.923083101762	422.887937314057	NA	High-income	Austria	45.4368964	58.532	38856.81926	1.41	NA	101.55929	46060.18864	42599.6452	100.32996
298	AUT	2007	8311000	11.255758900424	56261.627122569	27.9062032534227	74.7605619787939	48.6688391166799	Austria	75	0.84128592	High SDI	1	260.68176004096	68.6292563328213	0.720171980432388	2879.38938450912	2.28971331654705	90.0083441676589	344.382240468989	452.212669440116	474.794324137745	11.9392495695765	29.1467603266665	274.957223058871	63.8442080936766	42.9060232831987	826.729171479719	7.72563066961713	395.24181185475	259.218908354561	19.8454253252133	88.4661902443498	571.94760228201	78.6949582121483	260.383868619523	418.232317097594	NA	High-income	Austria	45.48994445	58.249	39977.96352	1.38	NA	101.67125	47461.97715	43896.11608	99.70887
299	AUT	2008	8342000	11.0501730619895	55647.255850779	27.5831288162638	73.1624525057641	47.7581242209556	Austria	75	0.844531007	High SDI	1	257.683297462587	68.8463721826834	0.707017956681406	2819.88126800464	2.34121855871663	90.5058284536582	340.278335310315	435.138794216089	468.187416918079	11.2248939344332	28.6917098290915	265.622160480326	63.3992004700479	41.9243523434509	812.04608398236	7.75755769353722	379.482429282679	252.55403386974	18.9525916729976	87.954320414596	556.458759332222	77.7828108130425	256.232419727411	408.180289904368	NA	High-income	Austria	45.73112427	57.966	40541.66688	1.42	NA	100.72594	48455.48419	44814.98005	99.42073
300	AUT	2009	8372000	11.1610878169205	56672.6037415355	27.9675543406531	74.3475155995542	47.8970230226497	Austria	75	0.847284607	High SDI	1	256.693755133968	72.1621656908507	0.697338898268741	2887.31931575939	2.39370472210029	92.7974174530588	338.306741895513	441.167040196197	487.151985187942	10.6101511897868	28.6929631453581	270.964554837896	62.9648526196797	42.6651662210212	831.591352213786	7.80393166168359	386.295909903732	258.598362384827	17.4150066554757	91.3938940622827	570.070192745986	79.7430616220118	259.842848868547	419.664046142323	NA	High-income	Austria	46.04779004	57.683	38364.54384	1.39	NA	100.20248	46103.32361	42639.5394	99.64985
301	AUT	2010	8402000	11.183402315193	56202.9708043773	28.099366558563	74.641479078069	47.970150424795	Austria	75	0.850298755	High SDI	1	254.75194780458	72.511702848018	0.684656252811373	2848.83792808382	2.42646672114085	92.5345476813774	335.311803465271	429.143972089973	488.625018974313	10.2218827428295	28.2739374786172	264.237044468845	62.2845113639823	42.1652791653413	820.886663398101	7.80643350026343	375.15642292925	254.264913631903	16.8166716894642	91.2006872195707	559.919549636925	79.3583045533485	256.570945272567	414.617929316642	91.6	High-income	Austria	46.13932513	57.399	38977.20713	1.44	NA	99.78978	47250.00837	43700.0727	98.80721
302	AUT	2011	8433000	11.2908525002078	57590.2964382787	28.3942470908714	75.2903568366548	48.2706863786762	Austria	75	0.853677617	High SDI	1	242.31919326826	72.2123396434966	0.669619148297855	2801.8110929652	2.36504918300361	91.9544136782463	321.659421531465	416.063846942809	486.903585451055	9.95036547138839	27.985353655446	256.18645328019	61.6334294567046	41.7375683722375	807.38891049372	7.52655763021383	361.822068043934	249.161635003271	16.2410864682609	90.1272869100946	546.81830044302	79.0196964890363	251.053332833462	405.521905989961	NA	High-income	Austria	46.33454966	57.115	39513.71296	1.43	NA	99.7387	48225.86359	44602.61104	98.06147
303	AUT	2012	NA	NA	NA	NA	NA	NA	Austria	75	0.856802802	High SDI	1	230.439792797249	72.3852471281634	0.653857686428218	2757.91336577636	2.27170696535624	91.9171443496072	308.236701405703	403.341012932157	485.060265991634	9.67043756301413	27.317538698248	248.217967039734	60.7728252796335	41.2252010272473	794.418519953873	7.1517863603766	349.21418849113	243.152121310008	15.6538033465498	89.757262695317	534.39386666256	78.1948526761438	245.242198479002	398.491565111238	NA	High-income	Austria	46.50652549	57.147	39155.67716	1.44	NA	100.5991	48220.21627	44597.38802	97.84332
304	AUT	2013	NA	NA	NA	NA	NA	NA	Austria	75	0.859469806	High SDI	1	227.853354560787	72.8385993754901	0.649071741995847	2714.79634640721	2.2513673004909	92.0602925979657	304.526612193234	391.610665677252	480.719137244943	9.46338256996903	27.0228200848749	241.388118269918	59.9998998172796	40.8268484092124	783.409150463782	7.01467333219521	338.275452661524	237.744309232249	15.1492090229292	89.9028758396775	523.24524241011	77.361034787505	239.947953574865	392.166512584649	NA	High-income	Austria	46.57752058	57.336	38783.3441	1.44	NA	101.2101	48028.70783	44420.26778	99.19738
305	AUT	2014	NA	NA	NA	NA	NA	NA	Austria	75	0.861635913	High SDI	1	227.226006020155	72.8895280362116	0.643169717729897	2669.79063229926	2.25780917281933	91.948610088254	303.217377375964	380.504740650246	474.076845252395	9.31911772841137	27.1242151904777	234.084364799461	59.516133409277	40.6483765408741	771.533093722105	6.9586078626206	327.139847914031	232.481471136333	14.0667776049802	89.7132925580862	511.296875407933	76.8441638862956	234.95773366382	386.706013342831	NA	High-income	NA	NA	NA	NA	NA	NA	NA	NA	NA	NA
306	AUT	2015	NA	NA	NA	NA	NA	NA	Austria	75	0.863255217	High SDI	1	228.657938434233	73.5622660850514	0.643623425784362	2654.48521072071	2.32016349199978	91.7873194281699	303.713815555364	375.651641483598	471.543254404117	9.25864629411054	27.2867640229726	231.413287721133	58.5512910619335	40.2844188459381	768.851540837646	7.03468484300549	323.124079843171	230.157293961426	13.8995843496224	90.5864900246681	507.99554033239	75.7994384462747	233.908276984788	382.960552499277	NA	High-income	NA	NA	NA	NA	NA	NA	NA	NA	NA	NA
307	AUT	2016	NA	NA	NA	NA	NA	NA	Austria	75	0.864616734	High SDI	1	229.961781672183	72.4278899094642	0.648463413759053	2587.03047397718	2.40176277563796	90.5352730989117	304.43060610316	362.564792159008	460.652995030599	9.2778262581659	26.7952758523094	223.134531848585	57.7721769132226	39.9335608936912	750.198238517857	7.19216607589893	310.966486829862	223.415280173283	13.4330812164023	89.3070225858868	492.982483905283	74.7235330825398	227.079768843698	371.94260964829	93.9	High-income	NA	NA	NA	NA	NA	NA	NA	NA	NA	NA
308	AUT	2017	NA	NA	NA	NA	NA	NA	Austria	75	0.866029424	High SDI	1	224.066242074233	72.8241926072325	0.643045210180473	2581.489110944	2.31607762026351	89.9038299450039	297.386332385224	361.175285117765	459.746355511603	9.26603920814575	26.5400667776187	222.441018485192	56.8468797507449	40.3969970896094	749.193321800613	7.00480688706604	309.390032287782	223.267410093379	13.4006500996351	89.9546110498762	490.388687784363	74.9997511641106	226.461192252312	369.023179393929	NA	High-income	NA	NA	NA	NA	NA	NA	NA	NA	NA	NA
309	AZE	1990	NA	NA	NA	NA	NA	NA	Azerbaijan	34	0.611489186	High-middle SDI	0	5364.96584278802	26.8799995081	300.69583674759	4937.69711882614	1653.05042725941	0.00626722367309608	12459.0738090424	888.664337622143	1482.53461426962	733.771879223725	28.4209091633786	638.511253856559	524.176610382641	23.1251502643089	1765.17142872179	5816.46672923693	884.513584758303	549.512482514665	408.603358708167	74.9797744020978	1067.04246522796	37.2828313854571	552.012410631853	994.715686230622	49.6	Central Europe, Eastern Europe, and Central Asia	Azerbaijan	44.65561112	53.749	NA	2.74	NA	114.6294174	NA	NA	91.71736908
310	AZE	1991	NA	NA	NA	NA	NA	NA	Azerbaijan	34	0.614421415	High-middle SDI	0	5056.03423061046	29.5135655282867	291.651723490427	5302.47592315908	1541.01175517594	0.00603547725012537	11766.9701415305	939.88875152617	1575.2181120118	688.817554468358	29.8159445971684	695.547194504584	529.558230221861	23.5835777802972	1896.44380180302	5464.33553289432	966.083117220559	592.248752822717	444.083175136408	82.013551180061	1156.89999286651	37.9314405809428	605.079996968369	1055.45753501258	NA	Central Europe, Eastern Europe, and Central Asia	Azerbaijan	44.66993054	53.441	NA	2.87	NA	113.9595108	NA	NA	91.17508698
311	AZE	1992	7451000	4.56226195603	31472.844911526	13.68991155199	27.00270873563	17.5194782501	Azerbaijan	34	0.615836346	High-middle SDI	0	4714.74832811863	31.4880932538808	284.49592563448	5804.97598558045	1427.5760842777	0.00333074452365937	11023.9588212653	1020.5257744415	1698.9851715083	641.920339935646	32.359035031183	771.419077956175	535.703867223582	24.8901179754078	2077.55900968482	5096.38272819168	1074.93449924799	652.632513271306	491.690610757664	87.5059308268212	1285.04728841064	40.0035274728767	665.370683272394	1161.37053443899	NA	Central Europe, Eastern Europe, and Central Asia	Azerbaijan	44.89009245	53.132	NA	2.74	NA	112.5403976	NA	NA	91.94464874
312	AZE	1993	7567000	4.22226126795	30932.3949593518	12.83634199525	25.13337727011	16.10686044408	Azerbaijan	34	0.616602335	High-middle SDI	0	4409.99906238858	31.2108412008413	275.511625552	6068.25829139375	1318.23178360802	0.0019494115148383	10310.8405922256	1062.1819959482	1690.69161548838	600.41818032976	33.3284026600947	813.071924226114	539.444022955081	25.2453378960622	2182.66315272579	4723.64869583656	1139.79113735475	684.728725133682	518.903624240255	86.8747051398356	1368.57728041792	40.5880812135387	694.043574530358	1236.63689785121	NA	Central Europe, Eastern Europe, and Central Asia	Azerbaijan	45.29662612	52.824	NA	2.7	NA	111.2491837	1771.724891	4975.269925	91.30049133
313	AZE	1994	7675000	3.640828563586	29661.7621258591	10.965473375783	22.693104342184	14.09817837542	Azerbaijan	34	0.615648693	High-middle SDI	0	4197.84250523969	29.4007488416744	265.767860759078	6328.01396806622	1215.51052050005	0.000710471081098131	9698.06551809497	1103.31491060378	1666.81897540748	562.833342560158	33.3021376718272	850.291274919426	543.225371097826	25.6313117535372	2282.43776440821	4356.49600974605	1201.8939889074	712.632441254772	542.987622786352	82.9930961345366	1453.18498618667	41.2463510184324	730.698718674227	1319.81892499645	NA	Central Europe, Eastern Europe, and Central Asia	Azerbaijan	45.78312686	52.515	NA	2.52	NA	113.0139313	1403.097761	3940.109511	87.71376038
314	AZE	1995	7771000	3.7690173372133	28064.1025774802	11.1382399563158	22.7272804247604	14.1244147453208	Azerbaijan	34	0.612993933	High-middle SDI	0	4034.5837959063	25.7921729282281	255.167556948801	6225.00349581045	1123.15802839974	0.000344632893306421	9128.124628308	1078.85699557896	1568.79476916917	522.906519242886	31.6216087903459	832.289180143516	544.418371973237	24.753792739849	2250.70751836235	3986.99526304248	1186.70177482998	696.526745633455	533.937559281254	73.7644498063772	1451.20201797818	39.9005884246139	709.770238344098	1336.7800104734	50	Central Europe, Eastern Europe, and Central Asia	Azerbaijan	46.16610225	52.206	NA	2.29	NA	113.2001266	1221.485938	3430.116201	85.37412262
315	AZE	1996	7852000	3.932944416087	28889.1699069898	11.974105509312	23.794741538684	14.853667357388	Azerbaijan	34	0.610148161	High-middle SDI	0	3874.83282198153	22.6522110187538	230.953164497111	6176.5750370721	1031.8497862841	0.000184561173563811	8596.28571485452	1059.14861065065	1491.48179235516	484.344564835682	29.9602698642363	818.281303795365	543.732930678065	24.1274582254606	2233.92062176458	3658.26666588485	1179.16190709602	682.915191105832	528.010366354266	65.7324758729955	1456.63884074026	38.9407643849607	701.701549503433	1362.16006110643	NA	Central Europe, Eastern Europe, and Central Asia	Azerbaijan	46.28840986	51.896	NA	2.06	NA	93.50836182	1215.973026	3414.635115	75.49916077
316	AZE	1997	7922000	3.6139482226549	27627.7385129358	10.9535491842454	22.0633743461853	13.7919687784791	Azerbaijan	34	0.607184862	High-middle SDI	0	3715.46328782495	19.7545540449557	208.187816832318	6026.49792260776	945.487286211583	0.000104202883230636	8083.58690745937	1017.99092536293	1396.80570076088	447.255344732056	28.4895724408649	792.951954634697	540.547437953813	23.1857772896495	2184.13079723114	3350.29266992799	1151.34148566234	658.395918684831	513.332080885316	58.3522340414963	1436.71394721406	37.4341537810621	681.243728426039	1363.08630925346	NA	Central Europe, Eastern Europe, and Central Asia	Azerbaijan	46.33759551	51.588	NA	2.07	NA	94.54734039	1284.193093	3606.207321	73.84934235
317	AZE	1998	7984000	3.81681552317	27948.87826593	11.71015813688	23.38718142754	14.59224163717	Azerbaijan	34	0.604033331	High-middle SDI	0	3619.01701577487	17.6337899430772	189.111332999029	5936.52621434499	878.326452835122	6.5670383370113e-05	7712.41094935211	983.771070332762	1323.50044854354	416.563850871239	27.2189625396378	775.77040112817	537.119749899647	22.4853676082827	2156.28559041891	3113.85100944874	1134.05611817924	639.467966321202	503.61044664001	52.8063172260916	1427.39880954374	36.2802076388064	670.585991995183	1372.11125886234	NA	Central Europe, Eastern Europe, and Central Asia	Azerbaijan	46.32101779	51.278	720.676578	2	NA	92.87744141	1398.851618	3928.185704	NA
318	AZE	1999	8048000	4.158216394599	29887.3817739558	12.684703427883	25.396940073538	15.899659670283	Azerbaijan	34	0.601412173	High-middle SDI	0	3535.76663687178	15.7169810800025	166.107297050651	5836.8965127766	795.712034975489	4.08165424125774e-05	7297.55573354987	946.50603623546	1237.3571604061	376.716871488302	26.1403739111566	761.361657121564	533.812260289887	22.1781338786907	2132.72514232421	2827.08191238557	1117.44047890088	621.532574930197	480.79075841807	48.5544203435072	1417.53300652411	35.6928886754682	655.099341233481	1369.42862924044	NA	Central Europe, Eastern Europe, and Central Asia	Azerbaijan	46.34139605	51.185	804.2961089	2.07	98.79180145	95.48014069	1482.235913	4162.341342	NA
319	AZE	2000	8118000	4.3783350550558	30539.5089948804	13.4532949896638	26.0218962619416	16.5883959634852	Azerbaijan	34	0.600084834	High-middle SDI	0	3449.86691124736	14.9178199566782	141.271757896043	5760.72896840851	707.259073930447	4.15762359085354e-05	6845.00198140523	903.027092050912	1185.07137663026	335.824647188347	25.2909759592207	751.314820033864	530.814224332855	21.9197278762507	2116.35306348626	2505.50335567616	1101.81541072438	605.05459072441	466.518052446914	46.6643044858695	1406.27856121121	35.1171163300488	647.703427278119	1375.6530204563	51.9	Central Europe, Eastern Europe, and Central Asia	Azerbaijan	46.65523318	51.386	826.7146721	2	NA	97.20749	1576.161409	4426.098259	NA
320	AZE	2001	8195000	4.4745563364816	31746.5711858503	13.6168884921042	26.8019371551928	16.7072810529002	Azerbaijan	34	0.60031023	High-middle SDI	0	3343.14639226764	14.6971681866631	106.284778478418	5775.54343083496	626.268499374404	5.90591499113009e-05	6379.72937441921	864.990602619125	1160.04971488362	299.694793724392	24.5287029258401	750.769058036645	527.802257306127	21.9688236895431	2128.36562565634	2190.51090060653	1099.91152202186	594.331177429437	459.544554088493	46.430867146307	1411.90274218526	34.9745260257234	646.431370638079	1392.79892933901	NA	Central Europe, Eastern Europe, and Central Asia	Azerbaijan	46.85994996	51.587	970.5058866	1.8	NA	98.861	1714.857416	4815.577505	NA
321	AZE	2002	8280000	4.9206775828231	33106.2635847826	14.8672368653635	28.6573273350251	18.3499693291251	Azerbaijan	34	0.602053737	High-middle SDI	0	3359.46196835009	15.0954490909604	84.7014143303424	5880.56820885068	577.943513915118	0.000112134626801202	6187.28884252606	831.446990974013	1165.3675176188	276.802852521495	23.9218637072151	760.817235434097	525.52379417045	22.5515429370161	2175.18389734799	2006.95665535729	1113.32384747397	589.830315676833	459.705603724543	48.1797735971122	1433.74807233085	35.6091525603883	653.026801747941	1429.30187992594	NA	Central Europe, Eastern Europe, and Central Asia	Azerbaijan	47.0405816	51.787	1269.851764	1.8	NA	98.34943	1855.105409	5209.41496	NA
322	AZE	2003	8370000	5.2528083904994	34262.2769723643	15.8929872538209	30.1544834990413	19.2850318851566	Azerbaijan	34	0.604624214	High-middle SDI	0	3428.2774409489	15.7897654676638	69.4102077647876	6021.57417381042	546.868587793059	0.000265711408890517	6117.74308685721	795.713990468021	1181.98714339497	257.517888988195	23.6525067983818	775.678449687246	523.303730834902	23.4231320487588	2242.24978624156	1887.06431212278	1130.22410126534	587.652271591997	462.017734112862	51.4494477198615	1458.47906000231	36.6651469049467	664.849346241842	1478.3077527685	NA	Central Europe, Eastern Europe, and Central Asia	Azerbaijan	47.2116437	51.988	1484.839839	1.9	NA	96.21324	2025.934966	5689.130044	NA
323	AZE	2004	8465000	5.4005529427836	34954.2437575045	16.344853490849	30.9816408118709	19.9491227231021	Azerbaijan	34	0.607842366	High-middle SDI	0	3473.72633999081	16.7666276455087	58.3094630784022	6031.35254584045	530.481396355216	0.00135065951227229	6082.50285072432	736.806685691472	1178.04853875498	244.937814985588	23.373249465549	776.474685798572	520.210151702288	24.2444104220042	2270.52022199124	1819.04544069124	1122.32036287398	576.023523561078	443.289130162471	55.7246424322375	1451.83402664562	37.5898876814221	660.758746568063	1502.87028017925	NA	Central Europe, Eastern Europe, and Central Asia	Azerbaijan	47.38849149	52.189	1653.474045	2.0535	NA	97.26133	2146.606513	6027.993896	NA
324	AZE	2005	8563000	5.6748681276822	36334.9822234098	16.8811418883254	32.6670554850126	20.934032127928	Azerbaijan	34	0.614528975	High-middle SDI	0	3414.18313272321	18.1869734584062	48.0224132126273	6100.87714872996	503.6315078086	0.00373372800368208	5907.84603769774	668.583092957296	1198.5081080518	229.463514367168	23.2418670208459	788.855542466789	514.698735839564	24.7238408221225	2315.74690379202	1722.12627618168	1127.71909142304	567.673018568929	441.701014958737	62.5552001886409	1459.68732928585	37.8864215759806	667.945217234953	1523.27489962679	52.6	Central Europe, Eastern Europe, and Central Asia	Azerbaijan	47.57972847	52.389	2055.48086	2	NA	95.52697	2558.195452	7183.797531	NA
325	AZE	2006	8665000	5.5115049633428	36470.3579770505	16.3105227169998	32.3492185385168	20.2672630861944	Azerbaijan	34	0.624551558	High-middle SDI	0	3344.85846825933	20.1600094554207	40.1086632782444	6046.73395760102	473.983869038882	0.0129230394242032	5707.08669702276	561.76629833918	1209.72509016377	209.601708317575	22.7235321508506	779.964874229415	501.065652152525	25.0444285813096	2313.22009212343	1618.58999897212	1102.9043094518	540.340565807152	428.530232914095	71.6118546762338	1425.88004242827	37.7670005212504	658.709690106796	1496.96510135122	NA	Central Europe, Eastern Europe, and Central Asia	Azerbaijan	47.78576789	52.589	2852.324227	1.97	NA	94.21666	3322.280628	9329.463607	NA
326	AZE	2007	8770000	5.4474867193329	35962.2234929164	16.1256027723087	32.4005981479839	20.0338945514822	Azerbaijan	34	0.634871519	High-middle SDI	0	3245.07415901	24.4035730923028	33.3948740173002	5890.95761078369	441.211708295501	0.0439348765560235	5454.98538607735	438.6405333235	1201.04195759996	187.911995173297	22.1294562254181	758.911917328024	479.935320898013	25.0368925251593	2284.20606926547	1503.12575480495	1056.03249884723	504.217820642022	408.820621541825	82.5984753251064	1360.44925746204	37.0288511055009	635.096739164398	1449.00940274853	NA	Central Europe, Eastern Europe, and Central Asia	Azerbaijan	48.00747722	52.79	3449.899675	1.97	99.60191	94.7712	3972.381401	11155.04434	NA
327	AZE	2008	8878000	5.378395365824	36303.2854379413	15.8896720842446	32.305977338957	19.9762851320381	Azerbaijan	34	0.644504228	High-middle SDI	0	3152.97839414453	30.0474350038811	28.5692539849853	5880.89124920208	420.297212862533	0.122501277358495	5241.92253263817	341.252478575324	1217.91041565399	171.357852863379	22.1428775081524	767.094043385167	455.901095502154	25.431168651877	2290.33308040087	1417.38915033639	1054.3837035697	488.951097766331	406.497247034836	96.799609812456	1347.60753608549	36.8481035602421	644.150284413252	1410.68956620338	NA	Central Europe, Eastern Europe, and Central Asia	Azerbaijan	48.24028165	52.99	4184.615315	1.9	NA	94.07247	4578.876399	12858.1735	NA
328	AZE	2009	8986000	5.9422286166343	37790.5309147575	18.8835059269334	34.9835547035553	21.8186512020489	Azerbaijan	34	0.654359621	High-middle SDI	0	3061.19868867188	37.0014908680795	24.9173192943825	5850.45323393774	403.134279653055	0.318120335026049	5052.69571488422	271.898307048347	1221.08247905822	158.120313364206	22.104655425182	767.497636955135	433.908225993072	25.7565425198167	2286.55613868568	1351.00967211266	1044.55413484197	475.327696946864	390.533476773768	110.858275273389	1325.77182600449	36.6577039287549	647.408638334881	1390.16071160093	NA	Central Europe, Eastern Europe, and Central Asia	Azerbaijan	48.47866003	53.19	4115.046399	1.82	99.75984	95.06857	5209.191494	14628.19307	NA
329	AZE	2010	9095000	6.4386761990289	38635.5556832587	20.739721975335	37.0515345095545	23.2456689887933	Azerbaijan	34	0.664204298	High-middle SDI	0	2973.45075389498	42.923133207832	22.0351474607474	5844.70416644717	388.073147154355	0.561407452661523	4888.16594480306	218.174663141771	1229.44073150204	148.589787695016	22.1312037822031	775.076315298839	419.261446360877	26.1768051014092	2292.78282364352	1296.2571046734	1042.33009724351	465.098287694818	388.479619008393	124.193823789726	1312.44457760455	36.5778797208509	650.161502934445	1364.02042455846	59.4	Central Europe, Eastern Europe, and Central Asia	Azerbaijan	48.71536424	53.406	3868.82852	1.92	99.77114	93.7623	5492.939151	15424.99916	NA
330	AZE	2011	9202000	6.593475383239	38692.0941588411	21.0250884842103	37.7017018975591	23.7076049124686	Azerbaijan	34	0.67204919	High-middle SDI	0	2882.9540820769	48.7198492192092	20.9917685884272	5848.37768710711	370.533926110937	0.883182613503969	4721.57627863602	181.492067226304	1238.02236364301	140.731646924228	22.1546225623705	782.54126605921	409.903313461273	26.5608334672983	2299.09815170813	1236.59153396611	1040.73941896657	457.400996964588	386.95248570477	136.666725772206	1300.97360956215	36.4976572035448	660.297844921724	1340.67964988572	NA	Central Europe, Eastern Europe, and Central Asia	Azerbaijan	48.97705649	53.637	4470.495583	1.96	99.77863	95.57363	5226.36532	14676.41976	NA
331	AZE	2012	NA	NA	NA	NA	NA	NA	Azerbaijan	34	0.678344575	High-middle SDI	0	2796.28302789282	53.5209574713379	19.9560238536136	5829.0179283011	354.69998791288	1.24784290319632	4565.54486289821	158.596430322283	1239.69031529541	133.864999216947	22.1550480388072	782.353981578387	400.620414886777	26.8372459034122	2295.10270530381	1182.83303189827	1034.54043715839	448.090301595611	383.168230489277	146.186664174485	1284.87028420691	36.3638239215645	663.621039430775	1318.16988684869	NA	Central Europe, Eastern Europe, and Central Asia	Azerbaijan	48.96004678	53.883	4479.230575	2	99.77577	97.95531	5361.688938	15056.42883	NA
332	AZE	2013	NA	NA	NA	NA	NA	NA	Azerbaijan	34	0.683963289	High-middle SDI	0	2698.21493235839	57.4934921307505	18.9013853398961	5768.04604590104	338.566207957952	1.64692272816287	4394.98586314487	142.936261514442	1229.85210637065	127.538408006628	21.9409051670402	776.408917797779	391.547902253858	27.0121886237473	2271.77675266279	1125.94254754334	1020.13324200234	437.276536177589	376.350116620132	153.463511586737	1261.53211959894	36.1676408609169	661.907282635935	1288.22041932254	NA	Central Europe, Eastern Europe, and Central Asia	Azerbaijan	48.89242004	54.145	NA	1.98	99.78936	100.5005	NA	NA	NA
333	AZE	2014	NA	NA	NA	NA	NA	NA	Azerbaijan	34	0.688805935	High-middle SDI	0	2584.77040171491	61.6905270364734	17.7685823480163	5733.00793389318	320.692411728086	2.09960545283126	4203.71135307309	136.969261021895	1222.91835874503	120.954907202532	21.9881537650363	771.788930865847	383.4167567638	27.2271095542594	2262.14133713758	1063.70376667845	1011.5354115912	430.687377043446	366.968157743002	159.977804461458	1246.56106444361	36.117317798463	654.896161127439	1264.11853161064	NA	Central Europe, Eastern Europe, and Central Asia	NA	NA	NA	NA	NA	NA	NA	NA	NA	NA
334	AZE	2015	NA	NA	NA	NA	NA	NA	Azerbaijan	34	0.693542338	High-middle SDI	0	2466.89676691211	64.3131821425609	16.7065943821795	5750.20259144648	303.357123256014	2.47910532390371	4013.48786680416	135.76565929151	1222.82510783229	115.113794560248	22.2201011464742	775.222937348727	376.277383203597	27.6527661417787	2270.3593276743	1005.77125223711	1013.14235717788	429.725084276785	367.163210170483	165.001510574651	1244.33578474735	36.4094670041698	658.085369167147	1257.7476415194	NA	Central Europe, Eastern Europe, and Central Asia	NA	NA	NA	NA	NA	NA	NA	NA	NA	NA
335	AZE	2016	NA	NA	NA	NA	NA	NA	Azerbaijan	34	0.697960677	High-middle SDI	0	2328.2504701426	65.7789670947312	15.5078711407101	5797.11503570036	282.507546352537	2.78794513324988	3789.41889570671	140.209216876386	1240.34337581034	108.858016212151	22.4220965731155	777.046846087	370.025057924794	28.175592964728	2281.49246688755	935.420217462062	1016.8789881853	429.6439700505	367.59143640881	167.575520015631	1246.55177838658	36.9405289128354	663.208866415491	1257.24012656139	65.6	Central Europe, Eastern Europe, and Central Asia	NA	NA	NA	NA	NA	NA	NA	NA	NA	NA
336	AZE	2017	NA	NA	NA	NA	NA	NA	Azerbaijan	34	0.701169598	High-middle SDI	0	2187.41719943582	67.6836935670181	14.2108441095292	5896.24896608247	262.229723016162	3.05169958531731	3564.33665329855	148.041032703812	1267.27091759828	103.150701163537	22.7143140265438	789.266125237111	365.461559596236	28.7723235768982	2315.047027976	864.449628207636	1032.40512193327	436.382731954662	373.347604972276	171.582026053721	1261.83686408218	37.553699250265	675.674697570951	1268.49981922732	NA	Central Europe, Eastern Europe, and Central Asia	NA	NA	NA	NA	NA	NA	NA	NA	NA	NA
337	BDI	1990	NA	NA	NA	NA	NA	NA	Burundi	175	0.246817215	Low SDI	-1	12050.7612810358	0.883601255978245	619.93255652323	2808.38534428606	1050.65891357388	3.08667858268615e-05	35642.8403030469	672.494037458271	605.697408478493	5294.07298037912	141.707061958647	59.38200783193	890.609269819548	15.2315016798577	1024.76053339508	21248.1915878481	293.39535160056	38.5229593091171	13.230261575352	5.52485249367798	421.689142960566	22.3522187013548	195.482408994102	1070.40332762448	14.3	Sub-Saharan Africa	Burundi	52.08427704	6.271	NA	7.405	37.38471985	68.61554718	NA	NA	5.220759869
338	BDI	1991	NA	NA	NA	NA	NA	NA	Burundi	175	0.251875337	Low SDI	-1	11934.4520256879	0.878033353813145	620.071958974368	2739.34669470171	1034.67594029444	2.15437296573957e-05	34610.3439584274	656.049956745443	578.478721268544	4992.08371434035	188.931712010787	58.5872619358077	856.447759113276	15.0646035085463	1003.67839157016	20430.5886364206	289.296136341731	39.9097669025182	13.0540321963254	5.52240066479728	416.448779353507	22.189860338211	192.800199021871	1042.60100605708	NA	Sub-Saharan Africa	Burundi	52.19177284	6.455	NA	7.371	NA	70.36089325	NA	NA	5.862649918
339	BDI	1992	NA	NA	NA	NA	NA	NA	Burundi	175	0.256589374	Low SDI	-1	12629.189818307	0.905703079222597	676.626532732205	2795.53883866654	1143.53471685754	0.0183239300097609	35926.0697042514	667.335180534729	579.452730734298	5022.99174375468	246.57890403584	60.3479864306771	816.1079981012	15.5777940916988	1024.03815059775	21091.062021487	299.161673884779	43.0890319947883	13.471149307447	5.66993971811977	430.331394647236	23.0354259122312	200.140726140487	1058.10305915975	NA	Sub-Saharan Africa	Burundi	52.33720491	6.637	NA	7.329	NA	66.95545197	NA	NA	6.241630077
340	BDI	1993	NA	NA	NA	NA	NA	NA	Burundi	175	0.258483732	Low SDI	-1	12467.282502929	0.905106627495163	648.119884590903	2778.08185983412	1041.73460789825	4.00299431294541e-06	34927.4310466239	665.329731139029	560.642617300395	4943.42850483638	310.54507718017	60.9383979657632	792.149720772108	15.6511086731937	1023.35694616362	20278.1442500051	302.388616840692	46.2451759950623	13.6211707945416	5.6774357126115	434.290290167952	23.2516470950112	202.015102463482	1051.30646978494	NA	Sub-Saharan Africa	Burundi	52.49820813	6.823	NA	7.284	NA	65.94577789	NA	NA	6.918029785
341	BDI	1994	NA	NA	NA	NA	NA	NA	Burundi	175	0.262892418	Low SDI	-1	11934.9776918874	0.85333021513058	643.800466570244	2632.25467414799	1013.06908286584	7.29396137559739e-07	32605.1130795181	633.732788789536	515.669989138323	4335.17530786449	396.98662052643	58.9412587745668	774.215521084626	15.0045218481851	977.560984998848	18655.3331431786	291.624845738297	46.9127511069407	13.1651001983111	5.42758282741276	419.022899135748	22.3994523590279	194.396747950251	996.696534958724	NA	Sub-Saharan Africa	Burundi	52.64704649	7.014	NA	7.235	NA	NA	NA	NA	NA
342	BDI	1995	NA	NA	NA	NA	NA	NA	Burundi	175	0.26472768	Low SDI	-1	12196.3160624165	0.858826364287364	661.912953135487	2679.62912811538	1027.48823921925	1.16210024987886e-07	32827.4006609781	646.782568232974	511.337694441737	4377.79241863395	480.593488465862	61.0503891273901	752.780135999687	15.3807092143918	998.410369516092	18630.0136052493	303.431203284789	51.8166804180117	13.6780965571417	5.42908610510385	434.474866490514	23.0841919857839	201.665575961595	1011.69582657148	15.1	Sub-Saharan Africa	Burundi	52.76148594	7.211	NA	7.185	NA	49.31856155	NA	NA	NA
343	BDI	1996	NA	NA	NA	NA	NA	NA	Burundi	175	0.265494105	Low SDI	-1	12419.3790096868	0.856456398527864	716.081305928171	2732.72613906465	1041.76610049311	2.58809984305673e-08	33090.840661107	661.491848412039	507.914495899113	4292.77744426478	561.076763017832	63.487817469719	739.348943864183	15.7304342430885	1021.71935185384	18714.3602181698	316.32277656729	57.6601110838604	14.2692888590983	5.37743739652358	451.588767835573	23.7453291217629	208.828947368096	1028.44854302009	NA	Sub-Saharan Africa	Burundi	52.65674582	7.412	NA	7.135	NA	38.41836929	NA	NA	NA
344	BDI	1997	NA	NA	NA	NA	NA	NA	Burundi	175	0.266321379	Low SDI	-1	12250.5761332341	0.825637136280291	749.663121270812	2670.43680390133	1045.74912406839	6.5279329107689e-09	32620.7669303506	647.698123902786	482.923997931562	4225.93689528679	640.064360246863	63.2901558269514	739.566014607845	15.5140277279423	1002.05242271993	18445.704465673	316.379663782491	61.3368405627539	14.2883525407538	5.16076414669699	451.51280035999	23.5425560490772	207.683540448453	1000.74994842053	NA	Sub-Saharan Africa	Burundi	52.52417007	7.618	131.2842572	7.083	NA	39.77453995	229.4597946	718.6762011	NA
345	BDI	1998	NA	NA	NA	NA	NA	NA	Burundi	175	0.267630056	Low SDI	-1	11910.326520707	0.789764024652434	757.04950192596	2557.81605472644	1000.17595161207	8.07591045558137e-08	31394.1193719148	621.270169135094	450.434422206581	4048.67309682321	701.650634520052	61.9470407951746	736.331415618554	15.0278601831243	963.161585317427	17618.4647083698	310.696892372267	63.6806696857147	14.0666107489137	4.9306867559744	443.78662126367	22.9033582085694	203.265318763925	952.755161127767	NA	Sub-Saharan Africa	Burundi	52.37252514	7.83	126.4448115	7.03	NA	47.49435043	238.788686	747.8946192	NA
346	BDI	1999	NA	NA	NA	NA	NA	NA	Burundi	175	0.267973538	Low SDI	-1	11739.2178628752	0.728027361259009	777.710022122404	2441.20326061693	982.372802602888	5.02308922792212e-08	30422.3824046976	594.797642262558	411.720441310485	3800.67099349395	753.193524848044	60.7789377423632	714.882132113777	14.5301396066405	923.569196838056	16907.8602618056	305.816484560887	65.3086318185618	13.572888975204	4.68070080615044	437.258420134115	22.2280213049244	199.323522526269	902.137451658619	NA	Sub-Saharan Africa	Burundi	52.25893646	8.036	149.5614172	6.976	NA	56.22755814	232.2033086	727.268984	NA
347	BDI	2000	NA	NA	NA	NA	NA	NA	Burundi	175	0.267582551	Low SDI	-1	11527.087944126	0.701869481214536	791.097099169991	2350.83901746232	939.855655009959	2.08109667234016e-09	29362.6621679588	574.633906166137	381.203003861972	3530.64104206519	784.060022683747	59.8788366864231	703.288604078137	14.16157058408	892.768556996522	16135.3961882823	303.722221051102	68.0722848268416	13.4003246919662	4.50433297587244	433.985669136747	21.7399824075652	197.666580959105	861.678495608262	17.7	Sub-Saharan Africa	Burundi	52.15990591	8.246	148.7969742	6.92	59.30362	58.00494	232.7541569	728.9942604	NA
348	BDI	2001	NA	NA	NA	NA	NA	NA	Burundi	175	0.267375127	Low SDI	-1	11271.9355451785	0.658547999787287	770.429014456598	2197.90247547246	874.745248735163	1.36167286594193e-09	28093.7809176905	536.68367352252	343.59168571935	3340.7816193039	792.620147444261	56.5320128058193	682.665708895383	13.6566563931805	836.744771086777	15179.2515744458	289.592452329086	67.8486836194934	12.7094827785809	4.20791571005989	415.630189944588	21.02872238686	187.231390194122	799.532993307629	NA	Sub-Saharan Africa	Burundi	52.13715303	8.461	134.4122403	6.862	NA	60.86331	225.6977547	706.8933589	10.10022
349	BDI	2002	NA	NA	NA	NA	NA	NA	Burundi	175	0.267909536	Low SDI	-1	10937.1646237356	0.62848314635011	802.517155696975	2084.77831611323	832.478714101246	3.40329447654194e-10	25986.3614903347	508.682716615894	314.21704578137	2541.86479377561	780.722110738741	53.7520844338967	683.113250089576	13.3654632877042	795.965082973854	13582.9518787763	279.253691037465	68.0404044571659	12.1836674122225	4.00592857162404	402.370342797525	20.6306245393889	179.943581638453	754.075873226777	NA	Sub-Saharan Africa	Burundi	52.11216858	8.682	125.3955543	6.801	NA	65.64197	228.8961935	716.9109825	10.43821
350	BDI	2003	NA	NA	NA	NA	NA	NA	Burundi	175	0.269103998	Low SDI	-1	10471.289425628	0.602407429894376	810.590410396881	1985.0983109742	781.058731683271	2.83649557905934e-12	24387.4428726778	484.018726767294	288.458511130803	2141.08821482054	752.849900289526	51.0490607261565	691.850943349602	13.1169595839066	760.52082521745	12531.0193312321	269.402529600013	68.1323944233022	11.6722049442915	3.83709381444269	389.803362175674	20.2921762580932	172.956230912313	715.057661134552	NA	Sub-Saharan Africa	Burundi	52.08675192	8.908	85.95367269	6.736	NA	71.1733	218.1025356	683.1048636	10.55941
351	BDI	2004	NA	NA	NA	NA	NA	NA	Burundi	175	0.270795669	Low SDI	-1	9988.18023135553	0.56968339642207	827.830743013063	1905.24205977253	742.054214642203	1.21695162335427e-07	23497.0925540594	464.71338635	264.985592928204	2032.75142274528	706.610071015624	48.7724996949302	701.598366822481	12.9717125190516	732.911395365977	12141.0033932639	261.504232370473	68.0193372832984	10.8407557839803	3.71181340598295	379.813811766701	20.1010149197658	167.554126459958	684.785615319839	NA	Sub-Saharan Africa	Burundi	52.05755429	9.139	106.9751346	6.666	NA	76.26712	219.9450421	688.8756593	11.96859
352	BDI	2005	NA	NA	NA	NA	NA	NA	Burundi	175	0.272326719	Low SDI	-1	9530.22346939714	0.554275211361152	856.040687509542	1833.97974423366	709.182120221446	2.40385933334655e-07	22840.9240466834	446.908571946014	246.45721498622	1975.40044933297	643.784671963185	46.3198973933588	693.459744593775	12.8738352156328	707.676609392217	11964.1499605418	253.693951521477	68.1467671035944	10.420453618373	3.61641138075025	369.922911306446	19.9786310334917	162.276399679523	657.655955703612	24.2	Sub-Saharan Africa	Burundi	52.02435316	9.375	121.0265158	6.593	NA	80.97311	217.6222855	681.6007034	12.98393
353	BDI	2006	NA	NA	NA	NA	NA	NA	Burundi	175	0.274099552	Low SDI	-1	9104.23379512508	0.529108145493065	827.580916078937	1741.12282098751	663.736017435312	5.40620479442036e-10	21717.2200217613	423.161657460345	226.218237543935	1910.40835368704	578.001218753376	43.185229472829	666.752478712763	12.6085325633675	673.778405557282	11307.7948878539	241.413844520248	66.9082227054837	9.83527879494172	3.47557969845184	354.217395783831	19.5917696540484	154.77850717844	623.369470454143	NA	Sub-Saharan Africa	Burundi	51.97732767	9.617	135.7319671	6.515	NA	102.9003	224.0807118	701.8287234	14.13834
354	BDI	2007	NA	NA	NA	NA	NA	NA	Burundi	175	0.275919452	Low SDI	-1	8703.38628388619	0.509951180481722	788.672368806381	1667.94203134526	615.369594415302	3.88049576892271e-10	20483.1579121778	404.760979022337	208.799063981043	1850.74782271844	511.206822407472	40.6546611549061	632.966188800784	12.3857590611379	647.661459613146	10519.6178188982	231.988065185673	66.2592167584746	9.3793809918417	3.37371694009963	342.260337797589	19.2684231998801	149.477824405785	596.640596167143	NA	Sub-Saharan Africa	Burundi	51.93239183	9.864	118.2089661	6.435	NA	115.30829	224.8986953	704.3906767	15.08487
355	BDI	2008	NA	NA	NA	NA	NA	NA	Burundi	175	0.278407119	Low SDI	-1	8174.20810809316	0.491137596396295	729.90783013836	1592.51175310651	558.101308001649	6.42230826647177e-11	19296.9509455607	386.328534744147	191.313369836492	1898.63074296246	438.995368403485	38.1896526905142	601.239070067856	12.1086734822411	621.299438237433	9878.76831686451	222.146412130998	65.3483900425733	8.9316175905235	3.29010452261328	329.548490451351	18.8541670228979	142.924523773077	570.013495405878	NA	Sub-Saharan Africa	Burundi	51.89377604	10.118	120.369713	6.352	48.08406	122.94315	228.5595182	715.8565035	NA
356	BDI	2009	NA	NA	NA	NA	NA	NA	Burundi	175	0.282261833	Low SDI	-1	7666.84964786201	0.473042417699849	692.516955750114	1525.76615123375	510.183752981033	2.20753813464529e-13	17849.5522620418	369.763670494249	177.416149817661	1727.6001761985	377.846837011156	36.0077910913151	572.538491627508	11.8676325217733	597.736584355495	9005.70792368478	213.287609162616	63.7340599779106	8.26415610454852	3.24322226015231	318.175629471085	18.4866398297341	136.641420267221	546.172464634519	NA	Sub-Saharan Africa	Burundi	51.86569268	10.376	127.7150281	6.267	NA	131.52274	228.0084576	714.1305621	20.12478
357	BDI	2010	NA	NA	NA	NA	NA	NA	Burundi	175	0.286499641	Low SDI	-1	7426.28563342766	0.47658288615197	687.059819372996	1515.36780239903	486.022113985446	2.19130895862201e-13	16987.7951729277	366.530748393595	171.856700855369	1553.99860811646	318.094304507444	35.1179907674227	550.917488158826	12.0391036033391	594.459313267838	8446.20963900564	212.314649068435	64.7084761499758	8.17398467640747	3.29331659890979	317.528122579452	18.7536120814086	136.619871542882	541.604125460859	26.8	Sub-Saharan Africa	Burundi	51.85019785	10.642	149.0493988	6.179	NA	137.1701	232.9900349	729.7330386	23.29063
358	BDI	2011	NA	NA	NA	NA	NA	NA	Burundi	175	0.290435353	Low SDI	-1	7227.79689807835	0.48327315631727	656.030397958923	1516.30123427641	461.209729118897	0.0340514872543312	16459.2387603255	366.878513395436	167.272285507932	1461.1218679075	263.047427147584	34.6337955872832	543.441517679711	12.2807954202786	595.67337595294	8145.05524760123	213.552476048474	66.2478149702185	8.17232217849097	3.36576230797197	319.406475292552	19.1323025106737	137.297655503503	541.365802036632	NA	Sub-Saharan Africa	Burundi	51.89627986	10.915	143.8848326	6.088	NA	140.8289	234.1772196	733.4513431	26.1225
359	BDI	2012	NA	NA	NA	NA	NA	NA	Burundi	175	0.294737216	Low SDI	-1	6997.18952760476	0.487733582266308	612.205850152041	1502.12006150422	429.744558212157	1.26223911589664e-09	15909.7827735693	363.318179592736	161.674483349422	1440.73902235467	215.56826821495	33.8888943183753	535.016864801341	12.4079132394303	590.783089563822	7838.25825656965	212.662776054282	66.9524637996027	8.09830549914148	3.42903949974864	318.191763509088	19.3234283512159	137.006304539578	535.550352303276	NA	Sub-Saharan Africa	Burundi	51.95178283	11.194	165.8940562	5.994	NA	139.1704	238.1765971	745.9775352	28.71599
360	BDI	2013	NA	NA	NA	NA	NA	NA	Burundi	175	0.299131733	Low SDI	-1	6786.58523997944	0.49108642319664	578.544832962348	1482.60080116678	402.720213193111	4.09395133020708e-09	15185.2334897922	358.202676710664	155.907803582618	1297.61614922415	179.624910033941	32.995004331482	526.453579691495	12.4591119480712	583.91484055433	7369.04151282877	210.340325522773	66.9802941616971	7.97999749125592	3.48675798479234	315.25419022094	19.392904516039	135.812366593823	528.060050009909	NA	Sub-Saharan Africa	Burundi	52.01158742	11.482	171.2138066	5.897	NA	136.6323	243.0597232	761.2716588	33.41147
361	BDI	2014	NA	NA	NA	NA	NA	NA	Burundi	175	0.303460409	Low SDI	-1	6691.26431207918	0.506198690106023	545.994931472688	1481.76932593056	379.618088750551	1.58607311591214e-08	14828.3354115329	357.508468241752	152.004005314467	1268.83050166013	152.999034344739	32.5550380449247	518.441727420362	12.6607800033176	583.863018999641	7120.51213842091	210.666109877797	67.4047787632338	7.8346022991198	3.60208937230876	316.055514590464	19.6929424815812	136.056246861433	527.24444338517	NA	Sub-Saharan Africa	NA	NA	NA	NA	NA	NA	NA	NA	NA	NA
362	BDI	2015	NA	NA	NA	NA	NA	NA	Burundi	175	0.306347072	Low SDI	-1	6660.5597135768	0.513905901156476	509.693445678295	1491.76756365938	358.429149969845	8.65205086356607e-08	14631.2619089849	359.455707787296	149.303373869983	1288.68218233416	130.692166136799	32.4452417934894	511.363362052159	12.9038237685678	587.683966130881	6951.76698398434	212.478558665257	68.4492755578245	7.87383087072854	3.65784475308998	318.926987582431	20.0708381316679	137.330765409802	530.137185211169	NA	Sub-Saharan Africa	NA	NA	NA	NA	NA	NA	NA	NA	NA	NA
363	BDI	2016	NA	NA	NA	NA	NA	NA	Burundi	175	0.308496076	Low SDI	-1	6562.5491218563	0.515064952760033	456.152218954406	1488.18032813244	330.656879392016	5.22590417314591e-07	14111.5785904355	357.846475361956	149.054878641067	1267.66554431154	108.422809809496	32.1588800066379	504.743035062406	12.9749152951262	585.608874607181	6537.79615393419	212.172669089116	68.778241015323	7.84503152538313	3.66118473813565	318.780265632573	20.1853011740431	137.063575215625	527.791456600092	27.4	Sub-Saharan Africa	NA	NA	NA	NA	NA	NA	NA	NA	NA	NA
364	BDI	2017	NA	NA	NA	NA	NA	NA	Burundi	175	0.309705632	Low SDI	-1	6473.26120924176	0.514660808179014	435.158800751173	1488.81500142565	320.745663417948	4.64072281165488e-06	13945.7983395005	357.675314582537	149.078341625287	1294.40530295086	90.1541100285601	32.1142734594382	501.257046772271	13.0197605554025	585.552314596562	6452.16027396971	212.270342130212	69.1088943384104	7.84215510222743	3.65448603471554	319.108502406615	20.2608042965139	138.126227302709	527.616216389205	NA	Sub-Saharan Africa	NA	NA	NA	NA	NA	NA	NA	NA	NA	NA
365	BEL	1990	NA	NA	NA	NA	NA	NA	Belgium	76	0.803229015	High SDI	1	470.792340561803	115.416225052394	0.554365438581721	4149.26962306342	3.89634354781278	37.2435336157348	621.438936773743	609.762637462979	528.258420147397	18.2012774280985	50.8209961481221	387.468683505237	115.00406004926	64.6555793360643	1289.02517589704	16.9496702224097	560.610218897667	422.439172220906	163.024606924202	124.374280416072	880.974712382441	91.9322764018549	176.375461777827	1050.36075687763	80.7	High-income	Belgium	39.08921217	96.377	29346.1842	1.62	NA	101.0585327	33245.9136	30781.00732	101.3893738
366	BEL	1991	NA	NA	NA	NA	NA	NA	Belgium	76	0.807543804	High SDI	1	465.481771914073	113.230465722402	0.543616490988254	3994.25473092692	4.01035700177382	38.1241044923371	612.29788267388	577.238582896688	511.463064288488	17.3577152409289	50.459652031634	369.49217063671	111.544048398541	63.6452060070535	1236.48752538623	17.381896966758	529.892796006184	404.945060378951	155.198862466372	121.70775344907	839.274572391408	90.1188681612022	167.751068650568	1015.62828950447	NA	High-income	Belgium	39.85769223	96.461	29825.10895	1.66	NA	100.2859192	33851.99306	31342.15107	101.6770477
367	BEL	1992	NA	NA	NA	NA	NA	NA	Belgium	76	0.812887384	High SDI	1	453.936331604552	111.383258443359	0.541388130048736	3878.09757962697	3.8690214786192	39.0790856191652	596.492644114264	551.651299530656	497.619328607094	16.5246487580367	51.1960406276449	355.163585522541	107.673137571698	63.2611631618453	1197.2348084977	17.8539367542843	504.50637121416	391.823764182042	148.959878994184	119.231182634711	805.684811216075	89.4032806261894	156.836674748626	989.523259360328	NA	High-income	Belgium	40.4625772	96.542	30353.39674	1.65	NA	98.92967224	34225.05469	31687.55329	102.7464905
368	BEL	1993	NA	NA	NA	NA	NA	NA	Belgium	76	0.817973259	High SDI	1	432.816915843267	110.191598712052	0.517466837352077	3780.36475333479	3.56374066621063	39.9880607754483	570.612755368758	529.855102466842	486.228254868318	15.7528900185233	52.2918763515711	344.46094816848	104.436205749306	62.4461467458564	1163.43988189456	17.1718271742038	484.316091232679	381.053663313456	143.823199191875	117.507613970229	779.588306350663	88.0234186820492	152.196972640431	967.442414125103	NA	High-income	Belgium	41.10493454	96.622	30583.04317	1.61	NA	102.4577103	34091.57124	31563.96653	141.3999176
369	BEL	1994	NA	NA	NA	NA	NA	NA	Belgium	76	0.822443902	High SDI	1	408.576555999089	109.109359361074	0.491516887752094	3687.24885179291	3.28677738803565	40.9735326202742	542.781673613765	509.822630433899	474.442776228672	15.1333822636453	53.2535703984457	334.834755709553	102.05958802324	62.3243143588855	1133.67720206737	16.6353333819219	465.944863323864	372.216554310564	139.177696738399	115.99281412972	754.584511560585	87.8177062275009	146.22717819713	944.476086909988	NA	High-income	Belgium	41.21323475	96.7	31600.46769	1.56	NA	101.8241196	35339.89289	32719.73557	144.5062866
370	BEL	1995	NA	NA	NA	NA	NA	NA	Belgium	76	0.82599552	High SDI	1	369.018794675866	108.741800942044	0.458328439569615	3614.80134694526	2.94626088937163	41.8162500137966	499.705000013632	492.939870211765	466.277880287777	14.6733006823943	54.1471328106196	327.62325952833	100.063970204661	61.378201013286	1110.07756471597	15.6529801642088	451.077861708334	364.057787450807	135.415192344878	115.266194098542	735.541880862421	86.2006825822157	141.108418576759	927.865837427417	83.9	High-income	Belgium	41.40769855	96.777	32067.04198	1.56	NA	101.7954102	36020.93498	33350.28409	146.5032959
371	BEL	1996	NA	NA	NA	NA	NA	NA	Belgium	76	0.828988377	High SDI	1	337.961716337421	106.759819660659	0.435450085284032	3510.8169500727	2.78175879329953	42.0998687714411	465.766969770469	473.404562515394	455.184084763401	14.4674071128198	55.0647394737377	316.565059304976	97.9911244246896	59.7399151280184	1080.34552816527	15.0890672344992	431.229557502648	351.944064824594	130.27846572285	112.856437760022	709.383430063495	83.7831399297198	131.495332183062	901.723871836464	NA	High-income	Belgium	41.51937793	96.851	32261.20056	1.59	NA	102.0151825	36565.05104	33854.0585	146.3620148
372	BEL	1997	NA	NA	NA	NA	NA	NA	Belgium	76	0.832106038	High SDI	1	331.890537139201	106.931552500118	0.431722493437278	3462.13985036377	2.9239475443982	42.8100996369713	459.345366882584	461.702978886969	448.194690793895	14.4737127596577	53.821909794916	311.809789654372	96.7190862607877	58.8467101531898	1067.82356814756	15.9770108747077	420.893715884416	345.947559941567	127.857901382141	112.711794716941	696.14593795308	82.2469831475915	127.498338674548	889.37571099536	NA	High-income	Belgium	41.8855998	96.924	33266.60401	1.6	NA	NA	37868.17155	35060.56353	NA
373	BEL	1998	NA	NA	NA	NA	NA	NA	Belgium	76	0.834754494	High SDI	1	317.943729225528	107.06243286616	0.445170862657067	3418.63750790267	3.06588128244832	43.4706163649301	444.542389860423	450.737491570126	443.442546055662	14.5207464710709	54.3194019233123	307.202295768481	95.2013852006818	58.1335496232831	1055.47864072026	16.5744217749952	412.499328827234	340.1600974186	125.789016851523	112.18168505116	684.718076220869	80.9352476379803	124.498610513797	873.45627788312	NA	High-income	Belgium	42.22321711	96.996	33867.86235	1.6	NA	NA	38534.67236	35677.64888	NA
374	BEL	1999	NA	NA	NA	NA	NA	NA	Belgium	76	0.837094752	High SDI	1	306.169663456513	107.889311187891	0.449327887165288	3366.4660022144	3.08453921178965	44.3920743784768	431.784620055812	438.358915744332	439.341861263638	14.4482686244315	53.6550163035905	302.534313441256	93.2975625980304	56.9642978525369	1044.49582009521	17.5806274647386	400.546758276798	333.291416628098	114.355378442538	112.925480615995	670.714729291289	79.1267863830709	122.153412850227	859.011393658672	NA	High-income	Belgium	42.86684223	97.065	34575.3941	1.62	NA	103.8236237	39770.8658	36822.18892	141.857254
375	BEL	2000	10268000	12.2244968364522	57181.3073706657	32.0705440384039	75.0114137050167	52.2520777804409	Belgium	76	0.840002953	High SDI	1	300.992866989399	107.608915625378	0.458344422144614	3310.11219853963	3.24348938755315	44.5823602111569	427.123963990565	426.230138141715	433.881881708282	14.3901007393112	53.9543391512669	298.246173473499	91.9577289520447	56.0995843491507	1030.23647134419	19.477259408573	388.666875997705	327.718742523052	108.19338713788	112.417260277607	653.928049121114	77.6470692884967	116.758825573355	844.55688410986	86.1	High-income	Belgium	42.98506136	97.129	35414.74445	1.67	NA	104.83442	41207.69706	38152.49117	144.87628
376	BEL	2001	10301000	12.448195979065	55542.3186948787	32.769412574806	74.982227249017	52.329691591467	Belgium	76	0.843454296	High SDI	1	290.651749259645	105.969896029694	0.466939735457974	3212.25076883385	3.31381720309301	44.9049591792213	416.611824121881	407.030144301476	421.605491239406	14.0486763796054	54.1955702810385	288.776567433422	91.041225889612	55.2685474143693	1001.01318092551	20.5691168105964	370.08896013502	317.893344449464	100.932927629033	110.324091207367	628.832220783692	76.2947509767858	111.73685710609	819.393552774581	NA	High-income	Belgium	42.34000035	97.186	35145.69688	1.67	NA	104.07656	41110.38287	38062.39201	153.80124
377	BEL	2002	10339000	12.197435205639	56866.3053214558	32.010719724641	74.593434561442	51.641755797565	Belgium	76	0.84678408	High SDI	1	281.350340575339	106.047404729761	0.471652077995978	3169.98322107322	3.37888573869167	45.7172918867342	405.392480547572	395.479962794709	415.995097187877	13.4244921476412	54.0906744186278	284.010230066986	88.7105673905741	55.2886152187424	989.18258720178	21.6068041326239	359.384319120107	313.134273198337	96.0389926029777	109.823015982179	615.389175768651	76.1581765073113	108.722156379145	807.898076039581	NA	High-income	Belgium	42.77286841	97.241	35672.06318	1.65	NA	103.16723	41593.90421	38510.06429	155.90697
378	BEL	2003	10385000	11.4340832045325	55496.9933504917	29.6866012248009	70.9047894379498	50.1345319753383	Belgium	76	0.849252415	High SDI	1	278.147274121102	104.780822155036	0.472289852617376	3090.22367682718	3.44087484218539	46.0296886365239	400.562080863406	379.266079159446	405.595560657199	12.6864811458074	53.336058421642	274.909615414666	86.9805154108279	54.6688634742895	965.530633893749	22.4460185436099	344.789028970786	304.160583651049	89.9608223464765	107.78887527607	595.822197596816	75.2966257188151	104.754276427776	786.305724119991	NA	High-income	Belgium	42.97767406	97.296	35563.04754	1.67	NA	102.36091	41814.5702	38714.36975	158.63028
379	BEL	2004	10441000	11.6682109763605	56371.1364530482	30.2250607739729	72.2602363758458	50.7882847861223	Belgium	76	0.851609442	High SDI	1	271.044125469328	101.935294174746	0.458796872048462	2946.06193916845	3.4165669632573	46.1150197024497	390.181339637738	353.775376488612	385.707769859257	11.9835195263382	53.4859386529386	258.279187174132	84.7175760519903	54.040846751803	922.551245037865	22.1499514864046	320.73804945092	288.835437968769	75.6217581491863	104.101696756987	561.846710003272	74.4927764682841	98.2126801511545	752.934000741478	NA	High-income	Belgium	43.63947503	97.35	36308.04439	1.72	NA	100.80021	42916.80956	39734.88728	153.40534
380	BEL	2005	10508000	11.631270799596	57049.2004766577	29.99626974009	72.555800576574	50.83205571432	Belgium	76	0.853898155	High SDI	1	276.3411290683	101.178577448445	0.464699376110511	2878.36288400736	3.63902156948593	46.3399561534078	394.73329810483	339.505204781443	376.227902914001	11.6744988711946	52.6929914664003	250.126255116227	83.2924829091229	54.4753689155018	902.208403829375	23.0925797971066	308.762533904909	282.278573616873	70.6955833205457	102.797702175159	544.459795125024	75.0441780917026	94.7149191544928	738.827470741432	88.7	High-income	Belgium	43.9405293	97.403	36489.05154	1.76	NA	100.46234	43506.223	40280.60065	159.89013
381	BEL	2006	10588000	11.82883246247	57479.4879806292	30.72965845489	72.857592157466	51.141175826488	Belgium	76	0.856058189	High SDI	1	278.713455749494	97.9960397716922	0.461339054808924	2742.58238020324	3.70982475193668	45.7243137723386	395.721215282172	316.738249233583	357.757975059217	11.4859701703503	52.4693403782556	234.487741894295	81.8759451644541	53.5174799689472	861.701981130992	23.3028723190744	287.89175837953	267.61939242603	64.1681509356329	99.2315168196713	513.959296288148	73.684718694881	88.8646806348097	706.588854956624	NA	High-income	Belgium	44.19626136	97.454	36809.54526	1.8	NA	100.73419	44381.72627	41091.19267	161.01921
382	BEL	2007	10678000	11.993468988075	57494.6530471708	31.384377129835	73.97686728076	52.359517925545	Belgium	76	0.858288206	High SDI	1	279.164467608161	99.9601325634366	0.472942548617202	2725.79566530916	3.83629785208751	46.7810435362362	394.872176757332	308.600148963908	354.280899287628	11.436503878172	52.9619275139033	231.061952028163	79.5609159341624	53.7811702260662	858.083601885607	24.3495914152702	283.482632137738	265.77614623252	61.4398116411796	99.442396980101	504.615969309417	74.9409820272389	89.8475858595236	702.802618776471	NA	High-income	Belgium	44.465889	97.505	37835.88268	1.82	NA	101.53422	45556.68934	42179.04207	159.51427
383	BEL	2008	10773000	11.672952441183	57170.5089693617	30.281514186268	72.199510544171	51.255405881797	Belgium	76	0.860724124	High SDI	1	270.191380344085	102.167555784802	0.471264900050477	2707.75888332715	3.73027228025403	47.7584863437433	383.688943026791	300.31043016801	351.854160616866	11.3087284114336	52.1877246888263	228.13990932268	77.1940830307268	53.7668141616366	853.349363257924	24.6750343687464	280.064379341233	263.520443103334	58.9192060278329	100.074802398006	497.007860392043	75.6522889281207	87.489885917614	698.629179803417	NA	High-income	Belgium	44.73868953	97.555	37223.31299	1.85	NA	102.15756	45999.33976	42588.87366	158.74341
384	BEL	2009	10862000	11.370944288586	56359.2460578387	29.217302431166	70.378597383662	49.870404884574	Belgium	76	0.863311295	High SDI	1	264.674236451995	101.6613068179	0.474150793724204	2647.38966952668	3.72071730788204	47.7764898108971	376.304161814727	288.156964127787	345.678855776629	11.2777640590912	52.3948023645566	219.674731143863	74.8152852637905	53.0741250414451	835.61078008736	25.2383399707966	271.327664464769	255.980979131733	51.3861538097025	98.1866013012029	481.396359426629	75.4421342010141	86.4746385129385	683.018363972235	NA	High-income	Belgium	44.92558915	97.603	35565.50041	1.84	NA	102.12756	43645.58913	40409.63394	156.63837
385	BEL	2010	10941000	11.47465634945	59127.2812080203	29.37930571268	72.23880246972	50.68686435763	Belgium	76	0.866676864	High SDI	1	263.02054723322	100.402141916127	0.477660570683753	2563.46961198982	3.66431551863757	47.5316366234333	373.491726978054	273.39814646219	337.906906833346	11.2165448290417	52.1414333467003	209.270255153063	73.1943843457724	51.7747835243282	810.632174199026	25.784138222361	259.29988682627	245.756815833753	47.9663460583508	95.9428562560518	461.959371711809	74.2908817124615	80.8682432728992	660.209798570228	90.2	High-income	Belgium	45.1402923	97.651	37246.55427	1.86	NA	101.9242	45778.9951	42384.86571	156.8615
386	BEL	2011	11007000	11.278809085438	59492.1833037256	28.9712966158902	72.2968116036054	50.0654404999404	Belgium	76	0.870628201	High SDI	1	258.823877376429	100.992468742968	0.478227103243118	2535.25578531446	3.54191751141001	47.5576616360874	368.342380777372	266.675661392002	334.742573063114	11.0972840127667	52.1275382560051	205.630920160796	71.9399463659945	51.0758985918333	804.08379615396	26.2332638085708	255.645677209787	241.7238367839	46.2526558720818	95.8039685460314	454.787149806129	73.7145787496674	79.4632273350314	651.282794169894	NA	High-income	Belgium	45.24128381	97.698	36011.14107	1.81	NA	101.9468	45039.75896	41700.43775	156.6332
387	BEL	2012	NA	NA	NA	NA	NA	NA	Belgium	76	0.874821333	High SDI	1	260.692836361145	101.62754828739	0.487333050296708	2514.78052215022	3.60213246512983	47.6947418538104	369.622351124452	260.820712964737	333.287188217213	11.0395127147861	50.9609419731859	202.384130887685	70.5260985934291	50.6001810669747	798.073624600203	27.0946782872615	252.316558473269	238.038780423951	44.7504067042912	95.8243070523738	448.929072906384	73.2789347623974	80.6761022819709	643.996979685282	NA	High-income	Belgium	45.27037833	97.744	36364.04633	1.8	NA	102.2561	45498.41931	42125.09227	157.7948
388	BEL	2013	NA	NA	NA	NA	NA	NA	Belgium	76	0.878684319	High SDI	1	252.26971312974	100.652789142321	0.485680303646135	2466.97298550468	3.49565188006667	47.2698152109134	359.966446926639	253.248327364423	326.595460049639	10.8713317522789	51.1560779681334	196.478454381104	69.2305976106628	49.6640708380324	785.991467196541	27.33107208865	245.768541337501	231.777518418953	43.0455110759798	94.6110023902347	438.601421473757	72.1955521761431	77.2317861420289	629.596276452131	NA	High-income	Belgium	45.64681775	97.789	36014.2834	1.76	NA	103.822	45026.49575	41688.15789	160.9192
389	BEL	2014	NA	NA	NA	NA	NA	NA	Belgium	76	0.881796685	High SDI	1	243.913454238832	98.6365943209489	0.467703970323651	2374.53038286094	3.33460006296037	46.8091228843737	349.522308216099	239.866531911153	313.617110754495	10.6400406512278	49.8519318872303	186.611513852466	68.1440212868607	47.9574166079701	759.876421861398	26.5694575578021	233.333229269456	220.625353447698	38.9215280947221	92.943844168631	420.459495707265	69.6113995489668	74.501068564413	605.720617476546	NA	High-income	NA	NA	NA	NA	NA	NA	NA	NA	NA	NA
390	BEL	2015	NA	NA	NA	NA	NA	NA	Belgium	76	0.883938353	High SDI	1	236.898104863717	99.7358402956957	0.454841754195325	2385.10975280536	3.22102635386087	47.1417185136849	341.22453540552	240.14633277014	314.181624968604	10.3885150791492	49.7411761753668	186.94560934813	66.9757667953993	48.5312257845901	765.313711498532	26.707215584518	234.65699741391	221.280450122299	38.8805109452318	93.9961850642652	421.896293880267	70.267884471829	74.1124991284272	603.731657836819	NA	High-income	NA	NA	NA	NA	NA	NA	NA	NA	NA	NA
391	BEL	2016	NA	NA	NA	NA	NA	NA	Belgium	76	0.885298734	High SDI	1	230.217862858835	99.0009719908674	0.427817709920458	2339.40440778248	3.05638094303767	47.0964140117153	331.588236120251	233.558149885619	308.906913668378	10.0293401429752	49.046570941731	181.647680300805	65.8046250598557	47.9394679402706	753.140825640988	25.2777455455228	228.184046989554	215.441082991037	37.7163257141043	93.7587835293935	412.767421050292	69.0523658032536	72.3852666156925	588.94743556809	92.9	High-income	NA	NA	NA	NA	NA	NA	NA	NA	NA	NA
392	BEL	2017	NA	NA	NA	NA	NA	NA	Belgium	76	0.886479194	High SDI	1	227.052959576332	99.877884478278	0.411101759567475	2338.46083390691	2.98064509263075	47.4382000541494	326.524953157894	232.50434278323	309.720470111246	9.7189567410486	48.5966767883873	181.256379233588	64.7994424909332	48.1951980231065	754.454682968738	24.6783007478852	227.691051238149	214.744423125468	37.6464788925128	95.1075244563722	411.94932570424	68.8153497493995	72.7362947192246	585.271014772418	NA	High-income	NA	NA	NA	NA	NA	NA	NA	NA	NA	NA
393	BEN	1990	NA	NA	NA	NA	NA	NA	Benin	200	0.218360264	Low SDI	-1	14440.642819124	1.17971826637434	675.062574615994	1414.99538039377	2496.38819009397	1.60876729830158e-13	43464.4767356611	326.834097251766	147.893560348932	9382.29015854469	55.5889046119162	1.76870183982629	1869.67881854414	10.8956557457291	526.22132229037	24386.5320864323	189.063018625514	44.9323268912169	8.64457803599121	5.13494969790598	263.625152083781	17.0782692633466	125.397130211068	521.518580526338	19.7	Sub-Saharan Africa	Benin	41.74408215	34.485	565.2025202	6.744	NA	51.25492859	596.4994371	1431.722023	NA
394	BEN	1991	NA	NA	NA	NA	NA	NA	Benin	200	0.222873255	Low SDI	-1	14087.1067935314	1.17439473976796	642.537881769309	1404.33781729052	2503.37148157089	1.63044565982152e-13	42116.2965971201	322.494939914229	145.965897240089	9347.94573868979	57.9425761503553	1.40559274090477	1811.14439389843	10.8829666645533	521.841622442255	23435.83704525	188.594925839049	43.1383340802024	8.61662278214271	5.12047703546996	263.105845666663	17.0149817360799	126.8014621667	518.523592370135	NA	Sub-Saharan Africa	Benin	41.64915735	35.247	578.4219894	6.677	NA	58.219841	603.7733798	1449.18099	NA
395	BEN	1992	NA	NA	NA	NA	NA	NA	Benin	200	0.22772479	Low SDI	-1	13689.2197790323	1.16854311943824	594.477077432556	1390.92107293387	2308.59165554507	1.64556981932859e-13	40231.6320805581	317.611381458323	144.19885891887	9041.47844322712	62.2697912025926	1.11315690090114	1755.09167864599	10.8464781063713	516.600025571857	22032.9266760717	187.842836437167	41.4594986316887	8.58849928898666	5.10946274965822	262.26805077648	16.9152982745965	125.363505440479	514.390485203782	NA	Sub-Saharan Africa	Benin	41.56699939	35.827	549.9300562	6.603	27.2452507	61.41460037	587.215658	1409.439033	NA
396	BEN	1993	NA	NA	NA	NA	NA	NA	Benin	200	0.233078577	Low SDI	-1	13318.9703549073	1.16854107988898	555.644694381433	1374.24500329619	2212.28518190945	0.000272735073713381	38710.814818743	311.929882504358	142.011357067766	8863.96005008605	69.034004798251	0.866611245409841	1692.99017348421	10.8170233729421	510.09373762651	20954.8463857805	186.754172178391	39.8078728730475	8.54714367450802	5.1222890757596	261.072201639201	16.822270763581	123.627071641409	508.970592510216	NA	Sub-Saharan Africa	Benin	42.04997346	36.136	565.1162021	6.526	NA	66.49933624	612.4194989	1469.933464	NA
397	BEN	1994	5787000	2.640799174739	11630.9489481002	5.506123588784	14.759674977489	11.479441610963	Benin	200	0.238100536	Low SDI	-1	13005.1339651522	1.16612637288722	525.468030973499	1377.81973575497	2134.45218186946	1.71983619815467e-13	37378.2059643557	311.39085903047	142.495501812322	8657.82541086489	79.9020221054387	0.687669765327606	1644.56714534524	10.8782078302559	511.093833232864	20009.4480747502	188.592276482756	39.6414083405125	8.63147292389516	5.15932084252427	263.506583990675	16.8794166699183	124.496069112721	510.580427635813	NA	Sub-Saharan Africa	Benin	42.54455695	36.447	525.4444668	6.446	NA	66.8944397	601.1882357	1442.976109	NA
398	BEN	1995	5986000	2.5836604263501	12664.487387593	5.1746521991905	14.7316947530722	11.7152381285577	Benin	200	0.243321023	Low SDI	-1	12648.4796901033	1.17580149424887	498.328007903079	1377.05850176997	2036.88030152613	1.72928859828192e-13	35943.3147392647	309.481380087781	143.019269040604	8349.43638489781	95.1236445395813	0.521628547649951	1615.32097982462	10.893186374041	509.715470774414	19016.6540137885	189.570806528295	38.7370956453797	8.68750431523716	5.21599314985531	264.865791000792	16.8595957278286	124.665997224953	510.59235622015	21.3	Sub-Saharan Africa	Benin	43.05349947	36.758	560.0937307	6.364	NA	70.24485016	617.447244	1482.001092	NA
399	BEN	1996	6176000	2.5561083073953	12521.5870786207	5.1232079860448	14.6449887384941	11.2315204986227	Benin	200	0.248318663	Low SDI	-1	12381.7739823453	1.19853004553031	471.51997267268	1383.11135512327	1986.76164296434	1.7827797136187e-13	34697.5510622079	309.246198895127	144.161539673517	8097.21793191834	113.80637071356	0.382510299380483	1583.56459013689	10.9518165441584	510.712077476306	18115.1372136764	191.575293479697	38.009301121396	8.78802282978897	5.32716910859426	267.450590896073	16.9052343321621	126.209568895962	513.107771595584	NA	Sub-Saharan Africa	Benin	43.5938584	37.071	559.6943553	6.282	NA	72.65390778	624.8041912	1499.659287	NA
400	BEN	1997	6361000	2.5280230629202	11765.3774740981	5.2055098942855	14.5083416839827	10.7372485662038	Benin	200	0.253010015	Low SDI	-1	12142.1927964932	1.21105446943369	435.744087439954	1368.25503810616	1770.647808434	1.81581359715507e-13	33060.7258328302	304.075828696774	142.466731564018	7586.46383428682	134.88014505164	0.268403401887684	1550.28984284837	10.9011944542277	504.171563697145	16856.4928381663	189.863911014899	36.7532624371812	8.73258880083582	5.40430961082136	265.608627703588	16.7810621653262	125.97123810501	507.975950191797	NA	Sub-Saharan Africa	Benin	44.1494846	37.385	575.8615956	6.199	NA	76.38223267	645.3173855	1548.895196	NA
401	BEN	1998	6546000	2.4963664567355	11815.309662845	5.2983681711647	14.4428426315007	10.6981548864761	Benin	200	0.257645819	Low SDI	-1	11957.4534334249	1.23046437490901	406.40291268254	1360.64979520857	1622.98530448914	1.8650421869352e-13	31763.6590208893	301.087619983938	141.748838257465	7191.95404634326	156.599313518423	0.182339896114155	1514.86709411306	10.8943964598982	500.649203608223	15872.527820703	189.091895642502	35.7890292203785	8.71760381929826	5.51033996518741	264.908674907925	16.7270730311249	124.043510678014	506.009038378282	NA	Sub-Saharan Africa	Benin	44.71605777	37.699	572.452751	6.118	NA	79.4296875	656.8975265	1576.689929	NA
402	BEN	1999	6740000	2.5359731432312	11053.9957381537	5.2271426936328	14.8686309650005	10.8923906845773	Benin	200	0.262913266	Low SDI	-1	11774.1000940254	1.25266663685191	377.962741254468	1354.27436496943	1482.36593806099	1.85756890736231e-13	30521.8797002755	298.591012668859	140.741478070087	6796.06247182968	177.136217041464	0.128445101243302	1493.52040430937	10.8826324389166	497.382673302612	14937.519406593	187.59342394146	35.0169940499861	8.46968355131285	5.64449500608915	263.06671035649	16.6652498661496	123.8871732247	504.598616607536	NA	Sub-Saharan Africa	Benin	45.29081565	38.015	540.4860282	6.038	NA	79.58431244	672.7490106	1614.73677	21.00428963
403	BEN	2000	6949000	2.5251454287656	11045.1274015262	5.2120464954507	14.9611735597335	10.844333673918	Benin	200	0.268379823	Low SDI	-1	11592.3669196459	1.27872460366319	349.642583572695	1356.04491649657	1345.36981726849	1.88073075841791e-13	29360.9020456621	298.663047971902	140.111841672276	6408.02461795423	195.023709549021	0.0843062802174824	1478.35725718343	10.9279079482723	497.450661377845	14077.8505303939	186.660963499279	34.4137315367895	8.40832686767115	5.78889957081981	262.023837258366	16.6900191261481	123.551165363123	507.469571783435	22.7	Sub-Saharan Africa	Benin	45.87141427	38.333	568.0586419	5.962	NA	82.52927	691.0601787	1658.687361	21.83777
404	BEN	2001	7175000	2.5787297534748	11468.5864932456	5.3414982450707	14.7857544498159	10.6707390334168	Benin	200	0.273433851	Low SDI	-1	11476.8240003924	1.30153018319299	331.80417157808	1349.11399572695	1282.88578559331	1.90800710181862e-13	28601.1270448417	296.699745767887	138.535777032993	6114.41132282981	208.758925485008	0.0546433938274403	1454.87874795362	11.0160347148893	494.046672557664	13552.5667832835	184.149551947434	33.6330679389154	8.27850387263034	5.91266341555616	259.245933149968	16.7802483954437	121.58251781583	506.766227044371	NA	Sub-Saharan Africa	Benin	46.44689194	38.65	579.6797702	5.889	NA	90.73641	705.7685901	1693.99059	23.67024
405	BEN	2002	7415000	3.0357395317772	13093.2953819503	6.6561749171108	17.2215136219742	13.2355038188704	Benin	200	0.278401093	Low SDI	-1	11188.8519645778	1.32504520777278	328.84274212372	1339.99847733312	1249.54013882795	1.9825030167496e-13	27130.7997780008	294.237520854983	138.340314141597	5215.07441341773	217.965990975833	0.0356041453660202	1438.13433913673	11.1114863910546	489.29358055413	12680.6924706218	181.264877341567	32.942098282669	8.13850413726092	6.04675366553125	255.994593614115	16.8815479481609	119.945310876936	504.165223028036	NA	Sub-Saharan Africa	Benin	47.02978794	39.036	601.3268149	5.82	34.65785	96.16322	713.6204449	1712.836666	25.66652
406	BEN	2003	7666000	3.2063596158972	13285.4910327135	7.0878498150931	17.7331266543033	14.1196041079586	Benin	200	0.283656051	Low SDI	-1	10885.6146765751	1.34615894164708	307.600728068273	1325.16105585848	1205.89365927958	1.99118662559404e-13	25946.8949114796	290.646871365757	137.498735742577	4711.64955055323	220.532580224231	0.0234880622264958	1419.20784874063	11.1807981259958	482.28850820916	11980.6889878651	177.682126431476	32.2343532054565	7.95456290667639	6.16208146558516	251.885461111068	16.9463164275709	118.243257056328	498.725000348257	NA	Sub-Saharan Africa	Benin	47.39639021	39.536	611.0630842	5.754	NA	99.79704	715.6212089	1717.638913	27.03112
407	BEN	2004	7923000	2.83587470221641	14284.0764680726	5.59218043445912	16.7989240281048	13.6205877579218	Benin	200	0.289608381	Low SDI	-1	10604.0290855964	1.37767666408642	293.426975249959	1309.05831992182	1186.61979642251	2.0117131426358e-13	24207.790973144	286.824380396514	137.445339414982	3821.54706630352	221.097231040168	0.0174677910169421	1398.60478085819	11.2311680640414	474.556912827203	10830.2851280879	173.843509583691	31.608480532669	7.47766520571242	6.31507670241205	247.191155397403	16.9849342437622	115.754292027917	493.307732561984	NA	Sub-Saharan Africa	Benin	47.75371835	40.039	628.1707902	5.691	NA	103.72226	726.3082105	1743.289927	28.8886
408	BEN	2005	8182000	2.9010982204115	15538.5347363437	5.5835204714085	17.074231012102	14.2150163244846	Benin	200	0.295612711	Low SDI	-1	10364.7530611957	1.38328483277663	270.320502329402	1286.44601381304	1167.32451330631	2.00412995532565e-13	23221.9180427467	281.821740794459	137.406544862235	3546.73534123058	218.399896577513	0.0125958933964382	1372.93703919765	11.2088722622333	464.731709090939	10202.8952074425	168.988578424621	31.0029566511389	7.24470001613723	6.36600484027074	241.715439545764	16.9241499006315	113.088849680305	483.978782441456	27.4	Sub-Saharan Africa	Benin	48.10291274	40.543	614.013643	5.632	NA	100.83883	720.6039665	1729.598562	NA
409	BEN	2006	8444000	2.9525621109862	15633.9411512389	5.5363242186332	17.3498448918965	15.5129594879447	Benin	200	0.301418698	Low SDI	-1	10205.21114584	1.37498726222003	261.217578373469	1270.89290275206	1146.87489852114	2.05506883160058e-13	22502.2318603309	278.447939581152	139.658177413438	3342.671551785	213.223579015885	0.00956478668727489	1328.02987425345	11.2334947549238	457.078372832447	9764.27093046111	165.110572789386	30.5853964299882	7.05168335093215	6.41751137595836	237.401719206911	16.9384289310541	110.977657544332	476.568582284127	NA	Sub-Saharan Africa	Benin	48.47117836	41.049	613.9950383	5.576	28.70211	101.2934	726.0690106	1742.715798	NA
410	BEN	2007	8707000	3.0281772179567	15756.2231417856	5.7323880873501	17.5431656696241	15.6994831553116	Benin	200	0.307226168	Low SDI	-1	10091.1548239789	1.36643374225429	254.565009498222	1255.14114028722	1143.87974300574	2.06499405133398e-13	22182.749599108	274.82284141751	142.432957528094	3331.19203756764	206.748213608713	0.00779472166581905	1277.66033782936	11.2344037064414	449.355160384594	9632.79615089149	161.073222363927	30.0977138241383	6.85509572563931	6.46498164903768	232.913276101495	16.9197877773288	108.818573427027	468.638804027779	NA	Sub-Saharan Africa	Benin	48.83435852	41.558	627.929809	5.522	NA	NA	746.195414	1791.023329	NA
411	BEN	2008	8973000	3.072284414714	20977.4413454213	5.8418034336712	19.5722488969774	17.5050716817596	Benin	200	0.313342509	Low SDI	-1	9972.23260818625	1.36292154442505	249.926976709592	1242.68339863222	1150.18392262227	2.08452544785582e-13	21928.2057736488	272.691001739619	141.050246226453	3350.14337756624	181.110691590686	0.00692505209256396	1223.30860946468	11.2271873140592	444.239302771343	9566.96682183806	157.758229520089	29.678969771184	6.69517000457078	6.53370639551164	229.281565790909	16.8892951435375	107.331857825952	462.970054513255	NA	Sub-Saharan Africa	Benin	49.18516354	42.069	647.0479358	5.469	NA	113.18831	765.8960189	1838.308855	NA
412	BEN	2009	9241000	3.1730976495579	20860.318148078	6.1910501996984	19.3592542516424	17.3942576505753	Benin	200	0.319649941	Low SDI	-1	9864.19538794408	1.3699787798822	254.11784162646	1238.51357203263	1176.87061776509	2.13616529750326e-13	21829.1678605765	272.611354171087	140.246401655009	3377.82957040929	152.082554573716	0.00720133718944573	1174.60484435725	11.2828813440933	441.729761278817	9641.69038029932	155.86662352425	29.595015086512	6.38557456637522	6.63046240740064	227.269704310723	16.9612474647712	107.259375546525	461.637889974386	NA	Sub-Saharan Africa	Benin	49.51958432	42.58	646.0933473	5.416	NA	118.43397	759.6256938	1823.258778	NA
413	BEN	2010	9510000	3.032252739015	20271.8923269176	5.8724910763243	18.4873991536911	16.7747841081712	Benin	200	0.325830021	Low SDI	-1	9726.29972150916	1.36417753271022	261.794617148782	1232.43610155698	1217.7415488231	2.15110710300352e-13	21713.9177983451	272.579290191267	139.058273122602	3376.945514214	133.871525549228	0.00809198270641481	1138.54691582669	11.342320750298	439.371214209218	9722.23049096447	154.215046470312	29.616309749051	6.30810934932982	6.67207979823916	225.780907744507	17.0459509839309	105.563749290104	458.624307666392	28.4	Sub-Saharan Africa	Benin	49.83310663	43.093	637.332426	5.362	NA	120.152	751.8820476	1804.672426	NA
414	BEN	2011	9780000	3.186319501025	20588.2136713589	6.0424813794281	19.2784793904041	17.2939291752463	Benin	200	0.331932355	Low SDI	-1	9527.58615748349	1.3612019115281	224.407730225614	1236.3414071849	1109.03263050523	2.17515755601723e-13	20861.1699500081	275.19953958185	138.988509671264	3166.65687284112	119.633956171745	0.00996981659122712	1106.21375676701	11.4698669353667	440.358450134048	9125.71319065469	154.376250540066	29.9647555958171	6.30693048429651	6.71997522138379	226.039226609847	17.2350873267222	106.298716656152	459.055065961844	NA	Sub-Saharan Africa	Benin	49.08667022	43.608	641.274124	5.305	NA	122.726	757.133533	1817.277077	49.12759
415	BEN	2012	NA	NA	NA	NA	NA	NA	Benin	200	0.338309501	Low SDI	-1	9346.89380192894	1.36340628653616	208.829187131507	1239.46828920411	1038.27670738894	2.1911484481755e-13	19903.9019005412	277.358737989288	138.812936600899	2765.60360607845	110.852811982978	0.0129644157496198	1076.43285439551	11.5764657637259	441.007812312166	8480.12392274786	154.543233353542	30.2451027425918	6.30920070132464	6.78248676945548	226.324391755206	17.3913367421431	107.094295258347	459.005378176843	NA	Sub-Saharan Africa	Benin	49.09036739	44.125	655.5640398	5.246	32.94882	127.2151	766.764589	1840.393603	NA
416	BEN	2013	NA	NA	NA	NA	NA	NA	Benin	200	0.345178229	Low SDI	-1	9067.06399142478	1.36459174904233	190.287837858921	1234.54568143278	954.531845874275	2.15314750506255e-13	19005.4153938326	276.879596154915	138.910407953446	2561.79705025789	111.842139729985	0.0171967563839513	1046.19624124491	11.6381233287234	438.772992809053	7939.31904910353	153.194545977271	30.1264761298333	6.25466022920082	6.83772652929026	224.66569926033	17.4734694585039	106.207672331564	455.845248384095	NA	Sub-Saharan Africa	Benin	49.11581174	44.642	695.0005653	5.183	NA	128.7361	799.6965353	1919.437086	55.96562
417	BEN	2014	NA	NA	NA	NA	NA	NA	Benin	200	0.352558431	Low SDI	-1	8739.88139760721	1.38306289418118	167.066348524638	1224.7851565996	858.333431352603	2.23062261849482e-13	18094.4863622078	274.639912334872	138.415754984621	2460.19943719476	111.658749737301	0.022656296501096	1018.06325385684	11.6600546840928	434.624451088456	7398.11959717993	151.107756709586	29.8633023069527	6.08332904448732	6.9286484743547	222.001401143186	17.4906545725055	104.825160071645	451.895717157204	NA	Sub-Saharan Africa	NA	NA	NA	NA	NA	NA	NA	NA	NA	NA
418	BEN	2015	NA	NA	NA	NA	NA	NA	Benin	200	0.359984554	Low SDI	-1	8366.4275948545	1.3972874325764	153.708537265316	1215.55757308389	784.358178383252	2.19937993969375e-13	16626.0650671454	272.629784720297	137.535765181421	2005.85612408524	106.309261642296	0.031480338373338	993.094809664654	11.6455234524349	431.041353881986	6459.53917611228	150.501185429633	29.8084360426973	6.06034208279685	7.03157091956084	221.157740066727	17.4555150950313	104.599172459912	446.270745945476	NA	Sub-Saharan Africa	NA	NA	NA	NA	NA	NA	NA	NA	NA	NA
419	BEN	2016	NA	NA	NA	NA	NA	NA	Benin	200	0.367376465	Low SDI	-1	8007.45909292464	1.40797712301379	136.477687817061	1205.14965443848	711.590268518247	2.22201156073366e-13	15499.56799316	269.712987170341	136.682323684734	1793.75477358271	99.4475639085569	0.0435539696864134	971.681455741903	11.6640837250692	427.203122725243	5768.23425474874	148.480682022561	29.5183703306621	5.98482838313947	7.093724812203	218.882549565219	17.4726937447968	103.17871308476	441.440511847689	30.8	Sub-Saharan Africa	NA	NA	NA	NA	NA	NA	NA	NA	NA	NA
420	BEN	2017	NA	NA	NA	NA	NA	NA	Benin	200	0.373374857	Low SDI	-1	7627.35330503266	1.42439151190401	124.350444057082	1197.16484128677	669.013770300366	2.27115735334234e-13	14728.2384173034	267.046762048004	136.152652777341	1741.79056438463	92.4189860043642	0.0592716855242408	955.536549339753	11.7095548941597	424.416811613842	5400.04247648591	146.72417459811	29.2690102218035	5.92188122951692	7.18651772642325	216.850144435452	17.5289294665223	102.083875494493	437.859677779252	NA	Sub-Saharan Africa	NA	NA	NA	NA	NA	NA	NA	NA	NA	NA
421	BFA	1990	NA	NA	NA	NA	NA	NA	Burkina Faso	201	0.139432337	Low SDI	-1	14247.7562597293	0.924165687537881	643.083811695007	1494.56103562539	3510.46061556806	9.96433594345024e-07	46279.1200200957	366.332185004136	114.502007680597	11415.6616437754	216.550984525751	0.00122935908928922	1273.27620367338	21.3936947015883	552.824810499252	27845.317959775	224.174214807523	82.6117082542288	10.3025561533482	3.7028439814384	302.298840616688	33.6732870065531	147.718991726896	564.740797846422	16.4	Sub-Saharan Africa	Burkina Faso	48.48648723	13.815	316.1419072	7.007	NA	32.52550125	340.9879007	845.3376504	6.891890049
422	BFA	1991	NA	NA	NA	NA	NA	NA	Burkina Faso	201	0.143482299	Low SDI	-1	13861.3361170844	0.91826861918733	623.092794895425	1461.86055883473	3428.42684986485	2.08861235316362e-06	45523.1939718965	355.917446313262	112.140894555812	11427.3548203129	256.745820426777	0.00056592133151626	1273.78083749902	21.2057489994716	540.045313026795	27537.8559500066	218.531699819424	78.8427332404645	10.0528427517388	3.69722699235272	296.715596161427	33.3167782489158	145.352718190787	551.286383399329	NA	Sub-Saharan Africa	Burkina Faso	48.44541895	14.07	331.0615047	6.979	13.56923008	33.72296906	361.8794337	897.1295156	7.229269981
423	BFA	1992	NA	NA	NA	NA	NA	NA	Burkina Faso	201	0.147140555	Low SDI	-1	13557.1121765459	0.918052373298631	605.338950704952	1448.15353550904	3329.59036013938	3.87355830187083e-06	44871.1370978776	350.605249453066	111.161160000714	11387.7814875326	294.617089801321	0.000253005861848014	1283.77615110615	21.1744767510907	534.63069717178	27257.8634130103	216.003565212458	76.578544647483	9.94646637792254	3.71127556996951	295.094090151713	33.2236430569827	144.698361614181	545.307925341081	NA	Sub-Saharan Africa	Burkina Faso	48.20070584	14.33	316.7348973	6.95	NA	34.41490936	352.8455282	874.733705	7.477809906
424	BFA	1993	NA	NA	NA	NA	NA	NA	Burkina Faso	201	0.15074677	Low SDI	-1	13278.9873473806	0.922993549621663	593.809860053933	1437.96982987831	3259.48011674314	6.95509422066118e-06	44331.9303805394	346.059497690202	110.166186547469	11310.951695361	325.809162657952	0.000109909113308593	1298.40175677233	21.2256162243795	530.413537068003	27075.9520498269	214.216659882519	74.6963445282347	9.85754944973548	3.73955287379707	294.446448923452	33.2606678455384	145.018464241349	540.491192070786	NA	Sub-Saharan Africa	Burkina Faso	47.94879643	14.593	318.354069	6.917	NA	35.47658157	354.4364734	878.6777918	7.934559822
425	BFA	1994	NA	NA	NA	NA	NA	NA	Burkina Faso	201	0.154269399	Low SDI	-1	13069.6060744857	0.931117484484883	584.434499277848	1433.13974092183	3199.71188415764	2.78414602219425e-05	43942.1732249388	343.189056788182	110.162412243502	11208.4922548496	348.299958819205	6.54899241394506e-05	1311.81661286496	21.2823071545829	528.49898290112	26983.6308689847	213.425354130023	73.8346779119075	9.8063071328176	3.76687247202907	295.146306786515	33.3268993482692	144.132829086883	537.824708103628	NA	Sub-Saharan Africa	Burkina Faso	47.68169567	14.86	286.4649851	6.882	NA	36.77635956	348.9646723	865.1127372	8.290249825
426	BFA	1995	NA	NA	NA	NA	NA	NA	Burkina Faso	201	0.1581812	Low SDI	-1	12854.7450455729	0.934487940843755	574.905184615859	1428.3495385677	3150.45706533638	4.36607729204813e-05	43642.2470339741	340.103069909477	110.238104661188	11143.7372486287	361.224723828563	3.04370529917326e-05	1319.55868185492	21.3836289199418	526.376344310677	26986.8087289156	212.443753216499	72.7608279121108	9.75796531485869	3.78824117542453	295.767563693409	33.466366636876	145.696449778263	534.985487877515	18.4	Sub-Saharan Africa	Burkina Faso	47.40978976	15.131	293.3656932	6.844	NA	38.83546066	360.1242309	892.7782203	NA
427	BFA	1996	NA	NA	NA	NA	NA	NA	Burkina Faso	201	0.162756916	Low SDI	-1	12838.7760746453	0.945294640838441	535.525452893915	1423.52045720908	3014.75489018402	7.22855941052976e-05	42803.9845701378	338.063675573248	110.921215993066	10800.5555873628	363.815014916199	1.47203014283182e-05	1315.87433700421	21.255697502235	525.151676939113	26304.0516226253	211.73821509352	71.7469482989439	9.74345000839327	3.85810641094654	296.231972949703	33.2346916636618	143.385444394159	533.244760049174	NA	Sub-Saharan Africa	Burkina Faso	47.12578185	15.407	317.8753817	6.801	12.84817028	40.96957016	391.6129042	970.8412865	NA
428	BFA	1997	NA	NA	NA	NA	NA	NA	Burkina Faso	201	0.167658648	Low SDI	-1	12411.0488978454	0.968378725344284	497.772311995428	1432.73538014026	2874.77390905479	0.000121835683916319	41461.8230939489	339.402440535164	112.359252728904	10341.6478361539	358.77831856813	6.73171480698954e-06	1318.53556169896	21.2734390119629	528.899967486165	25555.720133144	213.096467157014	71.3192607769621	9.82326981936945	3.98113114578509	299.346804763723	33.2277885110346	144.979852199008	536.906498329489	NA	Sub-Saharan Africa	Burkina Faso	46.82391882	15.875	327.1644742	6.754	NA	NA	403.4730687	1000.243631	NA
429	BFA	1998	NA	NA	NA	NA	NA	NA	Burkina Faso	201	0.172937354	Low SDI	-1	12001.6062517998	0.993774871792116	460.245924117515	1434.868537821	2739.92002532099	0.000211392370675042	40107.4702131058	338.804540723211	113.635999135189	9868.21338341773	348.497339135216	2.90906632549602e-06	1313.16593500566	21.3404541070097	530.479753370171	24781.4014116472	212.35711632552	70.3134394278608	9.81907503215267	4.12198767124734	300.193591433243	33.2898527544689	145.440562093561	538.945168682221	NA	Sub-Saharan Africa	Burkina Faso	46.51073343	16.51	346.8657151	6.704	NA	43.31879044	420.94225	1043.551199	NA
430	BFA	1999	NA	NA	NA	NA	NA	NA	Burkina Faso	201	0.178603255	Low SDI	-1	11593.8757948325	1.05857907166333	435.904309964082	1469.67150315772	2627.03227291248	0.00049815970634275	38175.5052866897	347.805612315026	116.175478528296	9039.27638901473	331.886290365761	1.71330841215226e-06	1309.80851170105	20.8516396723108	540.612097371878	23459.4247383048	222.643314498591	71.2160965733282	10.0428839404416	4.38529106895127	312.678715696459	32.4765832203634	151.871589078273	546.259228274517	NA	Sub-Saharan Africa	Burkina Faso	46.18100689	17.166	373.6470923	6.65	NA	44.28435135	439.2059609	1088.828472	9.793089867
431	BFA	2000	NA	NA	NA	NA	NA	NA	Burkina Faso	201	0.184193063	Low SDI	-1	11289.4356143633	1.10949249364631	424.820581319014	1502.84692913525	2554.01251278901	0.000763338750423665	35240.3053471098	357.320536176421	116.476010426908	7360.05559778609	314.609168722318	7.13723571661041e-07	1317.22178977069	20.4886996213625	551.217322402816	21110.4964943252	232.859093590201	72.4100464127738	10.428717629332	4.61567202456768	325.25047399202	31.8696958028583	158.408980862052	554.184767580926	21.9	Sub-Saharan Africa	Burkina Faso	45.82422384	17.844	372.2211309	6.592	NA	45.01737	431.03227	1068.565206	10.42248
432	BFA	2001	NA	NA	NA	NA	NA	NA	Burkina Faso	201	0.189873212	Low SDI	-1	11002.2911389502	1.13524517359013	402.210889395197	1507.33371863331	2474.1646284073	0.00112680371756266	33840.5094091862	357.979746172884	115.725628564683	6709.23800599045	296.747676534689	1.8328798792487e-07	1327.37707042837	20.0988974707825	551.747173262228	20098.5469293021	232.903171363567	70.5747437075573	10.3346850295174	4.72524161609868	326.352030645591	31.2226292960473	158.828603641227	555.038635934697	NA	Sub-Saharan Africa	Burkina Faso	45.44179523	18.54	386.5679042	6.531	NA	46.43783	447.2475942	1108.764357	10.63872
433	BFA	2002	NA	NA	NA	NA	NA	NA	Burkina Faso	201	0.195409861	Low SDI	-1	10642.1706462991	1.17082347676785	389.966629830326	1527.74062090397	2424.02046114626	0.0015853056153085	31953.9053851878	362.380618260878	119.072511697099	5644.49367810162	279.043877525787	5.91117769374418e-08	1360.0983529684	19.8085728436935	556.720092093249	18705.7136976097	235.950742670857	69.4276980777908	10.368401402346	4.86764242832094	330.951182428385	30.73299861452	160.893570137455	560.073714626558	NA	Sub-Saharan Africa	Burkina Faso	45.03886855	19.258	395.7698942	6.468	NA	47.05757	454.747176	1127.35645	NA
434	BFA	2003	12659000	4.1706171293105	12899.8829687984	10.527009603913	23.3936390053853	14.0086946485549	Burkina Faso	201	0.201357241	Low SDI	-1	10375.1721720015	1.19455905890347	360.971430695186	1511.2058281316	2228.37352896971	0.00217588516095295	30684.9551664636	357.939193850359	119.544704305972	5076.3039674101	261.172006224544	4.40635892791877e-13	1391.36726503001	19.7356801813689	550.91834046988	17755.8679557209	231.751609422603	67.2770729403457	10.1404169246613	5.00176408983994	327.513580903755	30.5782657069068	158.622190188479	554.669206688824	NA	Sub-Saharan Africa	Burkina Faso	44.62524244	19.996	414.2920394	6.403	21.82292	49.31104	476.1050727	1180.30447	12.07507
435	BFA	2004	NA	NA	NA	NA	NA	NA	Burkina Faso	201	0.20760665	Low SDI	-1	10076.7535503424	1.25192936158413	339.34289845702	1509.74315423463	2086.25905918971	0.00336448956007217	29776.8998066021	357.389697188693	123.483173183739	4721.77999676697	242.375445886111	4.47401616952336e-13	1417.32593567161	19.6981838914285	549.522589832829	17177.355423612	230.324806313506	66.2760873881803	9.65862908423813	5.20170249321339	327.054753655233	30.4766127831826	157.945107506904	553.687714213361	NA	Sub-Saharan Africa	Burkina Faso	44.18968671	20.757	415.4892339	6.335	NA	53.8744	482.9414342	1197.252385	13.25079
436	BFA	2005	13422000	4.2163428951422	12197.4462453467	10.4997662540876	23.7127202721335	14.2749998887589	Burkina Faso	201	0.214056723	Low SDI	-1	9749.79693981061	1.28550196554621	323.346059288937	1507.80199724619	1973.13922703877	0.0042636869702844	28848.9979152026	356.871428503697	128.875483919515	4418.94640430316	222.652180622306	4.49388803760945e-13	1413.68051600442	19.5953406000537	547.347272016231	16631.4440184248	228.952565484104	64.6839187737227	9.5297517384867	5.3630840075905	326.079856876959	30.2671257941441	157.380554823537	551.96660316436	27.2	Sub-Saharan Africa	Burkina Faso	43.74559283	21.537	430.0591757	6.265	23.55372	58.32719	510.8193005	1266.363957	14.29878
437	BFA	2006	NA	NA	NA	NA	NA	NA	Burkina Faso	201	0.220124208	Low SDI	-1	9500.36834029372	1.30084654419056	285.678464612538	1508.90089071865	1806.7998621896	0.00514458261453663	26803.7380794377	357.868658913806	136.805120695406	3939.59779759721	202.970225707752	4.33479971519947e-13	1382.58413934066	19.5561686770138	545.381959801063	14914.1106590865	228.447149252093	63.3929716534781	9.43944568036097	5.50636084508991	325.133781035712	30.1529981336682	157.262656937855	551.23893770336	NA	Sub-Saharan Africa	Burkina Faso	43.27372247	22.339	437.1780272	6.192	22.47258	62.06521	528.5605368	1310.345972	15.04075
438	BFA	2007	NA	NA	NA	NA	NA	NA	Burkina Faso	201	0.225870348	Low SDI	-1	9267.42260076287	1.31020078037411	247.247235427237	1506.38850445625	1618.02033251622	0.00598396347297123	25256.7655005242	357.51272542678	145.124931432463	3769.70530781581	184.822859392037	4.30276912660345e-13	1339.09736312377	19.4743131899865	541.73508350509	13645.3154307324	227.229625044804	61.9166056432983	9.31024320171422	5.61797327880621	323.373938501038	29.9784992079493	157.591063947946	548.535737666702	NA	Sub-Saharan Africa	Burkina Faso	43.34188175	22.996	439.2782182	6.116	28.72921	67.6691	540.6996083	1340.43975	16.16699
439	BFA	2008	14660000	4.1718040718308	13271.8022335173	10.5358610186275	23.4514688508208	14.4154830160875	Burkina Faso	201	0.231682373	Low SDI	-1	8969.97936033941	1.31888162182513	226.790649492796	1498.01528412015	1505.68612875711	0.00690727815191788	23181.4996864519	356.93230763402	143.6500325792	3175.66383849871	167.546744535624	4.33574131648192e-13	1298.85789545115	19.3551128185989	537.678326442955	11989.5805648631	226.151323075449	60.4737673107968	9.19480228477643	5.727136875048	321.583181124931	29.7426891359141	158.470072548626	545.204251103183	NA	Sub-Saharan Africa	Burkina Faso	43.43386824	23.534	450.6032493	6.036	NA	73.22384	562.839514	1395.326436	18.91509
440	BFA	2009	15095000	4.273860357797	14011.3930008403	10.5464272505292	24.0498469247021	15.4347848365922	Burkina Faso	201	0.237140845	Low SDI	-1	8731.88099349587	1.34611864024884	209.21495231252	1497.8344315377	1399.70533348256	0.00769911191401613	21883.1620637177	358.873529500774	142.6703808482	2903.77105686983	150.724808515401	4.43751096107331e-13	1264.20432324776	19.2434453393061	537.220826081119	10998.1400587505	226.845707083881	59.9357220351787	8.85296198953877	5.88902771851659	321.885001872464	29.5204314294699	157.037547943167	545.306418625305	NA	Sub-Saharan Africa	Burkina Faso	43.55550492	24.079	446.5770195	5.953	NA	77.61482	561.9120193	1393.027099	20.29426
441	BFA	2010	15540000	4.3180239795866	14368.9792337818	10.5989321327783	24.3889677404153	15.7878460979952	Burkina Faso	201	0.242456498	Low SDI	-1	8582.88861060978	1.368429647812	196.916738378518	1495.65789239912	1310.44909822357	0.00881022983059114	20773.2863289654	359.297788891495	141.249914863615	2611.89390811773	133.828353239311	4.33851250675111e-13	1242.75652767504	19.5463345007099	536.132458979206	10099.7215521086	226.622053377934	59.0331844351537	8.79095956164406	6.06306161049998	321.659696249052	29.9226051514932	157.530768275559	545.119664030861	29	Sub-Saharan Africa	Burkina Faso	43.70964713	24.633	454.6328971	5.867	NA	78.01417	560.3703198	1389.205096	21.90269
442	BFA	2011	15995000	4.2787186390585	14158.214642123	10.4830812365077	24.013994053634	15.9769140004556	Burkina Faso	201	0.247618119	Low SDI	-1	8436.55655000581	1.38898014841099	189.836539558527	1492.2487651281	1255.1907735222	0.010111676753243	20158.0252284463	359.11844261384	139.933445475121	2469.38592040657	114.25317377638	4.28760459707317e-13	1235.4877249652	19.6585915169272	534.656292817316	9658.00281626545	226.109567152235	57.9477230320967	8.72412975069802	6.22828205030714	320.795749152392	30.0286488818845	156.670651343682	544.29992127601	NA	Sub-Saharan Africa	Burkina Faso	43.89574518	25.196	464.9024422	5.781	NA	81.59491	572.1647491	1418.444477	23.83593
443	BFA	2012	NA	NA	NA	NA	NA	NA	Burkina Faso	201	0.253133491	Low SDI	-1	8312.11003137109	1.4324410090912	185.810363607674	1505.29986043463	1208.27445592416	0.0117989451460938	19604.2195941173	363.592039024075	139.822565231231	2304.3171613585	100.906496549621	4.32805622756525e-13	1239.56719861383	20.0056659696752	539.427827048323	9251.49424715701	228.854318739491	57.9053043357145	8.8010673801475	6.50061554291638	324.039892662988	30.4944804434033	158.302035164324	549.878665715052	NA	Sub-Saharan Africa	Burkina Faso	44.12332594	25.767	501.3501617	5.693	NA	84.09261	602.4436705	1493.508467	25.93309
444	BFA	2013	NA	NA	NA	NA	NA	NA	Burkina Faso	201	0.259075267	Low SDI	-1	8155.39377059155	1.45820591477965	178.935171927357	1507.71243775364	1155.3594954299	0.0137068069969594	19217.434882305	364.385665106141	140.686912301312	2293.95752256931	93.1339464406616	4.32778665612864e-13	1243.94885708421	20.2226387658669	540.003501257564	9008.50557225828	228.683409760263	57.2746763612863	8.77146471358241	6.67290978024024	323.75295522295	30.7709342348373	158.577130230484	551.283502896455	NA	Sub-Saharan Africa	Burkina Faso	44.39633154	26.346	511.2074509	5.606	NA	85.7184	620.5399642	1538.370699	28.36596
445	BFA	2014	NA	NA	NA	NA	NA	NA	Burkina Faso	201	0.265729821	Low SDI	-1	7973.22631991234	1.50728280075335	175.677611407904	1508.22705179294	1116.77590410882	0.0160725521769881	18813.0749234252	364.684831435707	141.205492541974	2246.93471142081	85.4703491098009	4.51498196867109e-12	1252.51802575046	20.4186202810482	539.853809242766	8777.21833351202	229.081119288952	57.0131601277947	8.63039515527446	6.91887174489887	323.88663589858	31.0136639847749	158.392634021126	551.186981843526	NA	Sub-Saharan Africa	NA	NA	NA	NA	NA	NA	NA	NA	NA	NA
446	BFA	2015	NA	NA	NA	NA	NA	NA	Burkina Faso	201	0.27233901	Low SDI	-1	7778.60640015131	1.54643484444767	175.809579546037	1508.68001897558	1095.73160196654	0.0191958058846465	18106.9151166799	365.11343463942	141.203242127742	2018.92588565171	79.8025275701206	6.99417305593355e-09	1266.76127266062	20.5377522006873	539.470173339962	8301.1260940357	230.940646601657	57.0842036361777	8.68350670075717	7.1447685026642	325.925553939583	31.1475917282737	159.704466563085	549.662676575545	NA	Sub-Saharan Africa	NA	NA	NA	NA	NA	NA	NA	NA	NA	NA
447	BFA	2016	NA	NA	NA	NA	NA	NA	Burkina Faso	201	0.278599454	Low SDI	-1	7603.86012628404	1.58174109874607	177.86524455699	1504.92246068472	1090.49916888071	0.023432031517074	17776.0785284422	363.623855524511	141.286659704934	1962.44736514833	75.2222579909816	4.54990170680632e-07	1286.09212513772	20.7122267941258	538.216259068315	8133.96404887428	229.83501776323	56.5943089631562	8.64415699510202	7.33079163348261	324.61462424124	31.3603133925374	159.16397875185	548.628464629009	30.1	Sub-Saharan Africa	NA	NA	NA	NA	NA	NA	NA	NA	NA	NA
448	BFA	2017	NA	NA	NA	NA	NA	NA	Burkina Faso	201	0.283938202	Low SDI	-1	7365.52024133295	1.61271000649602	170.731064709616	1494.94284878734	1053.21356071195	0.0292514396571869	17203.2503599404	360.177335988022	140.841647725155	1925.19929622318	71.5956907282439	3.24330512073981e-06	1310.03581431714	20.7861899649933	534.689327169557	7772.1275144049	227.671233769318	55.9353698987488	8.57211364890583	7.50321336389053	322.029846881947	31.4195478849554	157.436560312252	544.973082757166	NA	Sub-Saharan Africa	NA	NA	NA	NA	NA	NA	NA	NA	NA	NA
449	BGD	1990	107386000	2.77460570366018	26181.4827523258	3.5585068484193	16.4444329810488	20.1525801164431	Bangladesh	161	0.255723494	Low SDI	-1	15570.643253817	0.503998913544532	685.738571415486	1562.13531782091	1859.11316970687	1.83862271937549e-13	34574.6152068286	425.060928184515	125.268984401242	3016.31408074879	87.6120379341185	71.1463856290928	1396.38554720417	20.1753409437898	411.351442517245	16928.8871997437	162.867057607019	154.96418195968	47.4704999172051	0.476779905220837	239.985310189244	33.9425519964933	94.2538125450204	722.558658967076	17.8	South Asia	Bangladesh	19.99436283	19.811	442.9363861	4.495	NA	83.79701233	421.1526286	1358.189007	20.90838051
450	BGD	1991	109935000	2.78362203219025	26205.9928648937	3.56242173205678	16.4569266417795	20.2249767009976	Bangladesh	161	0.263771461	Low SDI	-1	15014.6871187025	0.494366222660534	614.137352701265	1463.00608175099	1769.66830916403	1.79777222824205e-13	32685.2372134083	398.852735630982	105.861653460345	2795.83622603779	81.3135003998016	67.4424235855516	1317.24416188401	19.0610240644886	388.268527916786	15700.0031868694	151.2244982735	145.525083891727	44.1697974607853	0.4725379395847	227.105952719243	32.0643756535795	87.9211210896216	682.241891904415	NA	South Asia	Bangladesh	20.11925019	20.257	426.6309359	4.315	35.31930161	NA	425.9048447	1373.514586	NA
451	BGD	1992	112431000	2.76413662258052	25831.9020581588	3.59299788402629	16.2970542473678	19.9536888698551	Bangladesh	161	0.272410339	Low SDI	-1	14242.9851120197	0.514803823610263	537.16466537589	1484.1007554559	1619.03639136866	1.86936537994309e-13	30371.1284093322	405.663386541939	106.106910553073	2531.02888386166	80.1313415587591	69.5095517188008	1280.43580160204	19.0316405362858	395.018734308763	14228.8678119664	153.394190829604	147.746147200975	44.8918410549744	0.495673017368652	231.512186014824	32.0067422959089	87.5668365575494	694.227200577644	NA	South Asia	Bangladesh	20.28972834	20.61	430.9880921	4.146	NA	NA	440.2653372	1419.826212	NA
452	BGD	1993	114898000	2.69275697319889	24821.5490599722	3.53423540374526	15.8385752972929	19.5552738685723	Bangladesh	161	0.28126791	Low SDI	-1	13514.5923381092	0.528452912689199	473.940829583899	1472.03840144534	1508.43727416935	1.88438934750991e-13	28291.2325684374	401.234496131363	103.945811166072	2319.98542027024	77.4871408337163	69.2870646974311	1228.92653859184	18.8440935418695	392.090283972313	12958.1167691745	150.921476134963	145.788529067672	44.1157909558355	0.508967668289455	230.509453247221	31.6812358327629	84.6326273505268	689.963999640198	NA	South Asia	Bangladesh	20.501766	20.966	434.9176759	3.99	NA	NA	452.2358871	1458.430433	NA
453	BGD	1994	117369000	2.6863692538346	25412.3561979652	3.58880982203886	15.942550785891	19.5669718042413	Bangladesh	161	0.289461327	Low SDI	-1	12875.4492383132	0.554682210134959	414.644012369412	1471.85110455065	1376.09984814947	1.9547976461136e-13	26469.5614281425	400.945949993717	101.486320479678	2090.46769674562	75.6405128829467	70.0791078571876	1183.73003333139	18.7145786251076	391.85119582072	11852.3037933026	150.990076663501	145.836143816525	44.0576111562709	0.533323298453184	232.274766193432	31.4477575513825	83.6764291376017	690.452784505713	NA	South Asia	Bangladesh	20.7459131	21.328	448.0794232	3.846	NA	NA	461.8728355	1489.508946	NA
454	BGD	1995	119870000	2.73225137836954	25850.949871818	3.66016967334118	16.206786990419	19.9040942031025	Bangladesh	161	0.297652922	Low SDI	-1	12344.0311170642	0.590463771996682	361.765066071439	1518.83995828601	1253.98209253997	2.03510765159839e-13	24798.917720762	413.824873266119	103.617074901147	1888.71278769212	74.7808753293584	72.9785022211567	1149.62994156504	19.0234933105248	404.701054392524	10776.5541447057	156.015913553647	150.229688493628	45.4349114407365	0.567031060051192	241.063018586211	31.9437400485912	85.5131019162084	713.157314061922	22.1	South Asia	Bangladesh	21.01709771	21.693	455.5393771	3.713	NA	NA	474.7421046	1531.011476	NA
455	BGD	1996	122401000	2.75561953981003	25927.809276467	3.75630659197427	16.3155746026672	20.0580364858412	Bangladesh	161	0.306031491	Low SDI	-1	11880.5877270462	0.613111581431803	310.223670035152	1532.15420349191	1131.16260669589	2.13417076844425e-13	23180.6970189204	417.447791994004	103.132106134562	1685.48791245047	72.1375277943478	73.187285092416	1098.36012742672	18.909949379423	409.239034118068	9703.50960937765	155.407192969555	149.645279838085	45.1838776529547	0.586885981588566	242.419658322799	31.7268652226615	84.5607759275227	722.265993179242	NA	South Asia	Bangladesh	21.27100514	22.064	459.7790191	3.591	NA	NA	483.5072374	1559.278443	NA
456	BGD	1997	124945000	2.7959855790345	25338.1464466231	3.88188982463551	16.3210026346372	20.0577061828974	Bangladesh	161	0.313917095	Low SDI	-1	11478.109201099	0.640666446818512	268.820175914832	1559.76381613119	1024.06944637802	2.18219408038665e-13	21808.2467952836	425.447354001944	103.511480721314	1505.78728977489	70.1866361144835	74.2669522074548	1053.03045080643	18.8311020176094	417.692921907736	8808.41606693578	157.150694543578	150.855696692081	45.6399871936102	0.611575671584602	246.735140446644	31.5669001674045	84.7542577745213	737.128239010527	NA	South Asia	Bangladesh	21.55579097	22.438	460.0990657	3.478	NA	NA	495.4350955	1597.744985	NA
457	BGD	1998	127479000	2.85865513062301	26356.082804671	3.90233860505446	16.6886572219493	20.6205145632587	Bangladesh	161	0.321718334	Low SDI	-1	11110.1000580201	0.674521073764234	232.207126693894	1588.68637893389	919.292822727694	2.28993920963638e-13	20505.4207470158	433.107587618726	103.873586386942	1334.78420049349	68.2384258027833	75.4407629482674	1002.77190216579	18.8714518444932	426.019783042028	7954.17594453803	159.852088579447	152.736845152259	46.2702664554321	0.63913733957056	252.411522004657	31.6009975111435	85.9010950539089	750.972298262764	NA	South Asia	Bangladesh	21.85761845	22.818	470.4743904	3.371	NA	NA	510.3882972	1645.968059	45.16392136
458	BGD	1999	129967000	2.98196913381768	27734.8059099689	3.99070925012362	17.5924453992272	21.8518607643112	Bangladesh	161	0.329016107	Low SDI	-1	10824.9709431612	0.732031589163099	202.242395847358	1658.395296995	832.257831055306	2.35202097161171e-13	19422.5726320942	452.792624918947	115.696921637593	1186.18508932233	66.4348276319078	79.3454365335929	953.993228628055	18.764596138394	444.084673350175	7233.25825315694	169.402997409972	159.593085822275	47.7976283709244	0.690378880760309	265.675871764224	31.3862704245601	90.7910549259111	779.458500615127	NA	South Asia	Bangladesh	22.16212394	23.202	482.1533107	3.269	NA	NA	524.4852997	1691.429947	48.33118057
459	BGD	2000	132383000	2.99870161512233	27400.4466646089	3.95384789107397	17.539390466112	22.0295721683151	Bangladesh	161	0.335089335	Low SDI	-1	10586.4958804618	0.822599824655268	178.163050268269	1798.74638526989	765.862256460724	2.41129145273461e-13	18504.4947524765	494.067408656588	133.699526489327	1061.62124613264	66.1759937584371	89.0341640500062	918.223215743711	19.1875296071246	479.792878246203	6614.71760211955	192.68509576735	177.680847986508	53.4096832713133	0.769632264612114	295.560990916017	32.0489518764415	102.482214546105	835.540704150905	27.5	South Asia	Bangladesh	22.45936423	23.59	499.9182661	3.169	NA	NA	542.5490173	1749.684226	49.76399
460	BGD	2001	134730000	3.11423737203553	28351.2986802185	3.99662735577898	18.1808548636585	23.0766075592312	Bangladesh	161	0.340421141	Low SDI	-1	10370.4550583911	0.900148187411222	154.812028932057	1894.96398991857	706.414958105302	2.49364032420432e-13	17658.525259346	521.200409732695	152.235473307662	952.990914240917	65.8537008648575	95.3034750513551	869.77698708026	18.218509100751	503.981945336645	6055.86577583634	209.086143479284	188.830081862993	57.2174030409204	0.835109556956142	317.475979639549	30.379145271932	111.106042149623	871.000450395187	NA	South Asia	Bangladesh	22.69247828	24.096	514.6829112	3.07	47.4855	NA	558.3527968	1800.650356	51.03987
461	BGD	2002	137006000	3.11664216776551	28611.1133006953	4.03239391564855	18.2811746131254	23.2639500319711	Bangladesh	161	0.345363471	Low SDI	-1	10093.449582666	1.00855539210116	136.973145031004	2024.21146879258	652.401697174577	2.57445556165905e-13	16783.9352201414	556.979526441168	176.066434768646	855.61869259295	66.1186283431215	105.128862870197	825.169164830174	17.9114690344399	534.348391083097	5525.05259921232	235.198822383841	207.670173933123	63.5399828251837	0.923801293343039	350.701945778936	29.8180372295376	124.55928300236	913.298636663901	NA	South Asia	Bangladesh	22.92820553	24.756	524.8344222	2.973	NA	NA	574.2956386	1852.064953	52.19579
462	BGD	2003	139186000	3.17902395846033	28936.9596270818	4.09304610603933	18.6014975448323	23.738897440418	Bangladesh	161	0.350306761	Low SDI	-1	9672.90378924618	1.17449204089747	121.203331005359	2205.91467435324	593.939482872503	2.66148234871458e-13	15764.0901164177	607.558790017461	207.760256045421	771.442611787601	66.8636769371694	120.823180623887	785.757228627227	18.1399532830351	575.643168765972	4986.22280891597	277.231106697641	238.550899313598	73.7685056821423	1.06492237693465	403.148939737098	30.1439909812647	146.752749776232	967.59202262039	NA	South Asia	Bangladesh	23.16463866	25.429	537.1823853	2.876	NA	NA	591.2788573	1906.834695	51.93294
463	BGD	2004	141235000	3.20876839502461	29023.6450658399	4.17586696596633	18.7758265896938	23.8830061571723	Bangladesh	161	0.355897583	Low SDI	-1	9167.73670796585	1.33529470671669	107.351212551491	2370.87060091479	536.231671412017	2.77063101689643e-13	14697.7399704505	651.208968161963	249.096315786186	693.995688664517	66.8020787343756	131.186003632686	744.844563874544	17.9838290836637	613.450947497572	4486.39831294878	308.86495297298	260.468642441976	79.3434171865011	1.19803515077025	442.215414932531	29.829999822958	163.70267981047	1021.1435567315	NA	South Asia	Bangladesh	23.40538276	26.114	569.9472688	2.782	NA	NA	614.479177	1981.654171	48.35198
464	BGD	2005	143135000	3.20162551417569	29156.4078302756	4.22819579178773	18.8324302308686	23.7829629252805	Bangladesh	161	0.362055854	Low SDI	-1	8600.38017683919	1.48497594736515	92.6975660269888	2556.81295502029	480.486931302048	2.85523359601087e-13	13593.6994556287	701.121801412202	295.694620109325	635.965786517437	67.1427861793205	139.856241944671	718.819884669574	18.1335101530255	657.256885251573	3992.66306874843	338.217655641116	280.790471905405	85.6843799623228	1.29405529609402	477.983151010275	30.0229726334307	179.893525216181	1089.41719738795	34.1	South Asia	Bangladesh	23.65862305	26.809	598.8256383	2.691	NA	101.64781	645.6591974	2082.207648	46.96283
465	BGD	2006	144869000	3.23089274579629	28593.7321663301	4.22879055979119	18.8344181642235	24.0228177042298	Bangladesh	161	0.368887839	Low SDI	-1	7986.08688256159	1.67281095801533	80.3452607075714	2743.89553426927	418.25695151301	2.94770889351634e-13	12494.9827764539	750.416611955453	349.064300244923	568.998113085346	67.8151874219045	150.161636675707	706.71735049889	18.9904551993858	698.584408534244	3541.2717455963	373.701105888588	306.016215629159	93.3464604757953	1.42275913110717	519.85029011927	31.3753953026374	199.337244560427	1150.08351727576	NA	South Asia	Bangladesh	23.86753898	27.517	637.1313191	2.604	NA	102.41615	687.7101258	2217.819074	47.52978
466	BGD	2007	146457000	3.30350730821475	29275.0596117754	4.33635731251088	19.2853788013153	24.6617705074504	Bangladesh	161	0.376586339	Low SDI	-1	7343.87060492739	1.87385141058827	73.0942164080606	2937.24779361833	356.541590128846	2.94042281485983e-13	11311.2586916462	797.929419975141	412.610081549399	431.54590891096	68.1644102419623	159.578590759763	692.293973290621	19.1543397417734	737.916014501006	3054.46625134773	409.553280108437	329.865046520107	100.891457713393	1.55532395982781	561.76359833191	31.5803621019707	218.81644894085	1209.04874490301	NA	South Asia	Bangladesh	24.38184341	28.237	675.5675473	2.523	46.6636	101.62025	732.3425674	2361.755708	48.30106
467	BGD	2008	147970000	3.2921548638767	28994.2655752186	4.288046945369	19.2076239363765	24.5568650863432	Bangladesh	161	0.384603792	Low SDI	-1	6726.2537833351	2.04658573477756	62.9710340452817	3067.90208347948	292.139192802174	3.03838758225015e-13	10279.2974790983	823.118440159618	477.395831135347	372.686882512276	68.2773434985873	163.982318236145	673.213916751467	19.3221953520413	758.735168957688	2681.7382845947	433.448994590178	344.57468643233	105.6035494127	1.65969266883362	589.672240817621	31.7899024917606	231.908521581913	1237.21769859686	NA	South Asia	Bangladesh	24.90809557	28.968	703.2514089	2.449	NA	99.54293	775.5936099	2501.237422	46.24112
468	BGD	2009	149503000	3.33856921747729	29378.6893281096	4.47289853883739	19.4612973387608	25.1213623935191	Bangladesh	161	0.392677045	Low SDI	-1	6188.27340367698	2.25590329379084	53.4872187319351	3131.86910818416	240.013166013084	3.07049860409529e-13	9379.97555735482	829.285087533929	540.183124915915	330.174494165576	67.9429421784794	163.979420221607	649.851162886191	19.2738733872937	763.044980155599	2361.56225789384	445.553382519538	350.960173327406	104.933177795708	1.77929591552697	602.672628956688	31.6395914265742	239.285865806009	1241.70102109853	NA	South Asia	Bangladesh	25.43517895	29.709	734.1353316	2.382	NA	102.92757	807.2955955	2603.474201	49.99824
469	BGD	2010	151125000	3.36490203681145	29509.2391950476	4.53868131633315	19.6788036834622	25.4090073690907	Bangladesh	161	0.401186303	Low SDI	-1	5757.0826762283	2.44504425628572	45.6697603823347	3230.81119743863	201.965340332948	3.15789020368509e-13	8672.94072381409	845.163563929528	609.782154968832	303.401369210883	68.45445534113	164.913656241536	638.435568681575	19.7467386420501	777.68701344302	2109.29964590735	460.313996522273	359.312380148069	107.368052013906	1.90134561380972	619.995305205601	32.339977228428	247.469492180361	1261.45932989833	41	South Asia	Bangladesh	25.95780506	30.462	771.8537819	2.324	NA	105.9745	844.4298411	2723.229655	51.6377
470	BGD	2011	152862000	3.37661067459811	29406.9324041265	4.52915211436394	19.6983521743649	25.4850549144813	Bangladesh	161	0.410021322	Low SDI	-1	5397.77348770103	2.56445383733098	38.8205132704092	3193.95983373246	176.695203259814	3.0428796286421e-13	8049.58627133188	829.431837621058	608.753648832862	272.142537726767	68.6520184129607	159.975836324088	624.715349863986	19.8804665092347	764.372321408852	1870.54387710503	457.330102925576	355.261083182834	105.92133611919	1.96974964834873	614.797705413714	32.478239424822	248.114042186908	1237.8634197374	NA	South Asia	Bangladesh	26.44479789	31.225	802.5690694	2.273	58.76918	NA	887.0291119	2860.609449	52.43137
471	BGD	2012	NA	NA	NA	NA	NA	NA	Bangladesh	161	0.418398652	Low SDI	-1	4993.8889408853	2.70876956985031	32.5199989251327	3179.82783994475	156.499577009032	3.14232096541914e-13	7403.00933609287	820.028345465298	612.613389538282	252.089090706046	68.8890791785524	156.97693086759	611.407053936378	19.9130852556885	756.462159323462	1649.52595701028	458.244606530789	354.536653929664	105.618468777479	2.05713811786851	615.268947956403	32.4623349852075	246.577040559755	1223.73994621844	NA	South Asia	Bangladesh	26.92322316	31.993	844.3812257	2.228	57.86075	NA	938.0421171	3025.122972	55.20997
472	BGD	2013	NA	NA	NA	NA	NA	NA	Bangladesh	161	0.426606109	Low SDI	-1	4593.55264739182	2.85113156529739	28.0605581238907	3166.37444479477	141.306464337937	3.25413855880691e-13	6772.35216547365	809.418609942312	615.109854666149	224.444935300132	69.1233131901099	153.086998142359	597.090069687299	20.6081321404494	749.016698704469	1444.0190366341	456.052278997269	351.322699972274	104.591412022947	2.14931958231513	613.389504482167	33.5312729071465	247.832737874488	1210.96213689956	NA	South Asia	Bangladesh	27.39737916	32.762	879.4220635	2.188	61.01554	NA	979.258379	3158.042655	60.16874
473	BGD	2014	NA	NA	NA	NA	NA	NA	Bangladesh	161	0.434829842	Low SDI	-1	4265.90873681993	3.13036963819995	24.2518476646597	3184.66860853351	128.507186428866	3.42682966589775e-13	6267.46017859077	808.065504886136	620.683917438752	208.580718017099	69.1457818079063	151.805836175207	583.786777915751	21.3733141636011	749.027915106313	1287.36116939611	460.704701079363	352.828665323633	103.667183956145	2.36030703198365	620.568239347371	34.717408290567	250.176470411757	1211.08293723298	NA	South Asia	NA	NA	NA	NA	NA	NA	NA	NA	NA	NA
474	BGD	2015	NA	NA	NA	NA	NA	NA	Bangladesh	161	0.443039968	Low SDI	-1	3937.82414000203	3.29662750525339	21.5503995262353	3195.10192314446	115.909990677792	3.40731739838845e-13	5733.87378289808	805.888471910583	627.308160962245	174.271857558297	69.0882199119129	150.523405409788	569.470736341279	20.8147557054841	747.688377307795	1108.96430195007	463.049503136565	352.294905186563	103.969987502388	2.48277374391417	624.630674139733	33.7516464170008	249.977302787267	1209.3759658142	NA	South Asia	NA	NA	NA	NA	NA	NA	NA	NA	NA	NA
475	BGD	2016	NA	NA	NA	NA	NA	NA	Bangladesh	161	0.451048048	Low SDI	-1	3669.8445165675	3.48403020129119	19.0208645441001	3234.86460550254	105.011491474082	3.49367355157634e-13	5321.94785590799	811.194070212755	642.535063928959	160.237731471588	68.8717612633196	150.400940491252	554.541241693697	21.3819603860114	751.101124426879	986.844824686171	467.027793555482	354.387303759648	104.770268137957	2.62706336035978	630.533031902004	34.6135000086524	251.714277493451	1219.26443594833	47.6	South Asia	NA	NA	NA	NA	NA	NA	NA	NA	NA	NA
476	BGD	2017	NA	NA	NA	NA	NA	NA	Bangladesh	161	0.457988721	Low SDI	-1	3402.15546864246	3.70743005130844	17.04106097518	3288.95516926209	96.0896678701057	3.6455500361381e-13	4936.39843959305	819.999468974048	659.411782679722	149.766573246021	68.8217505249674	151.55990953892	541.187058378126	22.2203260404623	756.041525967965	888.114837231632	473.844788588182	358.319929940208	106.210920894696	2.80024381432864	640.189423159165	35.9112911655499	255.450060855016	1233.9148320187	NA	South Asia	NA	NA	NA	NA	NA	NA	NA	NA	NA	NA
477	BGR	1990	8821000	8.056177586657	42526.4264964644	23.620259243206	50.775383834269	32.531743376441	Bulgaria	45	0.657810133	High-middle SDI	1	605.943407143465	153.776321088296	5.66415225529869	9935.06438019913	60.1423988766497	35.8200222980776	1177.2385192965	944.194824715402	4733.61024544447	146.293102936156	27.0444565775236	550.419924744403	156.155732492685	70.6713835417977	3184.30510061571	288.735098799716	1106.82546445732	715.232105560838	116.508269825878	193.794312913544	1566.2111455675	96.5498040452376	633.117211275445	2143.76732647696	65.1	Central Europe, Eastern Europe, and Central Asia	Bulgaria	48.10916522	66.377	3435.377851	1.82	NA	94.68267822	3811.393419	8518.063609	98.79859161
478	BGR	1991	8745000	7.672900289246	42688.522209583	23.960627283302	48.313869184165	30.512563944938	Bulgaria	45	0.668300806	High-middle SDI	1	602.335446196068	153.220649202904	5.79783799287635	9895.16921272322	58.0198621412143	34.6969096266616	1148.5488075075	934.343017630357	4646.63259947767	139.090343619425	27.3497744024797	562.547378867921	147.836580312149	69.3710736264694	3170.35950858961	277.356141283875	1110.54825792502	722.950155049201	116.791592223258	191.675512232327	1574.18869821692	95.0728870282266	637.402152555173	2163.90606341055	NA	Central Europe, Eastern Europe, and Central Asia	Bulgaria	48.22740239	66.717	2848.098274	1.66	NA	93.58344269	3464.722561	7743.290688	97.70150757
479	BGR	1992	8654000	7.95157500765	41594.6009333321	23.680719220948	48.578859886726	31.517473199395	Bulgaria	45	0.676272864	High-middle SDI	1	584.19292062101	160.459927104876	5.71326618211175	10399.2042577041	54.9603337130888	34.3653135513564	1102.8812198758	986.106596516654	4804.79722666197	131.327101849816	27.8923662851258	613.402675228473	141.496700036534	71.6208541791456	3342.34863250637	262.089233190912	1191.89977628246	780.203474543077	124.404292223386	199.578837737202	1684.36908889379	98.503467315431	676.717704754114	2324.78590143966	NA	Central Europe, Eastern Europe, and Central Asia	Bulgaria	48.3479685	67.056	2841.391396	1.55	NA	93.58280182	3552.848269	7940.242379	95.78276825
480	BGR	1993	8552000	8.0330117122173	39642.6059384318	23.6615177002029	49.2565156705399	31.5690283875026	Bulgaria	45	0.684130734	High-middle SDI	1	513.765439348315	164.578334771152	4.98083537196065	10648.7703221365	45.1499065969829	33.3153240398992	971.629296147665	1023.96438136115	4698.36683893068	118.382652599102	28.0160474012974	656.066060017109	135.867552014153	72.5730478070635	3458.86600062792	216.977183803538	1260.9493643033	826.513172937741	130.159128872623	203.327481714877	1777.10815857767	100.204770468137	715.629600596228	2450.60063823034	NA	Central Europe, Eastern Europe, and Central Asia	Bulgaria	48.2039338	67.33	2693.144238	1.46	NA	94.46318054	3526.02085	7880.285918	92.86282349
481	BGR	1994	8452000	7.2115879015675	37519.9263456334	20.4132788912989	45.5035942065568	28.6144005757993	Bulgaria	45	0.692610464	High-middle SDI	1	525.561073792675	169.117728285572	5.38280983647173	11076.8356061423	48.2470091638651	32.8173295326236	993.528344923405	1076.28164642544	4655.85367399071	116.753935775488	28.6707455071614	710.472048874161	132.099470045612	76.2667532584069	3623.0901022708	232.540573116117	1351.85913977115	887.625621055498	138.658632250232	206.502953094923	1903.18579316139	105.674214514263	757.612741869365	2584.46052918673	NA	Central Europe, Eastern Europe, and Central Asia	Bulgaria	48.01548552	67.557	2841.686903	1.37	NA	95.55909729	3595.467924	8035.492828	90.05886078
482	BGR	1995	8358000	7.0237920320539	38219.8305895898	19.6556959075605	45.6626910613954	28.2580782179029	Bulgaria	45	0.699367701	High-middle SDI	1	465.458614391804	171.1586435065	4.83768430932776	11274.3061348371	41.5675568233474	32.2055021217825	893.483755811581	1094.26264928882	4508.35562605169	106.647101005925	28.9226162374728	748.544271423076	130.586116972843	78.8333076762636	3700.4835296903	202.085201643243	1412.47896083543	928.693334590744	143.990130026133	206.550410216472	1988.68601562453	109.5071347012	786.582846496929	2680.58156257073	66	Central Europe, Eastern Europe, and Central Asia	Bulgaria	47.77134062	67.782	2124.418547	1.23	NA	97.58338928	3700.640233	8270.541883	91.73722839
483	BGR	1996	8275000	6.8082716086942	36891.4498009211	19.6486546579982	44.4052369036254	27.4308882263738	Bulgaria	45	0.704718605	High-middle SDI	1	469.969425966564	168.589114623391	5.10976861655518	11330.7638996395	42.8773398159657	31.3523898993737	905.859314128705	1099.61733298591	4299.69359961448	103.700792204296	29.1685401532416	770.26931580303	131.657029571572	82.4214325455639	3726.67229587877	211.402646747737	1450.42428780973	952.830971337568	146.762334710467	200.468773391289	2041.78928269923	114.844107878289	786.589411542797	2747.20241130706	NA	Central Europe, Eastern Europe, and Central Asia	Bulgaria	47.50595761	68.007	2446.43719	1.23	NA	101.0982895	3716.94555	8306.982553	92.63237762
484	BGR	1997	8200000	6.6274114562036	36121.7869754034	18.9788050251154	43.2388429442734	27.2641180944288	Bulgaria	45	0.706477721	High-middle SDI	1	487.786012581584	173.969593261593	5.4915926133075	11868.2020318596	46.3520294264771	31.217556140591	940.497410078557	1151.98902374641	4257.0576331329	102.139621324604	29.9623521387754	829.79669849384	135.504158094157	88.2533186359339	3926.159638426	225.854688733401	1564.49869511821	1022.28585624685	156.778345776742	204.354359993949	2191.11628220446	123.148327531146	829.225935463819	2944.01395205974	NA	Central Europe, Eastern Europe, and Central Asia	Bulgaria	47.18506187	68.231	2900.542386	1.09	NA	102.3031769	3705.698055	8281.845583	92.24411774
485	BGR	1998	8131000	7.297611151094	38238.8611292207	20.552305553377	47.860217116005	30.698626638144	Bulgaria	45	0.703862317	High-middle SDI	1	467.49203231845	168.649954799826	4.54847490832281	11503.2807350446	42.0944041906051	30.6450416260326	885.865344990638	1094.56276467605	3916.30818948965	93.030004855892	29.2573415746777	818.956477298678	139.910456071266	90.0562839223428	3818.43379271684	194.289154012079	1540.59132013888	1007.18182769731	152.750148611846	195.604552701119	2157.68914910393	125.492402893744	805.750162020221	2910.0243101804	NA	Central Europe, Eastern Europe, and Central Asia	Bulgaria	46.80998959	68.454	3092.96842	1.11	NA	103.1721878	4010.791405	8963.697147	91.69548798
486	BGR	1999	8066000	7.1977487038403	37581.1200808051	20.7825019990451	46.0006877316862	29.3957983703453	Bulgaria	45	0.702770106	High-middle SDI	1	486.887713773225	157.123180345233	4.21252341596033	10937.3555500858	43.1618947079544	29.5926638042543	905.437413843709	1019.66359093306	3516.23814609394	89.2595834173278	29.3079988916864	788.194973854537	144.570876436526	90.6569922787544	3644.31017078309	192.934339843199	1477.37651190959	969.502505158629	145.352140968579	180.238265799367	2074.79976272865	126.381314279034	753.080409457142	2803.96481702838	NA	Central Europe, Eastern Europe, and Central Asia	Bulgaria	46.38397986	68.677	2784.114072	1.23	NA	103.330101	3710.802918	8293.254414	91.94560242
487	BGR	2000	8001000	6.839620305605	36950.3821687756	19.8335716248034	44.8256278232188	28.0822101722198	Bulgaria	45	0.707653791	High-middle SDI	1	461.288374521807	158.719455369677	3.7762221471907	10997.9059488011	39.5868430053595	30.1157004892827	856.479639572259	989.532532964359	3364.06185085795	83.1735989752038	28.9840030270535	809.817323411987	146.105502937107	95.3650522614626	3676.00527887203	173.452233241987	1506.57839025121	993.740798234674	147.221325055908	180.382562965691	2113.36386765899	132.396376341534	749.972576690411	2864.35030079569	68	Central Europe, Eastern Europe, and Central Asia	Bulgaria	45.90478058	68.899	3034.872418	1.26	NA	103.45403	3866.722355	8641.717965	92.78796
488	BGR	2001	7935000	6.8807663208294	35174.2115612393	19.5749676291942	43.660282340657	28.1781518682354	Bulgaria	45	0.714820861	High-middle SDI	1	451.337922444912	158.155035338111	3.47265647609438	10751.1426515544	37.4440965427457	30.5592548199546	830.237193228309	918.100980194053	3137.66243372039	77.7925453523506	28.0007772476839	810.346409419951	144.47452910174	97.4208164669169	3604.67643358714	163.371871213721	1490.45211132296	990.985777314073	145.118438947296	178.394376702162	2091.92325340776	134.384818208918	722.732471577574	2837.83662624349	NA	Central Europe, Eastern Europe, and Central Asia	Bulgaria	46.8964336	69.166	3330.270143	1.21	98.20356	104.4846	4193.689681	9372.455565	93.85348
489	BGR	2002	7870000	6.159540644182	34598.9304187389	17.430988273835	40.6210873174638	25.8995905519032	Bulgaria	45	0.72088115	High-middle SDI	1	432.585455554639	158.851259016814	3.18865248982493	10550.1645019648	35.4014086187279	31.4430964303292	789.271014928201	844.658349080784	2955.9720808359	72.1611959905991	27.8046242442541	809.681368643182	140.785627244564	99.6712329396073	3546.41792226111	149.729146154314	1471.53627365118	986.58383055008	143.244176298459	177.99771715415	2066.76624131648	136.34715554295	692.713822095488	2816.35300628052	NA	Central Europe, Eastern Europe, and Central Asia	Bulgaria	46.9354859	69.524	3685.226357	1.23	NA	103.39814	4620.717207	10326.81719	95.29589
490	BGR	2003	7807000	5.9945966687825	33529.3414840595	14.5713253366278	40.0635369564169	25.8679480455167	Bulgaria	45	0.725656979	High-middle SDI	1	423.387711993315	159.886642691336	3.0077731500152	10308.7115905596	33.8505497719	32.4698307821516	763.128866236799	766.735742916793	2785.09695639743	67.3782495668742	27.1041795542992	804.738796159303	136.735973945575	101.749931446302	3472.18682646976	140.967048007002	1445.49298975536	977.02128918501	140.470543220229	178.818792729812	2030.64846989149	138.141361166908	660.978122349912	2780.10051649674	NA	Central Europe, Eastern Europe, and Central Asia	Bulgaria	46.28784749	69.879	3888.718822	1.26	NA	104.63383	4877.742115	10901.24084	86.75478
491	BGR	2004	7745000	6.357147742927	35579.4211082957	16.1112913714432	41.9732766209414	26.9112560271544	Bulgaria	45	0.730734673	High-middle SDI	1	424.350327305802	163.427246025568	2.89754973163218	10215.4714961117	33.4554375499059	34.0389722831234	753.247308253882	698.35207043323	2743.07986530785	64.0247511312953	27.0562732467422	808.905833742139	132.773762456013	105.023288993147	3435.10940581204	136.990803714941	1433.24056748828	978.556539891146	137.880155785784	183.626250693676	2012.32042447789	141.46673676632	633.550572506394	2770.21858709464	NA	Central Europe, Eastern Europe, and Central Asia	Bulgaria	46.41686014	70.233	4204.537933	1.33	NA	105.12685	5209.62404	11642.96206	88.74054
492	BGR	2005	7683000	6.7105978013407	34345.9696848595	17.8349722964786	41.7726068425087	27.8303213453721	Bulgaria	45	0.735995286	High-middle SDI	1	405.96710680248	168.989987758221	2.67244094470941	10261.8621879822	31.2203665597251	36.2286180624331	716.552287574804	637.630563824549	2749.64418865666	60.2024273033153	26.6407506531639	819.390503047822	129.301677093231	110.541745870548	3442.20181892403	125.504731974487	1435.41804855871	988.195620213519	137.89061563511	190.854942258372	2012.49258589416	147.642204662583	614.484923835019	2797.19483878892	70.6	Central Europe, Eastern Europe, and Central Asia	Bulgaria	45.98138384	70.584	4448.896588	1.37	NA	103.3586	5575.870812	12461.48509	89.22806
493	BGR	2006	7623000	7.1891285313263	34214.5052203847	18.8623035906902	43.0649786577601	29.093745021405	Bulgaria	45	0.740978463	High-middle SDI	1	402.081839007044	174.193020854505	2.51796218601009	10219.6510580194	29.962463922429	38.8111307922448	700.650353838594	572.567526745707	2731.63605276056	57.4777659134905	26.2682771686032	823.376875354378	126.236978319908	113.882347009699	3421.12515541572	118.917687874451	1424.57263429114	988.066496429651	137.130919092661	198.556078413308	1999.61153426062	150.638953784973	587.591527993436	2788.60305646633	NA	Central Europe, Eastern Europe, and Central Asia	Bulgaria	46.38804637	70.932	4698.838432	1.44	NA	103.41791	5845.986706	13065.16572	89.74012
494	BGR	2007	7563000	5.9339209664524	33996.9128400772	14.6207498602574	40.2956288955398	25.3897231171366	Bulgaria	45	0.745606454	High-middle SDI	1	403.58981457861	175.111149163652	2.4212569954925	9854.07317801011	28.9585061237895	41.1280587177671	692.233351789067	490.748511074718	2636.15339587499	55.037219705295	25.8157716734669	796.906386947291	122.858280437905	114.484531953417	3287.08336914314	114.430071816602	1360.17527884089	952.171235089803	131.625965241953	201.45940568086	1916.95514209516	149.762908049762	543.214984252704	2684.65359403522	NA	Central Europe, Eastern Europe, and Central Asia	Bulgaria	46.28576096	71.278	4918.730171	1.49	NA	106.84427	6016.796762	13446.90823	90.23805
495	BGR	2008	7504000	6.3171784348858	34219.056494418	15.7389077589268	41.7405599274812	26.5201930435956	Bulgaria	45	0.750636996	High-middle SDI	1	406.68374515389	178.004337446347	2.31351900659774	9547.34907772142	28.4303587838481	43.7425067089328	685.51162677257	421.199302949024	2551.07465033067	52.9268479984549	25.4204889641436	779.056086860084	118.704914734069	114.598815170467	3180.15332224534	110.51390768097	1309.83484951619	925.390198334139	127.762265420238	207.40727603224	1852.74092731924	148.089460685886	507.55018633988	2597.91669127188	NA	Central Europe, Eastern Europe, and Central Asia	Bulgaria	45.83975547	71.622	5535.029642	1.56	NA	108.87175	6627.354437	14811.44045	89.43396
496	BGR	2009	7446000	6.2524035751514	34126.2035220094	15.2782415281374	41.7665176988158	27.1634780495716	Bulgaria	45	0.75738168	High-middle SDI	1	422.67980232769	181.917787592791	2.36550235974216	9397.58563902228	28.6906541543405	46.3270330197489	699.353427838327	380.503993634255	2491.68356055338	51.7900704850668	25.0361517638536	776.46522448606	115.077064310719	115.799909748597	3126.59336392081	112.884244069476	1293.30828166113	916.83448170714	125.353235998464	215.865092455175	1827.73697804501	148.049501344178	486.843948497451	2558.94889056925	NA	Central Europe, Eastern Europe, and Central Asia	Bulgaria	45.78909294	71.963	5566.043387	1.66	NA	109.68893	6584.312583	14715.24643	88.74194
497	BGR	2010	7389000	5.7969583744698	33038.3484338208	14.1086290024228	40.1395683432546	25.2272824226252	Bulgaria	45	0.765014126	High-middle SDI	1	415.957019569573	184.454330265317	2.31481554048053	9327.60604987215	26.2115699970724	48.7821262226884	679.156264295969	354.628331256085	2457.88297934704	49.2101591850628	24.9801304348058	775.270962574015	112.675198458073	118.564031099603	3091.82813517957	104.128353431794	1279.34212360222	911.472240711561	124.722630279133	221.057267088655	1811.78678308208	150.217426126926	483.04552422375	2529.35277424135	73.5	Central Europe, Eastern Europe, and Central Asia	Bulgaria	46.19923331	72.302	5580.342227	1.57	NA	108.331	6700.705608	14975.37261	90.2262
498	BGR	2011	7333000	5.9102984482204	34096.9184096163	14.2292595941136	41.1210748260345	25.8448685857566	Bulgaria	45	0.770804909	High-middle SDI	1	386.061549514351	187.652690503903	2.15271407577052	9259.61208478398	22.0833476706753	51.1616440536238	626.939314685806	333.961861755442	2433.44519870103	45.6057673029971	24.8171965288538	771.639395503653	110.341279067205	118.915105055518	3060.69198944701	87.4246684636427	1268.43881938434	901.633897338538	123.902364309775	226.832336785393	1798.76475264284	149.117053583014	464.139320882833	2500.31460304398	NA	Central Europe, Eastern Europe, and Central Asia	Bulgaria	46.50404592	72.638	5824.61196	1.51	98.35245	103.5849	6793.834249	15183.50533	93.75526
499	BGR	2012	NA	NA	NA	NA	NA	NA	Bulgaria	45	0.774593931	High-middle SDI	1	365.365284297398	184.449827931925	1.9919430577019	9001.29394867842	19.8950262916508	53.1956837022358	592.927711923479	314.814728900254	2366.86413181215	43.3294686438142	24.2346900813561	742.356005654062	108.459621814808	118.944983667815	2966.74795931881	78.0258258307334	1213.09332684578	865.600420584754	118.904489497197	224.42831445439	1729.34500417217	147.749160661894	434.806795236606	2430.65164049528	NA	Central Europe, Eastern Europe, and Central Asia	Bulgaria	46.6384107	72.975	5942.594484	1.5	NA	100.3292	6966.883219	15570.25158	94.69573
500	BGR	2013	NA	NA	NA	NA	NA	NA	Bulgaria	45	0.777676125	High-middle SDI	1	349.455680843178	184.96247165701	1.81967547502958	8861.21789382276	18.6559848462355	55.2832516674564	567.609607819064	305.801564862101	2315.90501782821	41.7228201845223	24.1705622141489	731.554503089885	106.69366038428	119.40131310719	2922.6024145689	71.796543616873	1186.1322690394	850.069749972558	116.750180892029	227.662863668468	1697.04829578132	146.969987817467	424.927622554316	2394.59045314438	NA	Central Europe, Eastern Europe, and Central Asia	Bulgaria	46.65043824	73.313	5961.486973	1.48	NA	98.05494	6978.610136	15596.46001	101.4532
501	BGR	2014	NA	NA	NA	NA	NA	NA	Bulgaria	45	0.780871621	High-middle SDI	1	347.044456046569	194.947320728214	1.74274045648861	9193.9693257918	18.2546704662482	58.4483813904346	559.457125543944	318.789228656349	2378.33525430219	40.5827758681626	24.3738603645913	764.088564864308	104.625182797726	124.084297617517	3038.78157790958	69.0403322118667	1231.67078615383	883.05732116784	121.319412289306	243.546158109199	1760.1673349231	151.512649098741	439.726426634328	2490.06796859583	NA	Central Europe, Eastern Europe, and Central Asia	NA	NA	NA	NA	NA	NA	NA	NA	NA	NA
502	BGR	2015	NA	NA	NA	NA	NA	NA	Bulgaria	45	0.784361177	High-middle SDI	1	319.585695355317	196.239397302078	1.55096971757313	9075.84190436149	15.8162294224769	59.910687933563	518.490570722006	318.736453744355	2336.12886702473	38.2372167277829	24.3369001416287	753.426959340544	102.864211833804	122.490322806779	3002.49681357062	59.4062608788658	1209.02016610029	866.26693094771	119.713907101546	247.302971925814	1734.00694035391	148.215073609569	429.601454982887	2449.70187456502	NA	Central Europe, Eastern Europe, and Central Asia	NA	NA	NA	NA	NA	NA	NA	NA	NA	NA
503	BGR	2016	NA	NA	NA	NA	NA	NA	Bulgaria	45	0.788156768	High-middle SDI	1	300.910861708457	201.957927447307	1.47611389178189	9124.29135285793	14.5865961968404	62.127353118397	492.253891015512	323.824238661408	2366.2205767294	36.8050381691093	24.2749442047249	754.925352028272	101.087296619029	123.327783993489	3013.25375664921	54.9104207540384	1206.50352505447	863.829904993763	119.954220351428	256.606079666285	1733.55358304481	147.79700284943	427.991135627562	2453.58856924142	77.2	Central Europe, Eastern Europe, and Central Asia	NA	NA	NA	NA	NA	NA	NA	NA	NA	NA
504	BGR	2017	NA	NA	NA	NA	NA	NA	Bulgaria	45	0.79173721	High-middle SDI	1	290.964326118723	208.397087471584	1.4582944436926	9193.01292812823	13.9630135431847	64.4253402582422	477.691291638814	325.739574855177	2397.33128838026	35.7724918475526	24.2509581361089	759.87495825052	99.4782664062906	123.772724791845	3034.74674799827	52.8208433966734	1208.96341676638	865.295483667925	120.8751650941	267.632811445561	1740.74262300299	146.59545583832	428.882785540182	2457.76341586134	NA	Central Europe, Eastern Europe, and Central Asia	NA	NA	NA	NA	NA	NA	NA	NA	NA	NA
505	BHR	1990	NA	NA	NA	NA	NA	NA	Bahrain	140	0.612460817	High-middle SDI	0	2443.32337872774	7.34097561542696	2.46839186507591	2690.70556327304	32.3580463879549	1.59935457090215	3205.52919309227	126.326028199529	354.103842915444	145.561456982218	47.4087662494542	150.230696370586	357.515422969006	13.083159937427	1240.30569493621	291.477866619057	566.69365369119	241.004084294332	174.894153996183	163.450248492078	712.066682575034	17.1886628831212	325.493680932579	448.841340013136	49.9	North Africa and Middle East	Bahrain	17.61404479	88.14	NA	3.732	NA	110.3334122	NA	NA	86.93154144
506	BHR	1991	NA	NA	NA	NA	NA	NA	Bahrain	140	0.618434137	High-middle SDI	0	2297.42095780329	7.27714960961359	2.44268253286364	2662.49954909781	30.8051926970048	1.62597029118542	3041.65624056191	123.706891376712	348.851476337156	138.58927639799	48.4535449947397	147.074086946798	356.052459780769	13.4817866471757	1228.87100108132	280.471927136165	553.906030215785	236.541042764263	170.870677865938	161.703619124763	701.693623885654	17.7129201965056	317.441455765125	443.610787400972	NA	North Africa and Middle East	Bahrain	17.58640864	88.329	NA	3.599	84.01383209	111.4463577	NA	NA	99.43728638
507	BHR	1992	NA	NA	NA	NA	NA	NA	Bahrain	140	0.624412856	High-middle SDI	0	2124.9823631258	7.35384134202224	2.41979314158244	2662.39062813627	29.5110402608565	1.67455076374967	2849.78970566214	120.436465749979	348.376169629586	131.422436983693	48.9791306881328	145.575272387836	354.760553675405	13.944741526746	1230.58626103743	267.817309991411	547.654652576351	234.707512966386	169.084110364886	163.170117778189	697.253503391949	18.2815563710422	315.061187246454	439.99523879647	NA	North Africa and Middle East	Bahrain	17.91855715	88.398	NA	3.471	NA	107.906868	NA	NA	98.49221802
508	BHR	1993	NA	NA	NA	NA	NA	NA	Bahrain	140	0.629981504	High-middle SDI	0	1923.05225381591	7.45747303264527	2.37743787179568	2637.96222154215	27.4279940488652	1.7510731018859	2622.80069513785	113.95571633332	344.802221415597	123.230745642928	49.3449138711595	142.986610736051	353.984891733459	14.207110294363	1224.16630698215	249.412101844028	535.296788263573	230.805115610759	166.175847503579	165.38795813864	684.322599051794	18.5502734063034	306.142943974237	430.258442912873	NA	North Africa and Middle East	Bahrain	18.2848758	88.395	NA	3.352	NA	107.6867828	NA	NA	101.8405838
509	BHR	1994	NA	NA	NA	NA	NA	NA	Bahrain	140	0.634776946	High-middle SDI	0	1684.54336841194	7.62954841339932	2.27685173180459	2622.96540918966	24.2685281092076	1.82069964943217	2354.60342177001	109.240957898772	342.226764180271	114.51695779717	50.2458282400981	140.893778336706	354.420457596311	14.4909152978048	1221.2335884436	225.287101617749	525.035961684075	227.398729287673	163.572933519977	167.646409223943	674.796330832354	18.8585973398813	298.070244702407	426.365903136934	NA	North Africa and Middle East	Bahrain	18.68712943	88.392	NA	3.244	NA	106.9723969	NA	NA	105.1617432
510	BHR	1995	NA	NA	NA	NA	NA	NA	Bahrain	140	0.639017307	High-middle SDI	0	1469.01765063084	7.84102623562787	2.33339780936319	2626.07633633243	21.826801255343	1.90193281759841	2068.94294600799	105.706068764468	342.090270870965	85.1169218903438	51.2485048776366	140.558609081291	355.279094848885	14.9294156266676	1229.16512083811	171.603818113626	519.792377703184	227.615368475967	163.119031012988	172.701325869449	672.112498816517	19.3543408969319	297.342227284695	424.501824512264	53.8	North Africa and Middle East	Bahrain	19.11463972	88.388	NA	3.147	NA	107.7029572	NA	NA	106.1283569
511	BHR	1996	NA	NA	NA	NA	NA	NA	Bahrain	140	0.643540575	High-middle SDI	0	1245.4946567603	7.88222810362175	2.20519835845655	2593.30334962156	18.677451077351	1.95309257639407	1818.86886306431	101.350694982558	337.986865382091	78.9519419686912	51.9641774340415	137.878945729566	354.485816363598	15.0816697741971	1217.81595838256	150.357957940104	506.185477708827	223.80807840265	159.917444733412	173.379977432201	658.39684212665	19.4970461496015	286.049545921616	415.629185147804	NA	North Africa and Middle East	Bahrain	19.63561986	88.385	NA	3.062	NA	107.678833	NA	NA	104.2143173
512	BHR	1997	NA	NA	NA	NA	NA	NA	Bahrain	140	0.648264565	High-middle SDI	0	1095.02778964845	7.95383387986426	2.14794119104697	2577.49794934237	16.8217363912955	2.00205983372722	1645.33494582468	98.2415017226944	335.521197098919	72.5154814337278	52.6356554360545	136.40973780264	351.24762376851	15.3337276112517	1213.8358812642	135.412116692824	496.660035057514	222.618569944972	158.142120039189	174.974314600921	649.691041300243	19.7779048115813	280.22616055109	409.614772105301	NA	North Africa and Middle East	Bahrain	20.15021633	88.382	NA	2.987	NA	107.7346115	NA	NA	97.35269928
513	BHR	1998	NA	NA	NA	NA	NA	NA	Bahrain	140	0.652648249	High-middle SDI	0	1018.53746548025	7.89702194831029	2.13622590571133	2517.79590946434	15.7758131514057	2.03149909650035	1548.45381485486	93.7264759560693	326.294924869014	66.6042202081747	53.8651048944723	132.025655968147	345.840140332867	15.0707773000648	1193.06935679548	124.983248750023	476.45173871115	217.188153126357	153.055742259892	173.949115364321	629.414770033404	19.3962729517386	268.65352494654	400.542236329289	NA	North Africa and Middle East	Bahrain	20.62138321	88.379	NA	2.919	NA	107.7991333	NA	NA	96.02433777
514	BHR	1999	NA	NA	NA	NA	NA	NA	Bahrain	140	0.656767371	High-middle SDI	0	951.773930824141	7.88888484653953	2.15537227285756	2408.98817060594	15.1281255198377	2.10303255302587	1455.64222384175	87.2359359057457	311.409361151201	58.569371770186	54.4887475330428	124.981101700037	339.712886672026	14.8516031621419	1152.54348353496	110.817553005362	446.276256967674	207.970412496906	132.314660074605	172.418877531756	598.403198948103	19.0710889917021	251.784581681833	388.020076293095	NA	North Africa and Middle East	Bahrain	21.00464931	88.376	NA	2.856	NA	107.8946304	NA	NA	94.61630249
515	BHR	2000	NA	NA	NA	NA	NA	NA	Bahrain	140	0.661678051	High-middle SDI	0	907.18053757805	7.7784802036687	2.11739107083751	2277.90167002143	14.0327307959634	2.21996490330878	1391.8856338514	78.7807841763028	292.866407599935	54.479302945538	55.2928025443053	116.595651716414	332.966088071548	14.6469824714678	1105.0493674192	101.70765620319	410.198705115208	196.629622141267	118.256323532064	171.207101360206	558.815342350403	18.7414310572871	233.240416234876	370.29091289461	59.4	North Africa and Middle East	Bahrain	21.26744978	88.372	16372.8798	2.795	NA	104.96603	22470.11355	44494.85437	97.56947
516	BHR	2001	NA	NA	NA	NA	NA	NA	Bahrain	140	0.667692743	High-middle SDI	0	876.392650684979	7.64934122851691	2.09425900780994	2170.32177020456	13.3250735112579	2.32742779628738	1345.21546444294	72.5622122476904	277.234696949604	50.8947136813115	55.6212368143716	109.383083991304	325.144954176854	14.954402366891	1061.97700030995	96.7332743523363	380.473089882335	186.573179633476	107.016660096966	168.654250758493	526.456953945224	19.0653632308905	216.856216261731	352.651828569739	NA	North Africa and Middle East	Bahrain	21.41883888	88.369	15100.60671	2.731	86.54874	100.67704	21756.19538	43081.16835	97.96577
517	BHR	2002	NA	NA	NA	NA	NA	NA	Bahrain	140	0.672710122	High-middle SDI	0	826.781496655541	7.32491884930447	1.97057265238938	2043.16835562871	11.6183713224687	2.37921117017453	1269.01392231517	66.1450054351188	259.078126693582	45.6575793032903	54.9380378284907	99.3454893815916	313.885323309226	14.8935540126096	1003.06762201065	85.8978292679838	344.957151776355	170.498696381021	94.4544778318101	159.707023073855	487.61720592783	18.9546014720524	196.357372413589	328.047178487385	NA	North Africa and Middle East	Bahrain	21.43255335	88.373	13287.91886	2.663	NA	100.74198	21147.93632	41876.70634	94.30006
518	BHR	2003	NA	NA	NA	NA	NA	NA	Bahrain	140	0.6767467	High-middle SDI	0	782.364186589077	7.07069741750802	1.87556317694054	1938.23411231553	11.0118958281689	2.42765711920312	1200.26853716918	60.9394508221605	244.911037312406	40.6357531636454	54.177653535962	90.4530198671902	300.901334176142	14.6741484084059	955.382256943509	79.0508955310851	313.724777865773	155.437403136191	83.3272145160223	152.058166805239	452.961638455268	18.6251884981951	178.501539081957	307.750563250093	NA	North Africa and Middle East	Bahrain	21.36199449	88.383	14735.01848	2.59	NA	99.80986	21266.86725	42112.21091	94.26097
519	BHR	2004	NA	NA	NA	NA	NA	NA	Bahrain	140	0.680462635	High-middle SDI	0	739.1573575713	6.95583100271745	1.75874577299688	1814.24992742106	10.445692196837	2.50264244719497	1133.11487291834	55.2747941808446	229.712581573567	36.3462746638301	53.5218339469931	81.2998820392467	287.033389752221	14.4175808817878	902.656140237578	72.8886528358454	280.795342258864	141.162530690499	65.4009918756091	145.765816510672	416.6062433226	18.2548807281497	159.786397610321	290.459309847682	NA	North Africa and Middle East	Bahrain	21.23773457	88.399	16333.45682	2.514	NA	98.38226	21291.32514	42160.64191	95.371
520	BHR	2005	NA	NA	NA	NA	NA	NA	Bahrain	140	0.684003261	High-middle SDI	0	687.007193868494	6.70777812928065	1.65168238946102	1676.4750017847	9.87373117397463	2.62528856087405	1059.72589794131	48.495898385603	211.437319000408	33.4421831044487	52.8206646954669	71.9053351229321	274.500251815171	14.0079168952976	845.473270223706	66.7478046316448	245.593022868151	126.372864162705	55.8088914497484	139.920606247795	376.046316812022	17.6650510066233	140.312467225795	269.324389617176	62.8	North Africa and Middle East	Bahrain	21.09472356	88.422	15585.68512	2.436	NA	95.74598	21594.19466	42760.37788	96.20007
521	BHR	2006	NA	NA	NA	NA	NA	NA	Bahrain	140	0.687256382	High-middle SDI	0	650.895878479795	6.5599049669078	1.54831769659732	1568.9628390088	9.38358763869467	2.76053313683778	1005.55266331227	43.5027266828144	195.701512954081	31.8632846667585	52.1716381922194	64.6432115952163	263.100754263587	13.6217121684228	801.61455797808	61.4011490513554	218.280212220655	114.709552950962	48.4804673498712	136.152629620835	345.276071554426	17.1157267215145	126.598162331954	251.973477149598	NA	North Africa and Middle East	Bahrain	20.90969617	88.452	16284.48632	2.363	NA	98.41714	21399.65645	42375.15735	96.39721
522	BHR	2007	NA	NA	NA	NA	NA	NA	Bahrain	140	0.690239469	High-middle SDI	0	622.03212094211	6.55147551286219	1.48020895638014	1509.39096176336	9.06117857766923	2.87634758644348	960.396429300395	40.674291987497	187.374717711955	30.8998573352593	50.9206312955675	60.4566205813605	251.738965795418	13.0815993287998	778.309002621219	57.3062754562006	202.475310265875	107.783409630649	43.8882300726023	135.266234531798	327.112344268721	16.3765119903415	117.704180389849	241.7184543717	NA	North Africa and Middle East	Bahrain	20.75536783	88.488	17438.49498	2.297	NA	NA	21561.84657	42696.32286	NA
523	BHR	2008	NA	NA	NA	NA	NA	NA	Bahrain	140	0.692932634	High-middle SDI	0	598.872836439215	6.5234422420327	1.4030663517511	1447.87305106734	8.49070017030675	2.98531473787902	920.672878246905	38.060173091849	178.520224531524	29.873964354292	50.0029922274471	56.5346283630676	240.374837814042	12.6223173526656	753.574527666099	53.0266627437183	187.369694243596	101.528682378758	39.8235801027654	134.128913995612	309.496570222108	15.7504215849342	109.534529212463	232.009305426843	NA	North Africa and Middle East	Bahrain	20.70199722	88.53	18444.96035	2.241	NA	NA	20782.97474	41154.01697	91.79231
524	BHR	2009	NA	NA	NA	NA	NA	NA	Bahrain	140	0.69452529	High-middle SDI	0	577.929922969943	6.52995326476436	1.32579073478161	1397.3112086035	7.80467409736051	3.02761306842828	884.033020745811	36.8906996500017	169.802434001422	28.7244878937747	48.8592477113152	53.1087312368766	230.379922195505	12.293053404662	732.049545896046	48.3502399373196	175.590366230964	96.2159769238877	32.748348377718	131.66070517117	298.329843394839	15.3472601832645	102.862004513229	226.410721547122	NA	North Africa and Middle East	Bahrain	20.80171321	88.579	15127.79913	2.197	NA	NA	18793.03607	37213.58155	91.98146
525	BHR	2010	NA	NA	NA	NA	NA	NA	Bahrain	140	0.695753948	High-middle SDI	0	560.445381177179	6.64211084724677	1.26654605953589	1392.54571364839	7.21856344707515	3.16914293515774	854.633957864458	36.6345231533268	166.771567415699	27.7913412653971	47.523923512868	51.472337223488	222.873169843545	12.3478113638585	733.274478693525	44.7733960787724	169.827230145854	93.9964683425386	30.9071186416394	132.438765912178	295.545967406169	15.4121911524939	100.068574959386	225.448692210304	69.1	North Africa and Middle East	Bahrain	21.06740118	88.634	16640.90299	2.164	90.9774	NA	18809.64249	37246.46523	92.85565
526	BHR	2011	NA	NA	NA	NA	NA	NA	Bahrain	140	0.696895606	High-middle SDI	0	550.172771655941	6.92132982389053	1.26868033211186	1423.89296976188	6.82323750432253	3.39196760729724	837.510904213786	37.056159213976	169.653889881379	27.3296188695419	46.4179565237233	51.44841178976	218.36519908239	12.6702789612811	752.475583774808	42.8260923164507	169.402029879618	94.5426739966613	30.2508748286284	136.039380985368	299.182745287696	15.7962238245892	99.5791457821868	229.099920647022	NA	North Africa and Middle East	Bahrain	21.02370263	88.695	16899.72274	2.139	NA	94.86897	17899.88881	35444.98981	95.2978
527	BHR	2012	NA	NA	NA	NA	NA	NA	Bahrain	140	0.697918959	High-middle SDI	0	559.050329164845	7.22124711595962	1.300241738388	1456.19695771019	6.69411547183926	3.63387840988757	841.559445372025	37.2989043707366	171.976960514452	27.1231698882428	45.8269634059989	51.1281476152918	214.710630182041	13.0124684405836	773.217893968402	41.8075008616342	168.040470119998	94.1312300977351	29.5668801649536	139.960199174912	302.707616883775	16.205809043708	98.4861141652255	232.087274047953	NA	North Africa and Middle East	Bahrain	21.27714221	88.762	16050.47957	2.118	NA	95.34285	18257.39319	36152.91258	91.672
528	BHR	2013	NA	NA	NA	NA	NA	NA	Bahrain	140	0.699598622	High-middle SDI	0	553.316560932762	7.49986866981069	1.31140479076719	1479.79430013966	6.42124484127118	3.89424198309178	829.983851540358	37.0485910487219	173.174692434765	26.7281651673276	45.3757811059731	50.3706550112051	210.763839845988	13.2670043173543	789.635910518804	40.2573862866726	165.311640890943	92.767724475789	28.7967166084929	143.494855148721	303.977032617045	16.4901566672597	97.1019443197096	233.49937637828	NA	North Africa and Middle East	Bahrain	21.56170577	88.835	17372.04068	2.098	NA	97.67428	19009.77887	37642.77117	96.67334
529	BHR	2014	NA	NA	NA	NA	NA	NA	Bahrain	140	0.702387622	High-middle SDI	0	542.865537299562	7.9024012806486	1.3294473461146	1515.22856734935	6.1827848904734	4.17562932957649	814.281353805451	37.1499866011409	176.611663424749	26.3037599663159	44.6696400037179	50.5163615892799	207.143162136813	13.8077776978426	810.022215068301	38.9957429463043	166.119599816226	92.9845085790833	27.2388290881378	147.634789285376	308.076018609231	17.1211975026704	97.2622410538897	237.146017426186	NA	North Africa and Middle East	NA	NA	NA	NA	NA	NA	NA	NA	NA	NA
530	BHR	2015	NA	NA	NA	NA	NA	NA	Bahrain	140	0.705506435	High-middle SDI	0	518.895138572744	8.30656523381835	1.3182016622902	1576.48422677755	5.75578331827275	4.4481610036769	784.766080956139	38.3511681779131	185.348495807611	25.727079955154	44.4517298197434	52.7856772968011	204.124471994952	14.3261653205179	840.579307363576	36.9969442763453	173.88893860198	96.702032063276	28.3679036853062	153.465859261365	318.287109067298	17.7183801025223	101.808682974715	242.441777197895	NA	North Africa and Middle East	NA	NA	NA	NA	NA	NA	NA	NA	NA	NA
531	BHR	2016	NA	NA	NA	NA	NA	NA	Bahrain	140	0.708716811	High-middle SDI	0	497.318734281544	8.78753918405718	1.3119580881948	1655.90544331235	5.41994478310799	4.82064752674638	759.064122564164	39.5453655925056	196.960784962597	25.2818688760055	44.194894459149	55.4251713493848	202.087240029493	15.0768801847904	881.109362076509	35.2944634269378	182.789678588721	101.090015778392	29.8138554391152	160.691081132497	330.648672722844	18.5883893603029	106.260937208488	250.194964453451	72	North Africa and Middle East	NA	NA	NA	NA	NA	NA	NA	NA	NA	NA
532	BHR	2017	NA	NA	NA	NA	NA	NA	Bahrain	140	0.712258604	High-middle SDI	0	474.93404201201	9.2289089108196	1.29976430749544	1729.30044614131	5.16111060913697	5.16390676878949	732.631012295948	40.7360449176864	207.744809413705	24.7654109692042	44.0505179605236	57.8855240191515	199.960981310149	15.8070484075666	917.969629992688	33.8079387435643	191.178402210599	104.745775109208	31.1890247941131	167.201177434984	341.675474048933	19.4291874344115	111.386905780011	256.15310695258	NA	North Africa and Middle East	NA	NA	NA	NA	NA	NA	NA	NA	NA	NA
533	BHS	1990	256000	10.91064954207	29778.5105925184	30.8963217291	55.3812879738	44.8536483899	The Bahamas	106	0.673511476	High-middle SDI	0	2015.39317754485	14.808847237619	5.10329629189731	2277.2473916592	84.7473621641307	56.219986648386	2747.85932076595	217.441582103767	291.440297362802	98.1014693515785	156.068845123124	204.396303178458	263.449645501403	32.5934218391625	1010.76105103182	353.52601243547	263.044265375363	268.479850223727	34.2699682144165	155.787113971325	582.80499933878	46.4121486146719	45.5619327285325	302.750625062014	56.1	Latin America and Caribbean	Bahamas, The	45.92026706	79.838	23924.49381	2.64	NA	98.34101105	28226.56365	29469.14094	85.73209381
534	BHS	1991	261000	10.39088926046	29348.1604021541	29.854046704772	52.906973115004	42.695937571064	The Bahamas	106	0.668570577	High-middle SDI	0	1955.00677129454	14.7954889484807	4.94372693331844	2258.78601555144	83.1055937069298	55.0426376210768	2684.85588182045	223.067356493381	288.673448750663	95.4211763606004	170.8584303301	205.345680315813	279.502177001326	32.6032374483449	1008.10486945282	337.808585299107	259.110605085749	267.043629397673	33.6881149621928	155.988974366049	576.741946360036	46.4032020249595	48.5597964458949	284.981799679974	NA	Latin America and Caribbean	Bahamas, The	45.97763376	80.067	21929.16692	2.633	NA	95.1213913	26515.67925	27682.94074	87.17424011
535	BHS	1992	266000	9.95323896471	27221.6351553082	28.85718079069	48.99396623191	40.86360482098	The Bahamas	106	0.665428631	High-middle SDI	0	1867.79601326179	14.7089971266024	4.82176487130647	2248.14916306028	80.9042145318608	53.2495871821475	2593.56884717006	232.390465188345	286.408840103547	93.2015849207809	188.397157913463	207.757065955993	290.681739987559	32.6933652084638	1009.80551498775	325.209702242423	257.055972878603	267.211536541711	33.3416285406457	155.487508078913	574.174754622069	46.5563846694348	47.8262739064942	269.514308914745	NA	Latin America and Caribbean	Bahamas, The	46.06017943	80.293	21621.78832	2.623	NA	94.46095276	25725.3266	26857.79554	95.86184692
536	BHS	1993	271000	9.64309471864	25601.4425073985	27.3197347177	47.48102466881	39.74727436843	The Bahamas	106	0.666919962	High-middle SDI	0	1771.08530999843	14.726273299288	4.74469216096009	2257.83825099224	78.4399973469914	51.2920482726547	2488.19638052914	244.821022712136	286.313501369268	91.2205867143807	207.340755008184	213.362303348433	297.441498324473	32.9528362728805	1019.3671431205	312.298533624251	258.090265325086	270.786540628176	33.4172966794738	156.118503187804	577.842828890109	46.9298814128234	48.9265921545236	255.982147070021	NA	Latin America and Caribbean	Bahamas, The	46.18138164	80.518	20708.01827	2.602	NA	95.37963867	24989.02918	26089.08515	95.88069153
537	BHS	1994	276000	10.06614755108	26549.1220391423	29.74480967615	49.75216250971	41.16972050083	The Bahamas	106	0.670959715	High-middle SDI	0	1653.28485083332	14.0687317338891	4.69188793287119	2275.24443185921	73.4355476197535	49.7264132600356	2358.3499485089	255.894969311376	287.494547560656	88.5583257326378	224.725495836413	217.476918693925	301.980417794612	34.0097503563481	1028.09379518784	299.279514446084	256.680104731826	272.757099418218	33.3240691451571	155.714900838701	580.78341449677	48.4018697697126	51.3058095692616	247.716172151971	NA	Latin America and Caribbean	Bahamas, The	46.34417354	80.74	20736.90128	2.568	NA	94.6088562	25317.4406	26431.95375	89.80233765
538	BHS	1995	280000	8.79637397733	24631.86748119	24.42453994215	45.41891100255	37.43430166978	The Bahamas	106	0.675589871	High-middle SDI	0	1513.92063589108	14.2542592214792	4.48634284110415	2308.41104019714	67.5595715624971	47.7273342505517	2194.17505582165	270.999973233618	292.150627716081	85.5382608980868	226.93015497676	226.584695438006	303.756360427853	34.6988957292211	1048.27853069032	276.919964989095	259.255427290671	279.871573561552	33.9521616653238	158.116002970709	590.163368295469	49.3447448589773	53.9936179352653	233.477289812593	58.7	Latin America and Caribbean	Bahamas, The	46.55511402	80.961	25069.27583	2.515	NA	95.96749115	30080.95633	31405.16687	86.8323822
539	BHS	1996	284000	7.50178576787	24611.5010593026	19.69433724553	42.24172289353	33.44133520514	The Bahamas	106	0.680932194	High-middle SDI	0	1391.8886649297	14.4212919649396	4.13897090993167	2328.15982418028	60.9514206376126	46.2584837274663	2043.5333537577	279.665500751938	299.261441083874	81.6616800487526	263.824649168987	231.02735867982	300.032868107479	36.1364627093174	1057.07598038163	257.152280331494	256.570528640343	281.805188273888	34.0653800223214	158.725860712222	594.947462063129	51.3065449698142	56.4519186618088	207.283699567209	NA	Latin America and Caribbean	Bahamas, The	46.76987442	81.18	27972.97074	2.444	NA	101.2487488	33100.67955	34557.823	NA
540	BHS	1997	287000	7.157753644578	30230.7760015313	18.300654676691	43.612941757603	35.312039199331	The Bahamas	106	0.687093211	High-middle SDI	0	1258.35347519453	14.205587425564	3.82286628117023	2260.32352733141	56.9502176678243	43.5083450015338	1884.99728683348	280.951996983673	289.205017835457	77.638507903013	232.923595348055	230.139954375248	294.220349048671	35.6522485541346	1038.32952478471	242.338584080432	243.45454430727	276.950564800245	33.1505707786401	157.728615030921	576.011557802527	50.4997940724198	57.0428014456936	182.976312123464	NA	Latin America and Caribbean	Bahamas, The	46.96428691	81.396	27606.37657	2.358	NA	98.90213776	27302.05589	28503.9349	82.01864624
541	BHS	1998	290000	7.09946241816	30086.3311664424	17.32382986363	44.51612011757	36.11034864295	The Bahamas	106	0.694648945	High-middle SDI	0	1142.43619110248	14.3247213141255	3.58455639131748	2220.32173001815	52.8678660294734	42.0171508714132	1743.73511403015	281.108212804552	283.089757201439	73.3156757496565	225.65762528771	230.785500008195	285.925046755535	35.8880162678927	1027.21242150172	229.958280726528	233.088484932283	274.0440130628	32.5679531341759	159.029977141666	566.819710152522	50.6687011156069	57.2967050823933	156.121622814834	NA	Latin America and Caribbean	Bahamas, The	47.30682237	81.611	29548.58414	2.264	NA	99.30194855	28089.04517	29325.56868	NA
542	BHS	1999	293000	7.51294762711	33083.1744150379	19.65561675307	47.68819772583	37.98466909826	The Bahamas	106	0.703032534	High-middle SDI	0	1054.02068718878	14.2251357177532	3.27978849262678	2240.35109689374	49.5440885828025	41.1455988126365	1627.50099072164	284.153982712071	291.887514096829	69.1166719737383	260.668733055226	235.3159872997	275.576926433133	37.572148186853	1028.79074522184	216.969471087827	231.746013298404	275.910443347849	31.2996566023249	162.134798210102	570.575644144514	52.8304958278782	57.0008565485627	141.978093767196	NA	Latin America and Caribbean	Bahamas, The	47.71908996	81.824	32092.42782	2.166	NA	96.65512848	30149.93875	31477.186	77.5308075
543	BHS	2000	298000	8.10618633467	35363.5975287018	21.24496116102	50.3427019817	40.80663231105	The Bahamas	106	0.710252427	High-middle SDI	0	997.116085871962	14.3984723365534	2.91061513744733	2187.35144165853	46.0085534869881	40.2680173802958	1544.50502838111	278.770259200249	286.543725317094	65.5597277296613	253.179353332961	231.884031615192	266.830903308848	37.8505222630781	1008.27336352683	203.663455071573	218.525187022261	269.296070091223	29.877505380906	163.479554797119	557.113603873222	53.0055844538313	56.260876700011	117.066933099941	63.4	Latin America and Caribbean	Bahamas, The	47.94258252	82.007	33259.92873	2.073	NA	NA	30941.33893	32303.42485	NA
544	BHS	2001	303000	8.84678180736	34566.1213492178	23.509372519005	51.933376931848	42.489856728509	The Bahamas	106	0.714964738	High-middle SDI	0	960.17829974701	14.7690074155423	2.78095965190019	2188.51446275266	43.9408814270955	39.5683379898118	1487.82731488503	281.113399784744	289.227296215524	62.1193551596048	240.427193368408	235.548242972445	260.45894127682	38.0565195142791	1010.35750022744	193.899017049205	213.147981925372	269.852076585168	29.3574314924807	166.995148400077	555.245172726355	53.0682795451039	57.1063219875296	99.258383955758	NA	Latin America and Caribbean	Bahamas, The	48.06505819	82.049	31756.20003	1.993	NA	NA	31079.53008	32447.69939	NA
545	BHS	2002	309000	8.495323634234	32502.323269207	22.208424769307	51.704414800613	41.546200336958	The Bahamas	106	0.718264379	High-middle SDI	0	946.898523092302	15.0048129908426	2.58941725410208	2150.3124171714	42.1606531147626	38.5937446805026	1452.92793494628	279.496597686757	282.969000280224	58.0654500430254	218.009103362071	237.246529361237	251.876189197218	38.027624814146	995.254984657216	185.074577819789	206.211143037903	268.73383499359	28.6840915401282	170.117623036864	546.336634293912	52.7939528976338	57.782951819606	84.603519873028	NA	Latin America and Caribbean	Bahamas, The	48.12738513	82.092	34608.47589	1.931	NA	93.19962	31452.77929	32837.37961	91.87913
546	BHS	2003	316000	8.323114533388	30045.3988327463	20.794816558878	49.983370821986	40.966832899332	The Bahamas	106	0.720667042	High-middle SDI	0	930.155418340927	15.1934351609381	2.44734084139692	2119.31167512026	40.2730206979206	38.804268964937	1413.96157135408	277.173385971407	273.819355583168	54.0157875478652	216.247709589217	231.316306477909	242.912889311472	38.825386972037	992.701141275296	176.113457882821	195.32234432012	261.503942267047	27.182775267002	171.674350358367	533.480872047786	53.710750900317	57.384332901205	75.050731426602	NA	Latin America and Caribbean	Bahamas, The	47.99098649	82.134	33259.76879	1.889	NA	NA	30649.50119	31998.73996	NA
547	BHS	2004	322000	7.84581213826	30634.3049083073	19.59418118598	48.00767996241	39.28542014712	The Bahamas	106	0.723365163	High-middle SDI	0	926.22195460523	15.7825457408259	2.29002699459953	2142.45366848786	38.9616441930446	38.747022930537	1390.02377223872	282.490072692078	275.968261308633	50.5934135301255	213.279185584235	232.883445229524	234.705654729165	39.9381808957733	1003.64622349645	167.91693905567	194.553731202985	261.491263362015	25.0263408217963	173.936204154727	536.110383066065	55.0683520527488	58.4773297688416	71.91489537268	NA	Latin America and Caribbean	Bahamas, The	47.9448623	82.176	31599.22077	1.867	NA	98.25661	30439.36139	31779.34948	86.17589
548	BHS	2005	329000	7.805140731138	32124.4353849625	19.924931858111	46.986448194118	38.691224565539	The Bahamas	106	0.72748125	High-middle SDI	0	920.800676188465	16.2099203460934	2.19539586653612	2144.76649418381	37.7647118781747	38.6624965911119	1367.6413844799	286.4573139923	270.064602127	48.4191855766564	197.178540402668	233.441464549833	227.323054697247	40.5055493926255	1011.80880679935	160.715300412622	192.492763944878	260.558329680464	24.4659960035694	176.827276845917	535.590448968888	55.6677752734371	60.1778293133146	66.7005921706838	64.8	Latin America and Caribbean	Bahamas, The	48.00556877	82.218	32629.42069	1.863	NA	100.39834	30783.4086	32138.54218	88.45793
549	BHS	2006	336000	8.284069336346	31999.0815061432	21.813057826987	48.532179588384	40.176640072957	The Bahamas	106	0.732387018	High-middle SDI	0	903.223620268827	16.8702741036213	2.13074022059871	2192.88776957872	36.3334704383515	38.8339622621032	1334.03813754522	295.554252351185	273.648905796974	46.9135926099566	204.010917853549	238.680244526693	221.056151676083	42.5392845938937	1032.01457981656	152.765456848603	196.15331669167	265.414630092544	24.4821782954905	180.315992079348	546.591117885019	58.3066031286548	63.4121027928063	62.6039636200588	NA	Latin America and Caribbean	Bahamas, The	48.03590844	82.26	31138.65759	1.869	NA	96.0583	30899.00747	32259.22989	89.6825
550	BHS	2007	342000	7.836905758188	31291.8286325845	20.791010692759	46.738929413663	38.089984935767	The Bahamas	106	0.737378071	High-middle SDI	0	877.043770949698	17.2920229787608	2.11416416334536	2190.94584897924	34.7216256568143	38.8487357628417	1293.33740511123	299.186308743725	267.9054058488	45.53733280243	188.836016731907	239.518136126527	215.04025100559	43.2762676853378	1036.25543399105	145.998635385275	194.213030893832	265.147827046503	23.9221031292114	182.452929859402	544.404405961104	59.0546458529098	65.3288484137765	60.773346673276	NA	Latin America and Caribbean	Bahamas, The	48.02851937	82.302	31867.5534	1.877	NA	98.39377	30723.92357	32076.43852	93.11002
551	BHS	2008	348000	7.923651040119	31230.1957591484	20.790558065443	47.201216052537	38.382934916036	The Bahamas	106	0.741995784	High-middle SDI	0	853.114550801124	17.8649610070109	2.11521500197943	2237.29833792245	33.3225304578043	38.7844698939233	1257.8055686122	310.938742110116	269.050358668811	44.2018180183057	181.402165263425	244.827427695458	210.079954045441	45.1553594970101	1058.35920268466	141.008673749388	198.984420253725	270.340507281598	24.0138280738415	185.455953236243	556.083105364364	61.4565499604467	69.6088315435338	61.6602068248183	NA	Latin America and Caribbean	Bahamas, The	47.88203295	82.343	30331.32138	1.881	NA	97.12063	30002.72711	31323.49388	92.15828
552	BHS	2009	354000	8.395065739784	31787.4556456314	22.268161753638	49.20326375312	39.44862499879	The Bahamas	106	0.74644825	High-middle SDI	0	825.715602768106	18.2024793363289	2.14968032581813	2293.76453797852	31.6682109082517	38.7600639857947	1216.0112667658	323.161918911325	271.701319987945	42.8861947348945	187.341820579962	250.01645741055	203.729217180796	46.9706641444423	1082.59614997118	134.710420455065	204.931110630033	275.301787143491	22.5464131277902	186.398934292394	571.299270721588	63.839246183449	73.9685142656101	64.0684352787395	NA	Latin America and Caribbean	Bahamas, The	47.6643005	82.385	26968.76501	1.877	NA	91.60777	28024.49236	29258.17415	90.24461
553	BHS	2010	360000	7.88187562923	29762.5423133419	19.45093851405	47.46755195077	37.92419736069	The Bahamas	106	0.750576477	High-middle SDI	0	797.62724733135	18.3831292020297	2.16265364109946	2325.74683907182	29.8286518743257	38.2778899143365	1177.15859789916	333.745187167769	269.962621508294	41.5002783168415	184.588531468753	253.853223580787	201.231096023995	47.9962430075543	1097.59228775422	128.366361014279	209.764552288377	278.553656745049	22.5531987066008	186.413258490844	580.704084602523	65.1530352091054	78.3489164489086	67.7000355616896	66.2	Latin America and Caribbean	Bahamas, The	47.69454224	82.427	25824.37798	1.865	NA	88.92873	27858.8051	29085.19308	89.35463
554	BHS	2011	366000	6.9914822571	29452.0773969641	16.61055821287	43.82512081929	34.89030866588	The Bahamas	106	0.753148691	High-middle SDI	0	768.898499249164	18.5767541312534	2.16045052511421	2360.77405891957	28.390592907007	37.9649511220184	1141.80578140175	343.698126318575	267.895074874506	39.9915577432545	189.22865064051	256.81043139813	201.573026899866	49.4019194851201	1113.23480005278	123.340909064505	214.745184208378	281.459002949463	22.6330972321846	185.655330343991	591.147622294928	67.012183739547	81.6754876143658	71.3314369865531	NA	Latin America and Caribbean	Bahamas, The	47.6282911	82.476	25183.30175	1.847	NA	94.53548	27731.77135	28952.5671	84.98634
555	BHS	2012	NA	NA	NA	NA	NA	NA	The Bahamas	106	0.754606488	High-middle SDI	0	753.63712269181	18.4270113423008	2.15609985946013	2359.65189698985	28.1321582097428	37.4970912623502	1121.48781555899	346.771530464175	261.495664189388	38.367455310236	185.327898184637	254.19694810711	200.538833304364	49.936822289946	1114.42238748227	121.007283507615	214.483149221299	278.241953419744	22.2184795633864	182.362801617324	590.91053009287	67.6557141279523	83.8526048342691	74.0908325229546	NA	Latin America and Caribbean	Bahamas, The	47.67462003	82.532	26834.4039	1.828	NA	89.39271	28498.21194	29752.7476	85.76167
556	BHS	2013	NA	NA	NA	NA	NA	NA	The Bahamas	106	0.755280821	High-middle SDI	0	739.21650450588	18.4744780882428	2.13160172996565	2389.19491929236	27.6030773293641	37.6144551054717	1101.86708583257	353.226753655436	258.158545674866	36.4221367661721	190.436394362354	257.318761262467	199.715977348346	51.2576119133546	1127.11455755781	118.730493163651	218.980058111973	281.350446953002	22.3243796849922	181.836458307696	601.186654257266	69.3702376692113	86.242695993396	78.1233800997619	NA	Latin America and Caribbean	Bahamas, The	47.57341501	82.596	26167.94284	1.81	NA	82.44187	28133.60059	29372.0855	76.89482
557	BHS	2014	NA	NA	NA	NA	NA	NA	The Bahamas	106	0.755155943	High-middle SDI	0	725.663853997111	18.5216208971449	2.10103938194771	2443.12523401965	27.2711850443385	37.8075979207635	1083.07417114908	364.458973032901	258.173725461835	34.438139075835	185.628390076411	262.437964382881	197.011468091116	51.8436297563365	1154.80458813549	118.265153962309	223.791364431729	285.424543548726	21.7522218417634	183.36223045462	615.984096753827	70.0719801445461	89.9501913893828	81.9423795109829	NA	Latin America and Caribbean	NA	NA	NA	NA	NA	NA	NA	NA	NA	NA
558	BHS	2015	NA	NA	NA	NA	NA	NA	The Bahamas	106	0.754793114	High-middle SDI	0	714.484183104832	18.7146378869646	2.08006692892376	2508.16594643863	26.9490778117796	38.0724418842797	1068.31632171472	377.631666013925	258.713477808641	32.3317159579605	183.934159422115	269.45854408782	196.697989667218	52.8509298760434	1185.42990439159	117.193921003847	232.375608702412	292.008080824193	22.2401775661133	185.508070079241	633.995475930731	71.4224941241264	93.8068511983972	89.4040907035669	NA	Latin America and Caribbean	NA	NA	NA	NA	NA	NA	NA	NA	NA	NA
559	BHS	2016	NA	NA	NA	NA	NA	NA	The Bahamas	106	0.754935658	High-middle SDI	0	704.043317508526	18.8148372931489	2.06554922870903	2558.95353480344	26.5997202094176	38.4254305794943	1054.99179787117	386.360103289613	263.513396835635	30.284088283878	182.461070284796	273.35155755752	197.395150428471	53.6529669967677	1207.54680578668	115.763185900532	238.272183774781	295.761203440013	22.5440655620308	186.483863217808	646.485600050722	72.5314965373262	96.4809112343089	96.1550853220239	66.4	Latin America and Caribbean	NA	NA	NA	NA	NA	NA	NA	NA	NA	NA
560	BHS	2017	NA	NA	NA	NA	NA	NA	The Bahamas	106	0.75556215	High-middle SDI	0	694.730937030315	19.0034028692358	2.04269367576923	2609.87920815262	26.2648528297495	39.0388634713107	1043.50298952238	394.115853281448	268.373545788952	28.2878064921611	181.29370083421	277.713366626704	198.559752941926	54.4925021231157	1229.55057073678	114.530607974106	244.153539829882	300.204153143182	22.9404974201237	188.28880469387	659.363717552699	73.7006398627115	97.7199898388235	102.280891302963	NA	Latin America and Caribbean	NA	NA	NA	NA	NA	NA	NA	NA	NA	NA
561	BIH	1990	NA	NA	NA	NA	NA	NA	Bosnia and Herzegovina	44	0.497386059	High-middle SDI	0	1420.54153714783	11.4016766427155	1.98968158839803	5045.15304801349	29.2178398819119	0.0037017911189632	2072.37986856369	502.078416327919	1955.8513208741	223.562797791632	32.03278274757	281.635958063517	355.418907843896	43.3390559003462	1489.14860198884	84.1974282165754	754.211971115157	199.501733799524	24.3065477678655	22.7645207058539	1035.36928885303	66.3680260802506	462.915998361123	1474.23500291913	52.3	Central Europe, Eastern Europe, and Central Asia	Bosnia and Herzegovina	40.48831762	39.249	NA	1.772	NA	NA	NA	NA	NA
562	BIH	1991	NA	NA	NA	NA	NA	NA	Bosnia and Herzegovina	44	0.498964098	High-middle SDI	0	1318.22446850495	12.3853039270984	1.9049662425999	5577.93911475009	26.810582802347	0.0100336209121254	1961.88869735119	561.03634974454	2127.35422135833	214.549195811111	32.6939672191215	311.672355316577	360.94056839036	47.251243178574	1650.853050971	78.6344387989543	844.131380499569	220.579825769855	26.9522048582858	24.5679368925714	1147.48434077646	72.3508681926899	525.068748850763	1641.88999414729	NA	Central Europe, Eastern Europe, and Central Asia	Bosnia and Herzegovina	40.51372693	39.578	NA	1.748	89.063591	NA	NA	NA	NA
563	BIH	1992	4143000	3.56452008119	19515.1308861715	8.98856778196	22.26207114188	13.11833707613	Bosnia and Herzegovina	44	0.499909236	High-middle SDI	0	1353.42181641753	12.9186538201419	1.97438625616757	5992.81165787078	26.9757848750968	0.00149227631412732	1994.4426032486	611.723932998755	2260.15580623379	207.596833420231	43.6731382868234	334.310426937162	363.279185556129	50.3739357199712	1777.92787018696	80.572480010776	912.841936125973	238.040334258287	29.035352095368	25.5506262281277	1233.49500095449	77.2048850770773	558.496690769769	1768.13124847917	NA	Central Europe, Eastern Europe, and Central Asia	Bosnia and Herzegovina	40.51904568	39.887	NA	1.73	NA	NA	NA	NA	NA
564	BIH	1993	3883000	3.765781348897	20816.4252909308	9.621662070024	23.274489036355	14.056559500085	Bosnia and Herzegovina	44	0.499644768	High-middle SDI	0	1333.09546779999	13.5087661258469	1.99832431904325	6365.71817688232	26.6278870531833	0.000888329742116628	1965.3018556302	664.469191352708	2291.36336616515	199.192501810178	34.2093346557911	357.296706376309	362.431864844433	53.6270828644536	1904.95391789821	80.7597055562635	980.529482383948	256.233723846851	31.0532839793357	26.6276656119918	1320.09869367296	82.2557767260632	594.410121487636	1893.97910584102	NA	Central Europe, Eastern Europe, and Central Asia	Bosnia and Herzegovina	40.51133686	40.196	NA	1.72	NA	NA	NA	NA	NA
565	BIH	1994	3659000	3.911167390851	23108.2440683889	9.862553334135	24.635771481264	14.792687839221	Bosnia and Herzegovina	44	0.500901258	High-middle SDI	0	1272.85338592179	13.6871832261897	2.01382538801484	6498.73044314813	26.6600051539576	0.0004775564411291	1896.08356215461	687.221018536813	2225.00012860877	191.443421729802	34.243335418357	366.060074553739	359.732361825704	55.6276533192147	1960.04846622498	82.4933598277203	1008.99169721472	265.577487333103	31.8780264263317	27.2086226954206	1356.40690332492	85.221607458619	612.304212690702	1946.83389407433	NA	Central Europe, Eastern Europe, and Central Asia	Bosnia and Herzegovina	40.50826206	40.506	NA	1.713	NA	NA	NA	NA	NA
566	BIH	1995	3521000	3.974936354189	23280.3060346635	9.810338821659	25.387021957319	15.378402673972	Bosnia and Herzegovina	44	0.50711541	High-middle SDI	0	1214.91868564034	14.4944139445107	1.96472958500114	6625.3663468579	25.855236635465	0.000363182492366085	1817.95053620155	694.323134786679	2168.7534041826	178.611997812	33.9996502816931	373.611346481052	355.135302728362	58.0429507308209	2005.79673126123	78.30769147806	1034.47639507896	269.30620458641	32.6354484060124	28.7579434996126	1391.98242802846	88.497094200235	617.737871617702	1987.10976864711	53	Central Europe, Eastern Europe, and Central Asia	Bosnia and Herzegovina	40.49376721	40.817	NA	1.706	NA	NA	NA	NA	NA
567	BIH	1996	3486000	4.34858055892	23491.7585903018	10.50245013015	27.70645619472	16.8043739957	Bosnia and Herzegovina	44	0.524787355	High-middle SDI	0	1083.68896166272	16.5985126599721	1.79298131803702	6462.2175924265	24.1799725740881	0.000614864913231696	1665.86245708091	612.028155623685	2051.20864336086	170.067978033959	33.255683592261	362.14119663015	341.50940641503	59.1620359934601	1953.86846670332	81.2044384384278	1006.33087352487	248.723911906352	31.8727755305632	33.2280667914661	1365.74905134163	88.679035582681	598.580804354423	1925.49523364597	NA	Central Europe, Eastern Europe, and Central Asia	Bosnia and Herzegovina	40.48695184	41.13	NA	1.69	NA	NA	NA	NA	NA
568	BIH	1997	3536000	4.693699502821	26074.2983875713	11.132549522267	29.853554655297	17.993442012586	Bosnia and Herzegovina	44	0.548802849	High-middle SDI	0	904.911925913514	18.6148149313009	1.49766838502501	5919.87021906956	19.6375511945866	0.00125371640550305	1437.3815890203	485.896729665571	1822.8143707444	153.754026078366	32.333726957739	329.754073566281	316.697348801396	57.208141567064	1794.02454876254	72.0025369235861	917.974981386496	214.257951191934	29.2848846322684	37.6903081852963	1261.19073417198	83.7365468775168	543.862913232229	1752.1216199108	NA	Central Europe, Eastern Europe, and Central Asia	Bosnia and Herzegovina	40.47814118	41.442	NA	1.662	NA	NA	NA	NA	NA
569	BIH	1998	3641000	4.673600168859	26933.6051445564	11.178357589123	30.225333093133	18.008068229266	Bosnia and Herzegovina	44	0.571408019	High-middle SDI	0	775.266799880247	20.1968841637222	1.26955971673172	5320.12258476877	16.0038704081955	0.00227061879387471	1244.74933957853	378.002056200933	1582.36296499259	131.053409939305	31.3739921768977	293.614126785799	287.172829946741	54.2224176175039	1620.17724157988	58.4902956859895	818.780665406554	182.989612741707	26.3245889371391	41.1385589791965	1141.76923990828	77.37442729916	486.738039034115	1564.01678204356	NA	Central Europe, Eastern Europe, and Central Asia	Bosnia and Herzegovina	40.44240429	41.755	NA	1.619	NA	NA	NA	NA	NA
570	BIH	1999	3752000	4.406945580945	26062.5157378353	10.738149898934	28.541478356386	17.550416055018	Bosnia and Herzegovina	44	0.591504993	High-middle SDI	0	666.116916294847	24.6883206463008	1.05516409459724	5201.15450295028	12.8623283960332	0.00577014540238348	1075.58741589835	324.237628394727	1479.29182002135	108.771520604985	31.0283951568657	284.422696351521	260.192663576261	55.7717973562663	1592.16280113735	44.957611205351	798.649367573678	174.257247292019	25.4392356429541	48.4206322965664	1121.72278473003	77.4903199873211	472.077393145342	1532.47349565239	NA	Central Europe, Eastern Europe, and Central Asia	Bosnia and Herzegovina	40.36731875	42.069	NA	1.562	NA	NA	NA	NA	NA
571	BIH	2000	3834000	4.356010107198	24369.6389843235	10.708031555742	26.916782774085	16.833048506157	Bosnia and Herzegovina	44	0.606631264	High-middle SDI	0	627.718010351041	27.8363991341101	0.938504746336443	5170.10211604491	11.6203284630747	0.00819539956234484	1003.78925920024	292.106982899196	1413.73879273576	96.2804992131433	30.6168608087648	278.596290883599	243.207671765738	58.4286113987638	1593.27530907848	40.2393522576838	789.443349932952	169.789997565755	25.1511868102617	54.6240524946601	1118.31966805481	79.1358307697937	466.989924092321	1512.26841341666	61.3	Central Europe, Eastern Europe, and Central Asia	Bosnia and Herzegovina	40.29809608	42.384	NA	1.497	96.6631	NA	NA	NA	NA
572	BIH	2001	3879000	4.81175647827	25564.4181077574	11.967254514514	29.243621218058	18.893034919508	Bosnia and Herzegovina	44	0.619352547	High-middle SDI	0	552.509329782772	30.7882031158015	0.835717614984165	5170.75603709111	9.48827253763862	0.0104542488776955	908.013584196386	273.119077880555	1358.38544133546	89.6321040347893	30.2326361093354	272.085555235938	234.604728182369	61.8825075585594	1606.762464208	35.2040474643053	782.165195250976	168.273883712646	24.8661773138774	60.298345578561	1117.43102908592	81.843846570278	465.488803937109	1501.11882542573	NA	Central Europe, Eastern Europe, and Central Asia	Bosnia and Herzegovina	40.23886428	42.698	NA	1.432	NA	NA	NA	NA	NA
573	BIH	2002	3898000	5.0287212995257	25479.5864741855	12.3952215860997	30.5588280361937	19.9488850184256	Bosnia and Herzegovina	44	0.629928626	High-middle SDI	0	555.175280688407	33.1369340894188	0.831568983659153	5102.13750378352	9.36470371177607	0.012538213482904	890.766882296559	256.383906172106	1290.16809398508	79.1637580900926	30.0096545620997	260.323158111581	228.160401681648	64.926267850853	1603.37386431641	30.6321828625697	761.877453869533	165.793541483522	24.1913851692662	64.8254508324177	1098.82714045334	83.8962112556876	450.867984736453	1471.37420626962	NA	Central Europe, Eastern Europe, and Central Asia	Bosnia and Herzegovina	40.16883906	43.014	NA	1.374	NA	NA	NA	NA	NA
574	BIH	2003	3896000	4.8831369937428	24570.1037292866	11.7756748925036	29.959651283296	19.424595249852	Bosnia and Herzegovina	44	0.639458909	High-middle SDI	0	490.453193422803	34.1441439853021	0.738671215330503	4905.67284147362	7.46262277745756	0.0141723674151775	808.022711437887	239.946430944659	1193.24004040233	72.1443612864401	29.6628731081433	241.820495527932	223.229936373451	66.0302953273725	1562.42706063945	24.0449824136023	719.37168462901	160.939989558176	22.8608822352702	67.1116986251781	1052.28495084944	83.7147033342795	427.889924417638	1406.48432495885	NA	Central Europe, Eastern Europe, and Central Asia	Bosnia and Herzegovina	40.09559756	43.33	NA	1.33	NA	NA	NA	NA	NA
575	BIH	2004	3887000	5.0224740495245	27787.1916422795	11.5616850739282	31.8580716520171	20.3502327159257	Bosnia and Herzegovina	44	0.64716753	High-middle SDI	0	449.78542410921	35.9035537067209	0.681230363030917	4811.55506600151	6.44698860509955	0.0169636235336431	754.372157761931	230.957226927662	1159.17819388085	66.7010600646323	29.4456530480614	226.952800777072	219.189113196012	67.5157918871862	1538.02429875255	20.1894559625885	688.410376543046	157.976691674396	21.2865857262991	69.813464476611	1020.31705637648	84.2415535705394	411.234517387728	1377.42712230268	NA	Central Europe, Eastern Europe, and Central Asia	Bosnia and Herzegovina	40.01779915	43.648	NA	1.301	NA	NA	NA	NA	NA
576	BIH	2005	3880000	5.3658934924575	28367.6223745378	12.641663143806	33.3770455869735	21.8144022179735	Bosnia and Herzegovina	44	0.654264126	High-middle SDI	0	442.275300975228	39.3467248041664	0.670921385779314	5025.59719917797	6.12855999045913	0.0201280749399083	737.488897311208	236.472117641176	1206.31297172058	62.6153174563405	29.0565265183698	229.005171544137	215.202861794438	73.6125919216223	1606.98427818687	18.6608922878587	713.438362858831	166.101899623155	21.8180064911299	76.6683904486158	1061.98763659356	90.3029443836477	427.050317814276	1420.23098464215	65.8	Central Europe, Eastern Europe, and Central Asia	Bosnia and Herzegovina	39.77565307	43.965	NA	1.288	NA	NA	NA	NA	NA
577	BIH	2006	3875000	5.4110154391208	28138.0519779586	12.6732259250921	33.5143980203839	21.7237893294923	Bosnia and Herzegovina	44	0.659533889	High-middle SDI	0	441.975682545885	41.130011562936	0.674806508971206	5077.39550375939	6.0984193458922	0.0246118775063461	729.01433624519	237.436515668809	1211.0165555042	59.3544894357896	29.0986805925017	224.938056837762	210.772539781857	75.9541937572453	1631.62783660684	17.9755031618234	711.422862091826	170.557067647642	21.8161176421399	80.9978386088952	1069.43505186667	91.8962038867932	428.263021470924	1413.70102659473	NA	Central Europe, Eastern Europe, and Central Asia	Bosnia and Herzegovina	39.70559987	44.282	3759.826518	1.288	NA	NA	4299.923822	9057.398217	NA
578	BIH	2007	3869000	5.5852006307131	29042.8527302917	12.9851221669316	34.5941945394679	22.2297585559635	Bosnia and Herzegovina	44	0.666617878	High-middle SDI	0	426.14172352863	45.4340030111875	0.657457698233818	5255.17423618134	5.70579908477501	0.0325010839896099	703.65155441312	242.061998181412	1244.71659370849	56.4594697440076	29.1775920776498	229.424451372631	205.361937424568	80.3287734983943	1695.87417785938	16.6731981587831	734.502803278783	180.272912433684	22.5275707327501	88.1908136296797	1108.29113462434	95.7814932810439	443.752863869905	1441.75588771234	NA	Central Europe, Eastern Europe, and Central Asia	Bosnia and Herzegovina	39.66024128	44.601	4049.330489	1.295	NA	NA	4556.873009	9598.638296	NA
579	BIH	2008	3861000	5.8230280374054	29197.9469329444	13.5803419435668	35.948887692992	22.932936131008	Bosnia and Herzegovina	44	0.673089257	High-middle SDI	0	430.564453485942	46.6659552426101	0.668950012640168	5062.49084794172	5.62866402405601	0.0437333537018326	699.573735746786	228.661158509728	1192.10424374171	53.9800129169159	28.3457456221107	216.407522213406	199.85626150281	80.1456943027651	1637.46365187863	16.0052503159847	694.046487666253	175.461600116073	21.3941982303163	89.3298694381281	1066.03752809354	94.366817708343	426.264641141921	1363.2890705974	NA	Central Europe, Eastern Europe, and Central Asia	Bosnia and Herzegovina	39.63695198	44.92	4297.103209	1.303	NA	NA	4848.930138	10213.83006	NA
580	BIH	2009	3853000	5.7957479261018	29315.7352093842	13.4674988034889	36.2033212948699	22.8782977435689	Bosnia and Herzegovina	44	0.679196417	High-middle SDI	0	419.622003767831	49.7853136912727	0.666646994344446	5114.83423533569	5.24086340322975	0.0662403793416831	680.223118024108	233.003183001475	1196.23778398057	51.9487333041704	27.92291437346	217.379080940699	194.391591521495	82.4633218285738	1654.5787298611	15.0383626393094	694.343805495785	180.727637716215	21.1241482424127	93.4155309131075	1077.57642446546	96.2658024421607	428.310226312414	1351.44483727892	NA	Central Europe, Eastern Europe, and Central Asia	Bosnia and Herzegovina	39.54287993	45.239	4166.279514	1.311	NA	NA	4732.753408	9969.114349	NA
581	BIH	2010	3846000	5.8042970411934	28875.9414207281	13.6362996186834	35.741760172078	22.8679047352214	Bosnia and Herzegovina	44	0.684959768	High-middle SDI	0	415.77374222799	51.7160796799336	0.673700994829937	5128.57986056883	4.86586571583637	0.0880580651550885	669.645774098558	235.755346635467	1187.91066852271	50.2776192735615	27.8451802250072	217.231844607595	189.988409816444	84.279743252905	1662.60828912973	14.364453158998	688.896627136665	184.099918113715	21.0613954293405	96.1079545905812	1080.48952759201	97.6238135471239	428.410887538242	1334.83230639964	69.6	Central Europe, Eastern Europe, and Central Asia	Bosnia and Herzegovina	39.49471762	45.558	4124.585692	1.315	NA	NA	4710.912363	9923.108177	NA
582	BIH	2011	3839000	5.9301869909514	28796.3539285826	13.9231342102128	36.5190685200886	23.3498872340914	Bosnia and Herzegovina	44	0.690007448	High-middle SDI	0	392.059340600105	53.9095856781294	0.656858887567732	5166.51152638635	4.52976331373247	0.119067867888112	639.665118136773	239.223584343833	1187.33832718213	48.7273535251316	27.6892523123343	219.606553858825	186.10825014797	86.6036813309322	1675.78941854623	13.4685564624016	689.469132550992	188.326968208982	21.1251644972411	99.3040916980837	1089.51055527536	99.5562075302929	437.378082635588	1327.41090163829	NA	Central Europe, Eastern Europe, and Central Asia	Bosnia and Herzegovina	39.45642893	45.878	4088.294411	1.315	98.14204	NA	4774.261671	10056.54773	NA
583	BIH	2012	NA	NA	NA	NA	NA	NA	Bosnia and Herzegovina	44	0.694460815	High-middle SDI	0	376.214922261831	55.5899715554268	0.673895525578444	5154.40122811514	5.57769059818528	0.160823106837588	618.986288801476	241.83761163288	1168.58708016014	47.6808196938688	27.1589403328754	221.270084155098	181.958768742067	87.7591065230035	1675.06446860428	13.5366031433601	684.175373127769	191.535902027505	21.0585113787847	101.783537108316	1094.52973491804	100.451022430605	432.662717107462	1305.74544875052	NA	Central Europe, Eastern Europe, and Central Asia	Bosnia and Herzegovina	39.39765801	46.199	4043.740002	1.313	NA	NA	4807.604212	10126.78076	NA
584	BIH	2013	NA	NA	NA	NA	NA	NA	Bosnia and Herzegovina	44	0.698961366	High-middle SDI	0	359.177189997232	58.5058476027358	0.687452637356036	5245.34633315987	7.17670598108117	0.221704622876308	599.333879705993	247.101406102119	1176.85924438299	48.3780356935232	26.8315087573878	228.185242506692	177.856598850529	90.7047685643463	1705.92162541333	14.1806956541049	695.511598505602	197.844655233643	21.4465251112387	106.455014233482	1121.14117645208	103.163618275289	440.678412606238	1312.8301177241	NA	Central Europe, Eastern Europe, and Central Asia	Bosnia and Herzegovina	39.37843782	46.519	4251.837658	1.309	96.99177	NA	5033.691271	10603.01257	NA
585	BIH	2014	NA	NA	NA	NA	NA	NA	Bosnia and Herzegovina	44	0.702859127	High-middle SDI	0	335.27213086124	61.292578242284	0.681300562998614	5312.63860914428	7.09408259058311	0.319027541826329	569.921605393483	252.03181021911	1177.39606363945	47.5759764058578	26.508220351314	234.326536063778	173.843602710403	93.2108642623767	1728.82077442726	13.4702614849037	701.823709944081	203.15282760707	21.4106762788739	110.543168559753	1141.78875700526	105.526507072319	446.247409401404	1313.74482658683	NA	Central Europe, Eastern Europe, and Central Asia	NA	NA	NA	NA	NA	NA	NA	NA	NA	NA
586	BIH	2015	NA	NA	NA	NA	NA	NA	Bosnia and Herzegovina	44	0.706429313	High-middle SDI	0	359.577073993826	63.922931908739	0.7280780642781	5444.36622972526	7.80480693156436	0.422429577899178	590.077473175765	259.087947406971	1198.22663292757	46.1834618384799	26.7701593818948	243.6893233127	170.253476884474	95.8536121424689	1771.93572655872	13.9861786078315	718.533551306797	209.886079577974	21.9661624430112	114.797090809111	1171.31086201472	107.835736108298	459.44961005873	1333.8244351576	NA	Central Europe, Eastern Europe, and Central Asia	NA	NA	NA	NA	NA	NA	NA	NA	NA	NA
587	BIH	2016	NA	NA	NA	NA	NA	NA	Bosnia and Herzegovina	44	0.709662637	High-middle SDI	0	363.222970841814	65.7500916301267	0.760865216977814	5479.73822610272	7.79746323147629	0.552053769604721	588.44242646684	257.720506526496	1214.59119295439	44.4127525080262	26.6939445505378	247.406683932716	166.88922821898	97.3573792899035	1779.28949173864	13.604878487774	718.478514126302	211.382467688768	22.017763312659	117.740015438445	1177.60942481098	108.798462624508	464.895625881362	1330.93457076185	72.2	Central Europe, Eastern Europe, and Central Asia	NA	NA	NA	NA	NA	NA	NA	NA	NA	NA
588	BIH	2017	NA	NA	NA	NA	NA	NA	Bosnia and Herzegovina	44	0.712609905	High-middle SDI	0	343.019548126632	67.6759551064237	0.759718034869346	5525.96559689771	7.03203183362974	0.70784285615895	563.694511670634	255.391113658244	1233.97691555212	43.4308718486727	26.5871559913924	251.871100756695	164.154752058923	98.9389393261232	1790.73808045898	12.9143330228583	721.420282687146	212.645241774938	22.1582157937821	120.916894284332	1186.4212340472	109.567936643154	464.728861827971	1332.13735363978	NA	Central Europe, Eastern Europe, and Central Asia	NA	NA	NA	NA	NA	NA	NA	NA	NA	NA
589	BLR	1990	NA	NA	NA	NA	NA	NA	Belarus	57	0.625114632	High-middle SDI	0	834.288025792773	162.214944160514	5.68861353394771	7505.97694471153	58.942987800788	37.7951340844215	1321.16010074875	1300.96856189738	1517.7276365051	14.832202023161	52.5236351701617	871.677005112424	244.838881476759	48.8191560712969	2661.77883415147	207.314147436803	996.259398069264	326.651651564133	60.1966277558686	53.488578029278	1669.81150359351	61.8399521411079	796.358530953328	2008.32847478666	64.8	Central Europe, Eastern Europe, and Central Asia	Belarus	48.35885664	65.981	NA	1.913	NA	94.08245087	3173.596387	8359.644709	97.34259796
590	BLR	1991	NA	NA	NA	NA	NA	NA	Belarus	57	0.631095406	High-middle SDI	0	783.615241739394	170.592997176548	5.06548525652519	7832.18226333413	54.1952437911296	38.7897856621997	1243.38763797617	1353.13920519029	1565.72882398337	13.4793277689885	54.7002796169619	915.420737742932	240.949258448609	51.8060968361624	2784.1601833277	186.929736413353	1051.31399113201	344.45973570883	62.9557267209623	56.339720463014	1744.63098217458	65.014060819014	851.305894506418	2099.56875513373	NA	Central Europe, Eastern Europe, and Central Asia	Belarus	48.36794416	66.374	NA	1.805	NA	96.2190094	3133.97545	8255.278269	93.85092926
591	BLR	1992	10265000	10.92188161479	34752.0306202116	30.51381786131	58.12810409377	39.96835925049	Belarus	57	0.636357245	High-middle SDI	0	740.359907796432	178.702725289026	4.62519819915019	8222.82920932274	50.2044008636613	39.1922433939459	1175.77076399443	1424.19047306935	1619.85276330696	12.2819685134292	56.7495715819825	971.243994784141	235.657365187875	55.12160423256	2936.87400926306	170.262559743432	1129.4295787727	370.601509591256	66.5615747803967	58.8730518433829	1841.50888379295	68.8668136734197	880.586373509825	2215.62224503717	NA	Central Europe, Eastern Europe, and Central Asia	Belarus	48.31047487	66.766	2090.156433	1.764	NA	95.89096069	2827.012696	7446.700476	93.12220764
592	BLR	1993	10246000	10.77368519744	35375.2311685297	29.78322677742	58.29332071892	39.52386888674	Belarus	57	0.640743913	High-middle SDI	0	703.845320276814	194.454160548973	4.26715652327778	9092.26196667407	46.9793719727485	39.4749500971156	1119.8711468746	1590.14414791724	1733.5040267088	11.2024638737806	60.3644002603634	1093.4807227958	231.441183121862	60.3395767486587	3264.01910004155	157.134140726749	1295.31239857284	427.010390722475	74.6004284901197	63.7302482926255	2059.18982563951	75.407290841868	972.635492943197	2463.21256584961	NA	Central Europe, Eastern Europe, and Central Asia	Belarus	48.27170872	67.155	1664.714654	1.623	NA	97.53603363	2606.29195	6865.294781	92.19728851
593	BLR	1994	10220000	10.16998414593	35413.4841850913	28.09848419804	55.86610838761	37.42487326502	Belarus	57	0.644505019	High-middle SDI	0	668.888898079725	191.218420271488	3.99836023639832	9298.22514862537	43.9874965570172	37.874672400424	1066.81348487967	1633.68080556367	1722.41615517796	10.2806141089707	62.889175224181	1124.53703602984	227.579839335167	62.1579979267913	3347.10847190162	144.740674754936	1363.38502005839	451.736881160298	76.516155545776	62.0790191409173	2118.43047106989	77.9494241089692	994.912980423694	2523.81949323407	NA	Central Europe, Eastern Europe, and Central Asia	Belarus	48.25188371	67.541	1277.347055	1.533	NA	97.38446045	2301.325043	6061.974294	93.05457306
594	BLR	1995	10189000	9.60435592997	34979.1586157956	26.01838708363	53.663726762112	36.97141520765	Belarus	57	0.647440149	High-middle SDI	0	632.174816521684	191.468307598498	3.74248553941194	9757.96246626757	41.2126313931891	36.2827255428643	1014.72647644231	1722.41442445865	1773.81419109663	9.48443752716991	66.5863483084917	1187.24383410658	224.337487692218	65.0815799453708	3520.43128174579	134.25854293588	1474.45185480889	495.288775741946	80.7184656575097	62.1570637221838	2235.57416316496	82.1497008902085	1039.22854919562	2659.16422255098	64.5	Central Europe, Eastern Europe, and Central Asia	Belarus	48.28290845	67.926	1150.441099	1.406	NA	98.24659729	2066.342506	5443.001279	94.40019989
595	BLR	1996	10156000	9.86375252491	36835.1280330859	26.52159788401	55.8996729594	38.33132531295	Belarus	57	0.650379526	High-middle SDI	0	592.913897572252	181.96832726075	3.24592335425868	9783.38138820812	38.1976932426522	34.2466088951844	959.689273893994	1721.35973720486	1753.86308051114	8.7178556921048	66.525347609401	1182.67046145277	222.009862892382	66.7718291750145	3525.61032342431	122.634251972243	1508.97631017224	513.552229068926	80.7295124502791	59.1901648244809	2243.03029617436	84.727670721754	1033.70685609944	2665.37321085636	NA	Central Europe, Eastern Europe, and Central Asia	Belarus	48.3575795	68.308	1222.958662	1.335	NA	98.93180084	2133.365936	5619.54927	95.76133728
596	BLR	1997	10121000	9.70906267916	36220.5014590929	25.61122321825	55.05672822797	38.95468098652	Belarus	57	0.65364197	High-middle SDI	0	559.411647424204	177.035261685364	2.79101928617063	9992.12542624111	35.9891749401201	32.9255766883564	913.005340796226	1745.05446856757	1765.17253769895	7.968727612887	68.7242338586002	1200.73335666941	219.719277496226	69.9650275930859	3599.11191344148	113.275083012506	1568.78635820812	541.41964603343	82.3949590663864	58.1247177758376	2292.33438062601	89.0186527314376	1054.22177798933	2717.29003111924	NA	Central Europe, Eastern Europe, and Central Asia	Belarus	48.46269752	68.687	1388.980513	1.25	NA	99.97601318	2380.66407	6270.963088	95.49623871
597	BLR	1998	10081000	10.2011500163471	37714.1763069681	27.4108522425143	57.3236798643817	39.8768861002257	Belarus	57	0.657258361	High-middle SDI	0	535.149291812312	178.240226563805	2.49818995225971	10330.6527126776	33.5935320396075	31.9638737360921	876.021780249332	1785.54529708118	1802.30598208334	7.27207291134887	70.1094046514248	1244.31505457175	217.044712337784	72.9895110445596	3725.12989747128	104.736973601445	1653.41425807053	578.874338883881	85.4579207588983	59.3037554919311	2382.55333934981	92.8314777170535	1082.46434866903	2801.17502837703	NA	Central Europe, Eastern Europe, and Central Asia	Belarus	48.57324892	69.064	1571.676598	1.3	NA	102.225441	2592.610905	6829.257219	86.66413879
598	BLR	1999	10035000	9.6348226047925	36320.8108103556	25.9714718743103	54.3615091824796	37.7323919160071	Belarus	57	0.660847337	High-middle SDI	0	515.168300144599	178.46588299176	2.2191174710284	10723.1276304851	31.3907245511359	31.0957507054479	844.188662308147	1831.20190564193	1840.47760924574	6.66422362788249	72.7612144179884	1299.78610317782	213.550693848716	75.7874268835843	3872.6773469458	97.7503001535102	1748.97281585972	617.991924705918	87.1488836472365	60.5961711611059	2493.09796981485	96.2090517957024	1110.07885472146	2888.90320059739	NA	Central Europe, Eastern Europe, and Central Asia	Belarus	48.65197114	69.482	1657.98912	1.31	99.59072876	111.3961563	2696.698847	7103.437708	NA
599	BLR	2000	9981000	8.6535710660832	34476.7192616877	22.6496618288781	50.3023385566227	35.7309290702426	Belarus	57	0.665148034	High-middle SDI	0	494.700341267763	169.557744459882	1.91326880404792	10267.9277628858	27.4844709585846	29.3779715474819	807.296161510155	1715.07415527213	1748.53426450836	6.01516818642006	70.2593113083618	1240.20226993308	209.938348745829	72.620703002381	3712.9956256117	86.8423564831492	1686.27382330294	606.19079247873	82.882328306765	58.2038364671932	2394.74703920087	91.8619631563349	1050.99884529044	2746.47286739035	66.1	Central Europe, Eastern Europe, and Central Asia	Belarus	48.78338495	69.973	1855.363876	1.317	NA	113.71677	2865.974924	7549.331797	NA
600	BLR	2001	9920000	9.04778001611056	36478.4144601397	23.6200036549925	52.5189561302982	38.2990357908797	Belarus	57	0.670309348	High-middle SDI	0	472.720256597164	181.131094282077	1.64484774733205	10909.1160987994	23.6659711615587	29.3917574465665	766.294168817752	1783.97557350222	1839.41189575711	5.42627465834359	70.4775575305303	1333.80357456164	203.81124623319	76.2515046198704	3956.41853379053	75.7732965329967	1818.78134406263	665.671099865134	88.5129579867968	63.3824482797245	2568.78740883068	95.8980201957774	1108.1796112055	2892.75315350705	NA	Central Europe, Eastern Europe, and Central Asia	Belarus	48.93869333	70.458	2069.009623	1.286	NA	114.99931	3015.543308	7943.313384	NA
601	BLR	2002	9853000	8.808888752951	37168.4245498525	22.5706191443994	52.1446663251476	37.9075187621332	Belarus	57	0.676057061	High-middle SDI	0	453.869206209636	194.078112059348	1.42333915290929	11609.6991638423	19.3502550881667	29.4918767451371	725.339739271453	1850.29600112454	1947.20335239312	4.81728082333578	72.3417105165271	1435.01536713381	195.482574775816	78.2560652887179	4226.24532309224	63.953531741514	1956.45415199488	727.774211738812	94.7329819469029	69.7150655047435	2755.98664226919	97.6622541948671	1169.9933035046	3049.99046868242	NA	Central Europe, Eastern Europe, and Central Asia	Belarus	49.06567868	70.939	2273.182245	1.24	NA	112.47116	3192.687482	8409.933011	NA
602	BLR	2003	9784000	8.3633873394254	36520.9535563485	21.075411677963	50.826214977774	36.5394500186898	Belarus	57	0.682357163	High-middle SDI	0	441.332036208647	192.374757805569	1.25382667064165	11310.3641802657	17.1833774022647	28.8291232421582	696.155638595651	1741.01320615489	1893.46482445624	4.37022170724863	69.8716308540653	1409.68541509151	187.170458956896	75.6006193642051	4125.54818385429	56.7067753677193	1907.99038257295	725.607588406951	91.959469424696	70.9162458239077	2702.67968532422	93.7958358085407	1128.79360310019	2935.64448514435	NA	Central Europe, Eastern Europe, and Central Asia	Belarus	49.16812985	71.415	2549.139494	1.232	NA	102.3793	3449.9937	9087.709356	NA
603	BLR	2004	9720000	8.65430782237616	36876.1514653273	21.8308563751995	52.2664127074038	37.6231237076646	Belarus	57	0.68929258	High-middle SDI	0	431.818399141984	194.572923810089	1.15297333053684	11129.6245150995	15.4075521531668	29.0232314822156	673.071365283112	1644.62512929512	1862.2630795521	4.02445341852324	69.0948201229836	1398.84977582091	179.760071171738	74.56501938528	4076.68671868016	51.4175243427143	1871.43778567131	726.851780969781	85.5383998387521	74.4159225974244	2670.50588387066	91.829260252223	1097.61593503731	2872.46972767578	NA	Central Europe, Eastern Europe, and Central Asia	Belarus	49.25799058	71.887	2935.153974	1.233	NA	99.97945	3870.515586	10195.41592	NA
604	BLR	2005	9665000	9.7000810411258	39072.7011726	24.7316293941577	57.1216491255873	40.9929222607746	Belarus	57	0.696439795	High-middle SDI	0	422.921917337172	207.852175030565	1.05276832333449	11375.5347961045	13.6633850983404	30.0390600777917	652.241026738869	1603.93821518955	1907.87646266125	3.76857631608828	68.4822684322239	1451.32931448629	173.79886172671	75.4756466135982	4186.56448395836	46.2903450706974	1912.68241673193	756.514861008125	87.2652590304734	81.9546196948192	2751.6181241936	92.0869775140134	1113.75427083436	2898.40840630415	68.8	Central Europe, Eastern Europe, and Central Asia	Belarus	49.33316946	72.354	3382.702909	1.252	NA	98.43138	4265.973176	11237.10004	NA
605	BLR	2006	9620000	10.1403350723416	40746.3867428123	25.7216019982611	60.0976015776299	43.1088678196216	Belarus	57	0.703970215	High-middle SDI	0	413.412850483972	208.670790626827	1.02175944297769	10944.8446258314	11.8901006484603	30.6414398592791	630.119620963005	1459.00576757934	1850.5653611865	3.69512910679286	66.0778042975566	1404.15111850912	167.086323415573	73.1052401899693	4038.39643279089	41.0911628348321	1822.93333528747	733.432564389065	83.6272784013289	84.7201143956378	2658.56405010473	88.2859939144801	1058.64332025245	2737.42322212254	NA	Central Europe, Eastern Europe, and Central Asia	Belarus	49.43290533	72.816	3904.823168	1.335	NA	99.36716	4702.60663	12387.24647	NA
606	BLR	2007	9585000	10.3439193407147	41860.6021729178	25.8896316172976	62.1486718280529	44.4943651859002	Belarus	57	0.711628486	High-middle SDI	0	405.496477688966	202.531669655074	0.985731714586854	10347.0231708315	10.0606334628499	31.1928445988489	607.118241167106	1295.28235608587	1766.88599683876	3.84687162518873	63.2277704737494	1326.02390399611	157.826626603123	69.9992095719775	3824.91631056895	35.7949694788286	1696.00991154909	692.414347385581	78.7080905893679	85.5124888697054	2512.87520012813	83.6379246332724	987.167799404717	2539.50394720333	NA	Central Europe, Eastern Europe, and Central Asia	Belarus	49.51574737	73.273	4347.368715	1.429	NA	101.78973	5104.391881	13445.59843	NA
607	BLR	2008	9556000	10.1298321082851	40088.8139021186	24.7952923058341	61.344556643953	43.8924483489401	Belarus	57	0.719833141	High-middle SDI	0	393.04417119129	210.163388417885	1.01710623494711	10306.2271633574	9.14292990628242	32.9950493135049	582.353153029648	1202.05046814752	1780.00221959544	4.12602433516624	62.993180115747	1334.37415528065	149.036958723281	70.6209381099761	3817.79301070042	32.3098072338135	1672.40249405824	691.20966112127	78.906870289755	92.8815701737885	2514.18771630565	83.0921850643984	974.763205139583	2480.26958348999	NA	Central Europe, Eastern Europe, and Central Asia	Belarus	49.57968539	73.726	5125.5548	1.488	NA	104.84638	5622.031705	14809.12563	111.92559
608	BLR	2009	9526000	10.4090412673604	42037.9946909175	25.2975724547855	63.9847540417695	44.9084142702068	Belarus	57	0.726641344	High-middle SDI	0	385.812503988685	216.046540582735	1.02877976733498	10350.1017082501	8.38011337884188	34.2338301455379	564.976807883805	1134.36225090613	1795.80570094144	4.39213605654226	63.129885844966	1347.88479991347	141.200526132516	69.3072379164271	3839.87180845735	30.0152500526118	1664.30338949062	697.899083192633	77.9491464905568	100.294355753081	2529.0167394393	80.6178037809316	978.503939990025	2474.81215112218	NA	Central Europe, Eastern Europe, and Central Asia	Belarus	49.62059485	74.172	4884.967978	1.509	99.61706	105.94052	5604.927063	14764.06989	110.7479
609	BLR	2010	9491000	9.9610930384568	41250.417273405	23.9011121209582	62.6837612389198	43.4996924999459	Belarus	57	0.733293833	High-middle SDI	0	377.617494319162	225.813067938839	1.05196012115182	10430.0983800868	7.88717067401874	36.6080046754146	550.975469788176	1070.96534571841	1820.19829110915	4.53522854043837	62.4577823159955	1374.61270500468	136.290504386418	74.9348733902767	3877.28684726243	29.1534054402609	1664.86261672276	709.358161484734	79.1972404084814	108.83836428301	2558.17064533057	86.2404686461302	980.551078862179	2457.38603717131	73.2	Central Europe, Eastern Europe, and Central Asia	Belarus	49.64150696	74.672	5505.328487	1.494	NA	104.3697	6065.888725	15978.29982	108.2254
610	BLR	2011	9450000	9.7069373392034	40618.340332072	23.6065163348947	60.9407208638501	42.59148748235	Belarus	57	0.740204778	High-middle SDI	0	367.807147801166	236.462239494458	1.01877239887411	10520.4010905733	7.31911628929343	38.787987450398	536.647468693214	1009.63965980177	1844.72765652603	4.56318545381099	62.97595890487	1399.90791803681	133.604682436729	77.2435052414353	3921.53943179612	27.5179471938591	1665.28435140638	716.611479018316	80.651019283474	117.966413054232	2587.31323712617	87.5659992817442	996.857182457855	2436.54524772599	NA	Central Europe, Eastern Europe, and Central Asia	Belarus	49.67156715	75.188	6302.531307	1.515	NA	102.1262	6383.531142	16815.00917	107.3914
611	BLR	2012	NA	NA	NA	NA	NA	NA	Belarus	57	0.746831285	High-middle SDI	0	355.419549578752	211.570229454474	1.0431596129994	9273.01591399371	6.82654145331904	38.5602234992781	520.444014221383	835.916702771469	1647.89674382416	4.6048818547175	59.1580993823928	1213.31286034685	130.992225183459	71.1271249384942	3443.94567841359	26.4444006523403	1430.16601212649	620.000723374417	70.4656058334327	107.898057953886	2262.62453347165	79.7244234972555	861.176329590545	2100.39919472388	NA	Central Europe, Eastern Europe, and Central Asia	Belarus	49.68037571	75.697	6614.815064	1.62	NA	99.81443	6479.930044	17068.93578	107.2134
612	BLR	2013	NA	NA	NA	NA	NA	NA	Belarus	57	0.752993449	High-middle SDI	0	343.231643877448	211.799604858018	1.06157600764337	9108.83882017986	6.38236124982118	39.8922163753114	505.461361686797	783.479714287924	1624.4051107985	4.63337212586165	57.634802310996	1190.12111386245	128.81363579583	72.1244638248004	3374.26933810856	25.9554180118995	1392.73354696737	606.25496345382	69.5121375857877	110.225883471171	2222.74592745642	79.9764721757584	846.682591812273	2024.25961823396	NA	Central Europe, Eastern Europe, and Central Asia	Belarus	49.67349588	76.199	6617.977721	1.668	NA	98.20725	6455.924184	17005.70138	105.4283
613	BLR	2014	NA	NA	NA	NA	NA	NA	Belarus	57	0.758993513	High-middle SDI	0	327.933749562059	211.268134178463	1.06966219860013	8861.98421569512	5.98995205355415	41.0426595895097	487.200433722413	729.43062513675	1583.18557616059	4.62519684222946	56.751006945398	1152.88658259416	126.965820021062	71.4719441755013	3279.62822795854	24.9936253751126	1338.26830236476	585.022281414338	67.3723967850743	112.317365116748	2155.00421643961	78.4533351058898	819.902945989533	1963.09311476543	NA	Central Europe, Eastern Europe, and Central Asia	NA	NA	NA	NA	NA	NA	NA	NA	NA	NA
614	BLR	2015	NA	NA	NA	NA	NA	NA	Belarus	57	0.764294759	High-middle SDI	0	312.981630428113	203.131582487605	1.05853804112657	8435.1359851317	5.70128040211448	41.6158256819803	469.095290765567	675.557117384703	1513.28311104706	4.57068034306504	55.250264033621	1084.02155565065	125.448138449017	69.6096924542546	3115.01699952623	23.5260400313451	1253.83084234895	547.734004442107	63.5871768474698	108.636483743269	2035.6857346859	75.7809707285187	776.717494664446	1854.48851375568	NA	Central Europe, Eastern Europe, and Central Asia	NA	NA	NA	NA	NA	NA	NA	NA	NA	NA
615	BLR	2016	NA	NA	NA	NA	NA	NA	Belarus	57	0.76898187	High-middle SDI	0	300.460973663198	201.854725657447	1.06115351288047	8336.56725776749	5.48714460263727	42.4999511045756	454.814591394054	660.803830545701	1507.20743267637	4.4568737264645	55.1046381924908	1062.95441977032	124.613543855255	70.1046299058455	3069.55347269685	22.7971411674513	1226.85978432135	536.665529146458	62.6352273749162	107.704830769804	2000.33483569491	75.9040266587334	764.018519398239	1819.47187596128	79	Central Europe, Eastern Europe, and Central Asia	NA	NA	NA	NA	NA	NA	NA	NA	NA	NA
616	BLR	2017	NA	NA	NA	NA	NA	NA	Belarus	57	0.772665439	High-middle SDI	0	282.260986460446	206.02797945642	1.04458325450807	8407.56454133462	5.13208571548241	43.7770192085767	434.746226285548	662.543709995203	1526.98905002387	4.2727258992004	55.1161980809852	1070.81094912386	124.189192092482	71.5866364303296	3092.76711911699	21.6838682900577	1230.74646817773	537.746971332769	63.0959430000085	110.03886181201	2011.35825416096	76.8421689742834	772.637615993431	1827.54154453049	NA	Central Europe, Eastern Europe, and Central Asia	NA	NA	NA	NA	NA	NA	NA	NA	NA	NA
617	BLZ	1990	188000	5.03961079529	28025.9118741936	12.89887098928	30.60952468849	23.24572299791	Belize	108	0.401756499	Low-middle SDI	0	3770.94107991426	2.15422053842411	53.3236560916044	1739.43140905982	493.138581997143	0.242210248455361	7189.52324333582	391.68233938734	160.911847306787	300.864761187795	91.03790917189	77.9824379479858	753.380344207365	10.7918341267542	675.113237403759	2355.39196759803	266.766883317658	175.606127277438	25.2472695693352	29.5511889460318	461.958617551875	17.0320265664462	119.825550692854	410.028071066894	46.6	Latin America and Caribbean	Belize	29.26778108	47.465	3179.888227	4.508	NA	112.7352982	2731.953646	4977.153966	NA
618	BLZ	1991	191000	4.47724840209	28259.3893280349	10.73352249328	28.7079749095	22.46877693803	Belize	108	0.414125284	Low-middle SDI	0	3573.72719815643	2.30416513005465	48.2214905409316	1737.28547055729	442.907594721142	0.277961554501449	6720.7199822911	391.120676062533	158.637010401505	265.577466508093	80.7367190370087	79.4425936176095	729.559465259424	10.8001965033533	680.580129008023	2132.32784149324	265.826343863035	177.51542848164	25.3896743561164	32.1897587103549	465.406785752491	16.9768886067008	121.219167285265	409.431094821116	NA	Latin America and Caribbean	Belize	29.72832506	47.271	3288.990982	4.436	70.29842377	114.7413712	2986.768465	5441.383141	60.75178146
619	BLZ	1992	195000	5.03166582063	30168.1837577958	12.17379226877	31.74471462207	24.303344466	Belize	108	0.429282946	Low-middle SDI	0	3346.32022830674	2.48210305660773	41.8923918890427	1750.1245434441	387.249592322977	0.320812229183428	6187.06296683886	392.897715221386	160.280497997158	231.477962342686	83.5252620436454	81.4654603163756	705.39605558269	10.9539442178213	689.41171696873	1877.62188047242	266.705877098651	180.232621250821	25.7059640597717	35.1525818036907	472.455263210366	17.1448847903558	118.86973507436	409.233459305234	NA	Latin America and Caribbean	Belize	30.30611615	47.059	3500.664403	4.363	NA	113.8160782	3267.65022	5953.101832	NA
620	BLZ	1993	198000	4.9125899343	29415.7157929219	11.51923879291	31.61265201582	24.42884179773	Belize	108	0.444554646	Low-middle SDI	0	3148.26386094515	2.6688102661709	36.1951445852183	1772.05927438972	336.546622794006	0.363874689847136	5706.00270577526	395.828662732354	162.266682781382	202.536183317829	88.1070388922618	83.4687967224434	681.901944913851	11.1492840934442	700.027049989087	1643.31187677255	269.810781797067	182.27468169692	26.1701511561193	37.9974435002415	481.379715498719	17.3762442302676	116.928223261411	407.922593550502	NA	Latin America and Caribbean	Belize	30.51265746	46.848	3611.522605	4.286	NA	115.0652771	3400.454017	6195.047716	NA
621	BLZ	1994	202000	4.76376208799	28316.7731118724	11.45510233817	29.88420363337	23.53319706962	Belize	108	0.458456929	Low-middle SDI	0	2961.74292158778	2.90920682192873	31.0639384718813	1798.27344989031	299.960312056452	0.445084504710306	5288.82656402001	397.547276627999	164.313321829013	181.368380044538	92.7291006299383	84.6052674889323	665.79451580372	11.594489916808	713.298448141621	1449.30261350917	270.568003767057	182.516841702353	26.3497475728677	40.5503824745073	488.090468882089	18.0003900484428	114.701187098494	407.506392515196	NA	Latin America and Caribbean	Belize	30.30042537	46.637	3627.929102	4.201	NA	117.8465576	3295.601073	6004.023522	68.38514709
622	BLZ	1995	207000	5.10717488115	28021.306704901	12.33304874137	31.13052969501	24.72795562261	Belize	108	0.471377899	Low-middle SDI	0	2854.62135802918	3.15432342108432	28.0127226622008	1859.05326300935	281.221170690572	0.459634179056405	5018.02419623022	410.118700303583	169.00401533803	170.384780098635	97.2503582494289	88.6832583108879	650.646338597879	12.2760870094681	744.535823800777	1312.54925207256	277.971485865891	189.415300843052	27.3611769779154	44.3923216345529	506.745012238856	18.9903556761779	116.247462839149	421.592658870283	48.5	Latin America and Caribbean	Belize	30.34093028	46.425	3670.506131	4.109	NA	119.6816025	3255.812777	5931.536027	67.20717621
623	BLZ	1996	212000	4.78762043879	27292.2960238843	11.35042156374	29.57219313738	23.93771638448	Belize	108	0.482216056	Low-middle SDI	0	2819.06762581639	3.33300615720517	25.3484302023661	1922.32290179914	271.211913987046	0.493265118589045	4886.40050185674	419.698798860792	176.116654717302	162.880179912268	104.894997607046	91.7232759647367	634.745680440578	13.2159229279927	769.336236074998	1239.78344227569	285.128277235999	193.964765456378	28.0566936995412	46.8412681560068	523.86906598981	20.3873136030341	117.37488903366	433.050304548841	NA	Latin America and Caribbean	Belize	30.4842914	46.214	3536.630265	4.01	NA	123.1245117	3184.754228	5802.079461	NA
624	BLZ	1997	218000	4.93539820977	26863.0331520501	11.6180093607	30.64729416713	24.57965106811	Belize	108	0.490251758	Low-middle SDI	0	2808.77039443236	3.49265901086533	23.7923564539656	1975.31807068604	263.921158303869	0.527230753994373	4805.29786437053	425.816567098375	179.381688669534	158.251936482545	106.1912790787	93.4497647596076	625.732558284937	14.1285388529677	792.763611332874	1183.3308642845	288.658894860392	196.148019241295	28.3232306729417	48.9928116892325	537.020964860251	21.7361224528517	118.13090550675	445.616554465821	NA	Latin America and Caribbean	Belize	31.08755664	46.003	3456.247814	3.908	NA	122.2979889	3202.165312	5833.799487	NA
625	BLZ	1998	225000	4.65782955478	26166.9114762618	10.35263841705	29.71387117808	23.67062300461	Belize	108	0.495909795	Low-middle SDI	0	2794.39630343028	3.6229862887033	22.1968438389446	2020.64428396687	252.865778725306	0.551653589060573	4707.30376074157	430.923516426935	181.611803522154	152.145582465028	112.109861156586	95.0824505461769	614.058630781457	14.9428934544253	815.032507399045	1117.82169740583	290.498516017008	198.205078600775	28.5209043275808	50.8441924200617	547.31592905842	22.9422335971377	116.864841619312	458.399815963131	NA	Latin America and Caribbean	Belize	31.67339282	45.793	3442.395826	3.805	NA	NA	3159.096012	5755.334563	NA
626	BLZ	1999	232000	4.23193340522	25364.2743725967	8.94889766501	28.31748391128	23.26742661993	Belize	108	0.500553679	Low-middle SDI	0	2750.88177573413	3.71171882155916	20.2098800930495	2036.6967035948	233.296345441465	0.576498371364704	4571.72244078658	428.680771004862	180.842306996956	143.595511730211	118.060707770618	95.2299972633831	605.344713434283	15.4304864382783	824.032966600657	1043.99971801735	289.795257678686	196.755356313583	27.0674210130678	52.0363911387469	552.397485438295	23.6406415159892	115.675635803848	459.145756384177	NA	Latin America and Caribbean	Belize	32.24872531	45.582	3478.955949	3.703	NA	119.0675125	3284.669202	5984.107516	64.13491058
627	BLZ	2000	239000	4.44946900822	26814.3479644612	9.61830565116	29.51721690334	23.43356722473	Belize	108	0.505691847	Low-middle SDI	0	2704.38055763045	3.80526548172187	18.1728233218039	2021.68169990317	215.302379447251	0.607443500966473	4435.74994009333	420.801169604288	175.281254025871	134.780317487735	126.430024884489	95.3073953990816	593.314213051548	15.5378162830235	820.086601764556	975.966895134384	287.460575140442	195.275798553772	26.4712060450783	53.3424049223926	554.262743319626	23.7368841454998	113.616667013227	450.1316950197	48.6	Latin America and Caribbean	Belize	32.82089669	45.398	3375.361922	3.601	NA	115.91097	3554.433741	6475.572533	67.98631
628	BLZ	2001	245000	4.49527432221	27588.4568000021	9.60804086477	30.60086846989	23.98804433259	Belize	108	0.511460598	Low-middle SDI	0	2617.59110755266	3.75245416305619	16.7458367308657	1907.40896833151	198.815928979583	0.642010764794437	4259.70315333638	390.588911142186	159.720041141219	125.732890296731	129.964054505064	89.5859541897338	582.93360165387	15.6479672494763	786.767560906415	906.709196132219	263.121853490426	183.509453315506	24.263518639509	53.4110959353139	524.775861349872	23.8318066630153	104.239294006397	430.551651132452	NA	Latin America and Caribbean	Belize	33.42052443	45.381	3360.296493	3.497	NA	112.40404	3568.775586	6501.70093	70.59147
629	BLZ	2002	252000	4.83440263072	28657.6397023554	10.63736565658	32.36646129728	25.32532409166	Belize	108	0.517692042	Low-middle SDI	0	2507.01507287004	3.75112823392362	15.5009341632506	1858.89689212561	185.924245992119	0.667806277586442	4071.65089787304	373.536000507268	154.361919964819	116.501536201984	144.092577336195	86.2360540914578	569.82927086846	15.9355049835525	769.728060142748	850.972610319061	250.317679002174	175.649762026185	22.9120250396338	53.4437739043294	511.182405305757	24.2085357915764	98.8891401047788	417.190126187441	NA	Latin America and Caribbean	Belize	34.0153165	45.364	3466.855846	3.392	NA	107.26702	3663.824813	6674.864424	NA
630	BLZ	2003	258000	5.266286489253	29205.0787675805	11.748063065596	32.929969157945	26.010592894025	Belize	108	0.524832137	Low-middle SDI	0	2391.00774105621	3.82104034306163	14.439975877322	1819.17905414034	172.738856410653	0.717214621783943	3872.12131122693	358.518818500609	149.352131739782	107.68376464482	147.597000376396	83.4708930311691	555.176723331839	16.1552040533085	756.243817432896	790.914680715535	239.546121040686	169.138720297488	21.7661816893327	54.1943119327846	501.07189050496	24.4634530932435	93.958678412441	404.770606770607	NA	Latin America and Caribbean	Belize	34.60365704	45.347	3444.423771	3.286	NA	111.15116	3842.221458	6999.872708	76.94431
631	BLZ	2004	265000	5.15892491658	28616.1646998998	11.88527277185	31.89719260404	26.15099535603	Belize	108	0.532798991	Low-middle SDI	0	2289.00768866754	3.89180216963823	13.3789870037912	1758.24311644003	162.083136854961	0.76783133320327	3698.856699609	338.859409687206	142.676518181241	100.372226431223	149.987960848676	79.0085831840078	543.938373720477	16.1146711043342	736.610676654846	738.260086147126	224.165369367662	159.706725951082	18.9458971434648	54.5843908366774	483.463719601993	24.3224934344498	88.2945708142257	389.208722214399	NA	Latin America and Caribbean	Belize	35.19688593	45.33	3372.197598	3.18	NA	112.8524	3842.081615	6999.617938	78.25525
632	BLZ	2005	272000	4.607833855852	28898.1838479534	10.322704360244	30.77361673345	23.9746366624	Belize	108	0.540966884	Low-middle SDI	0	2198.25944978757	3.97360098724837	12.4631395263114	1718.2112406191	154.130836560778	0.810843427494845	3545.16041527263	326.145469263303	136.020857522302	95.6066463196423	144.688571076797	76.2089787917581	534.55489213899	16.0930472173182	726.370309739251	690.133518922508	213.399993148965	153.780545944953	17.9098932774454	55.3278151287387	472.748901628068	24.21866601296	83.988855719294	380.730287498727	51.3	Latin America and Caribbean	Belize	35.78846778	45.313	3388.327535	3.077	NA	113.27096	3871.990278	7054.106425	76.46658
633	BLZ	2006	279000	4.57377697431	28130.0180749423	10.012222760499	30.611150211553	23.965340359784	Belize	108	0.549083412	Low-middle SDI	0	2115.98275482001	4.06383868756786	11.9624135213349	1687.19804849901	145.588078129392	0.846786884892658	3410.28029331167	315.471061332672	130.607503902135	91.8232668426039	143.220092963404	73.5034198126032	527.031730190188	16.27603960619	718.265264880702	649.974132390093	203.963855600915	148.230559482135	16.9816315293179	55.8542930821923	463.176967991076	24.4228977603424	80.3509958932039	373.287720060291	NA	Latin America and Caribbean	Belize	36.3769162	45.296	3325.643132	2.98	NA	113.68493	3945.221177	7187.520642	76.66667
634	BLZ	2007	286000	4.4314932652	27998.9469264816	9.29024625227	30.38284748717	23.85182625309	Belize	108	0.556518841	Low-middle SDI	0	2040.49911223576	4.10449594883601	11.2726134586562	1642.14935284591	134.611676204253	0.865500251326698	3279.06443837321	304.751769937646	123.974141239748	87.6948953075482	137.60924582017	70.5622135461078	521.718092735423	16.3147122761507	704.308301853995	605.610862415261	194.12662783056	142.460075589028	16.0421198307638	55.8582738302091	449.517779277577	24.420061057581	76.7879643879671	365.334770582936	NA	Latin America and Caribbean	Belize	36.98393179	45.279	3191.336932	2.893	NA	113.11683	3796.162066	6915.960346	75.31014
[truncated: 4,890 more rows]
[truncated: 31 more columns]
