# Supplementary material for: Health–environment efficiency of diets shows nonlinear trends over 1990–2011
Source: Nat Food. 2024 Feb 8;5(2):116–24. doi: 10.1038/s43016-024-00924-z (PMC10896724; doi:10.1038/s43016-024-00924-z)
Supplement: Supplementary file 5 — Statistical source data. [file 43016_2024_924_MOESM5_ESM.csv]

	Country.Code	Year	Population	GHG	TWF	LF	ACD	ETP	Country.Name	location_id	sdi.index.value	sdi.quintile	developed.country	val.Low birth weight and short gestation	val.Diet high in processed meat	val.Zinc deficiency	val.Dietary risks	val.Suboptimal breastfeeding	val.Diet high in red meat	val.Child and maternal malnutrition	val.Diet low in vegetables	val.Diet high in sodium	val.Vitamin A deficiency	val.Intimate partner violence	val.Diet low in legumes	val.Iron deficiency	val.Diet low in milk	val.Diet low in whole grains	val.Child growth failure	val.Diet low in seafood omega-3 fatty acids	val.Diet low in fiber	val.Diet high in trans fatty acids	val.Diet high in sugar-sweetened beverages	val.Diet low in nuts and seeds	val.Diet low in calcium	val.Diet low in polyunsaturated fatty acids	val.Diet low in fruits	HAQ	Region	Country.Name.SE	Labor.female.rate	Urbanization.rate	Income.pc	Fertility.rate	Literacy.rate	School.enrollment.primary	GNI.pc.US	GNI.pc.PPP	School.enrollment.secondary
1	BGD	1990	107386000	2.77460570366018	26181.4827523258	3.5585068484193	16.4444329810488	20.1525801164431	Bangladesh	161	0.255723494	Low SDI	-1	15570.643253817	0.503998913544532	685.738571415486	1562.13531782091	1859.11316970687	1.83862271937549e-13	34574.6152068286	425.060928184515	125.268984401242	3016.31408074879	87.6120379341185	71.1463856290928	1396.38554720417	20.1753409437898	411.351442517245	16928.8871997437	162.867057607019	154.96418195968	47.4704999172051	0.476779905220837	239.985310189244	33.9425519964933	94.2538125450204	722.558658967076	17.8	South Asia	Bangladesh	19.99436283	19.811	442.9363861	4.495	NA	83.79701233	421.1526286	1358.189007	20.90838051
2	BGD	1991	109935000	2.78362203219025	26205.9928648937	3.56242173205678	16.4569266417795	20.2249767009976	Bangladesh	161	0.263771461	Low SDI	-1	15014.6871187025	0.494366222660534	614.137352701265	1463.00608175099	1769.66830916403	1.79777222824205e-13	32685.2372134083	398.852735630982	105.861653460345	2795.83622603779	81.3135003998016	67.4424235855516	1317.24416188401	19.0610240644886	388.268527916786	15700.0031868694	151.2244982735	145.525083891727	44.1697974607853	0.4725379395847	227.105952719243	32.0643756535795	87.9211210896216	682.241891904415	NA	South Asia	Bangladesh	20.11925019	20.257	426.6309359	4.315	35.31930161	NA	425.9048447	1373.514586	NA
3	BGD	1992	112431000	2.76413662258052	25831.9020581588	3.59299788402629	16.2970542473678	19.9536888698551	Bangladesh	161	0.272410339	Low SDI	-1	14242.9851120197	0.514803823610263	537.16466537589	1484.1007554559	1619.03639136866	1.86936537994309e-13	30371.1284093322	405.663386541939	106.106910553073	2531.02888386166	80.1313415587591	69.5095517188008	1280.43580160204	19.0316405362858	395.018734308763	14228.8678119664	153.394190829604	147.746147200975	44.8918410549744	0.495673017368652	231.512186014824	32.0067422959089	87.5668365575494	694.227200577644	NA	South Asia	Bangladesh	20.28972834	20.61	430.9880921	4.146	NA	NA	440.2653372	1419.826212	NA
4	BGD	1993	114898000	2.69275697319889	24821.5490599722	3.53423540374526	15.8385752972929	19.5552738685723	Bangladesh	161	0.28126791	Low SDI	-1	13514.5923381092	0.528452912689199	473.940829583899	1472.03840144534	1508.43727416935	1.88438934750991e-13	28291.2325684374	401.234496131363	103.945811166072	2319.98542027024	77.4871408337163	69.2870646974311	1228.92653859184	18.8440935418695	392.090283972313	12958.1167691745	150.921476134963	145.788529067672	44.1157909558355	0.508967668289455	230.509453247221	31.6812358327629	84.6326273505268	689.963999640198	NA	South Asia	Bangladesh	20.501766	20.966	434.9176759	3.99	NA	NA	452.2358871	1458.430433	NA
5	BGD	1994	117369000	2.6863692538346	25412.3561979652	3.58880982203886	15.942550785891	19.5669718042413	Bangladesh	161	0.289461327	Low SDI	-1	12875.4492383132	0.554682210134959	414.644012369412	1471.85110455065	1376.09984814947	1.9547976461136e-13	26469.5614281425	400.945949993717	101.486320479678	2090.46769674562	75.6405128829467	70.0791078571876	1183.73003333139	18.7145786251076	391.85119582072	11852.3037933026	150.990076663501	145.836143816525	44.0576111562709	0.533323298453184	232.274766193432	31.4477575513825	83.6764291376017	690.452784505713	NA	South Asia	Bangladesh	20.7459131	21.328	448.0794232	3.846	NA	NA	461.8728355	1489.508946	NA
6	BGD	1995	119870000	2.73225137836954	25850.949871818	3.66016967334118	16.206786990419	19.9040942031025	Bangladesh	161	0.297652922	Low SDI	-1	12344.0311170642	0.590463771996682	361.765066071439	1518.83995828601	1253.98209253997	2.03510765159839e-13	24798.917720762	413.824873266119	103.617074901147	1888.71278769212	74.7808753293584	72.9785022211567	1149.62994156504	19.0234933105248	404.701054392524	10776.5541447057	156.015913553647	150.229688493628	45.4349114407365	0.567031060051192	241.063018586211	31.9437400485912	85.5131019162084	713.157314061922	22.1	South Asia	Bangladesh	21.01709771	21.693	455.5393771	3.713	NA	NA	474.7421046	1531.011476	NA
7	BGD	1996	122401000	2.75561953981003	25927.809276467	3.75630659197427	16.3155746026672	20.0580364858412	Bangladesh	161	0.306031491	Low SDI	-1	11880.5877270462	0.613111581431803	310.223670035152	1532.15420349191	1131.16260669589	2.13417076844425e-13	23180.6970189204	417.447791994004	103.132106134562	1685.48791245047	72.1375277943478	73.187285092416	1098.36012742672	18.909949379423	409.239034118068	9703.50960937765	155.407192969555	149.645279838085	45.1838776529547	0.586885981588566	242.419658322799	31.7268652226615	84.5607759275227	722.265993179242	NA	South Asia	Bangladesh	21.27100514	22.064	459.7790191	3.591	NA	NA	483.5072374	1559.278443	NA
8	BGD	1997	124945000	2.7959855790345	25338.1464466231	3.88188982463551	16.3210026346372	20.0577061828974	Bangladesh	161	0.313917095	Low SDI	-1	11478.109201099	0.640666446818512	268.820175914832	1559.76381613119	1024.06944637802	2.18219408038665e-13	21808.2467952836	425.447354001944	103.511480721314	1505.78728977489	70.1866361144835	74.2669522074548	1053.03045080643	18.8311020176094	417.692921907736	8808.41606693578	157.150694543578	150.855696692081	45.6399871936102	0.611575671584602	246.735140446644	31.5669001674045	84.7542577745213	737.128239010527	NA	South Asia	Bangladesh	21.55579097	22.438	460.0990657	3.478	NA	NA	495.4350955	1597.744985	NA
9	BGD	1998	127479000	2.85865513062301	26356.082804671	3.90233860505446	16.6886572219493	20.6205145632587	Bangladesh	161	0.321718334	Low SDI	-1	11110.1000580201	0.674521073764234	232.207126693894	1588.68637893389	919.292822727694	2.28993920963638e-13	20505.4207470158	433.107587618726	103.873586386942	1334.78420049349	68.2384258027833	75.4407629482674	1002.77190216579	18.8714518444932	426.019783042028	7954.17594453803	159.852088579447	152.736845152259	46.2702664554321	0.63913733957056	252.411522004657	31.6009975111435	85.9010950539089	750.972298262764	NA	South Asia	Bangladesh	21.85761845	22.818	470.4743904	3.371	NA	NA	510.3882972	1645.968059	45.16392136
10	BGD	1999	129967000	2.98196913381768	27734.8059099689	3.99070925012362	17.5924453992272	21.8518607643112	Bangladesh	161	0.329016107	Low SDI	-1	10824.9709431612	0.732031589163099	202.242395847358	1658.395296995	832.257831055306	2.35202097161171e-13	19422.5726320942	452.792624918947	115.696921637593	1186.18508932233	66.4348276319078	79.3454365335929	953.993228628055	18.764596138394	444.084673350175	7233.25825315694	169.402997409972	159.593085822275	47.7976283709244	0.690378880760309	265.675871764224	31.3862704245601	90.7910549259111	779.458500615127	NA	South Asia	Bangladesh	22.16212394	23.202	482.1533107	3.269	NA	NA	524.4852997	1691.429947	48.33118057
11	BGD	2000	132383000	2.99870161512233	27400.4466646089	3.95384789107397	17.539390466112	22.0295721683151	Bangladesh	161	0.335089335	Low SDI	-1	10586.4958804618	0.822599824655268	178.163050268269	1798.74638526989	765.862256460724	2.41129145273461e-13	18504.4947524765	494.067408656588	133.699526489327	1061.62124613264	66.1759937584371	89.0341640500062	918.223215743711	19.1875296071246	479.792878246203	6614.71760211955	192.68509576735	177.680847986508	53.4096832713133	0.769632264612114	295.560990916017	32.0489518764415	102.482214546105	835.540704150905	27.5	South Asia	Bangladesh	22.45936423	23.59	499.9182661	3.169	NA	NA	542.5490173	1749.684226	49.76399
12	BGD	2001	134730000	3.11423737203553	28351.2986802185	3.99662735577898	18.1808548636585	23.0766075592312	Bangladesh	161	0.340421141	Low SDI	-1	10370.4550583911	0.900148187411222	154.812028932057	1894.96398991857	706.414958105302	2.49364032420432e-13	17658.525259346	521.200409732695	152.235473307662	952.990914240917	65.8537008648575	95.3034750513551	869.77698708026	18.218509100751	503.981945336645	6055.86577583634	209.086143479284	188.830081862993	57.2174030409204	0.835109556956142	317.475979639549	30.379145271932	111.106042149623	871.000450395187	NA	South Asia	Bangladesh	22.69247828	24.096	514.6829112	3.07	47.4855	NA	558.3527968	1800.650356	51.03987
13	BGD	2002	137006000	3.11664216776551	28611.1133006953	4.03239391564855	18.2811746131254	23.2639500319711	Bangladesh	161	0.345363471	Low SDI	-1	10093.449582666	1.00855539210116	136.973145031004	2024.21146879258	652.401697174577	2.57445556165905e-13	16783.9352201414	556.979526441168	176.066434768646	855.61869259295	66.1186283431215	105.128862870197	825.169164830174	17.9114690344399	534.348391083097	5525.05259921232	235.198822383841	207.670173933123	63.5399828251837	0.923801293343039	350.701945778936	29.8180372295376	124.55928300236	913.298636663901	NA	South Asia	Bangladesh	22.92820553	24.756	524.8344222	2.973	NA	NA	574.2956386	1852.064953	52.19579
14	BGD	2003	139186000	3.17902395846033	28936.9596270818	4.09304610603933	18.6014975448323	23.738897440418	Bangladesh	161	0.350306761	Low SDI	-1	9672.90378924618	1.17449204089747	121.203331005359	2205.91467435324	593.939482872503	2.66148234871458e-13	15764.0901164177	607.558790017461	207.760256045421	771.442611787601	66.8636769371694	120.823180623887	785.757228627227	18.1399532830351	575.643168765972	4986.22280891597	277.231106697641	238.550899313598	73.7685056821423	1.06492237693465	403.148939737098	30.1439909812647	146.752749776232	967.59202262039	NA	South Asia	Bangladesh	23.16463866	25.429	537.1823853	2.876	NA	NA	591.2788573	1906.834695	51.93294
15	BGD	2004	141235000	3.20876839502461	29023.6450658399	4.17586696596633	18.7758265896938	23.8830061571723	Bangladesh	161	0.355897583	Low SDI	-1	9167.73670796585	1.33529470671669	107.351212551491	2370.87060091479	536.231671412017	2.77063101689643e-13	14697.7399704505	651.208968161963	249.096315786186	693.995688664517	66.8020787343756	131.186003632686	744.844563874544	17.9838290836637	613.450947497572	4486.39831294878	308.86495297298	260.468642441976	79.3434171865011	1.19803515077025	442.215414932531	29.829999822958	163.70267981047	1021.1435567315	NA	South Asia	Bangladesh	23.40538276	26.114	569.9472688	2.782	NA	NA	614.479177	1981.654171	48.35198
16	BGD	2005	143135000	3.20162551417569	29156.4078302756	4.22819579178773	18.8324302308686	23.7829629252805	Bangladesh	161	0.362055854	Low SDI	-1	8600.38017683919	1.48497594736515	92.6975660269888	2556.81295502029	480.486931302048	2.85523359601087e-13	13593.6994556287	701.121801412202	295.694620109325	635.965786517437	67.1427861793205	139.856241944671	718.819884669574	18.1335101530255	657.256885251573	3992.66306874843	338.217655641116	280.790471905405	85.6843799623228	1.29405529609402	477.983151010275	30.0229726334307	179.893525216181	1089.41719738795	34.1	South Asia	Bangladesh	23.65862305	26.809	598.8256383	2.691	NA	101.64781	645.6591974	2082.207648	46.96283
17	BGD	2006	144869000	3.23089274579629	28593.7321663301	4.22879055979119	18.8344181642235	24.0228177042298	Bangladesh	161	0.368887839	Low SDI	-1	7986.08688256159	1.67281095801533	80.3452607075714	2743.89553426927	418.25695151301	2.94770889351634e-13	12494.9827764539	750.416611955453	349.064300244923	568.998113085346	67.8151874219045	150.161636675707	706.71735049889	18.9904551993858	698.584408534244	3541.2717455963	373.701105888588	306.016215629159	93.3464604757953	1.42275913110717	519.85029011927	31.3753953026374	199.337244560427	1150.08351727576	NA	South Asia	Bangladesh	23.86753898	27.517	637.1313191	2.604	NA	102.41615	687.7101258	2217.819074	47.52978
18	BGD	2007	146457000	3.30350730821475	29275.0596117754	4.33635731251088	19.2853788013153	24.6617705074504	Bangladesh	161	0.376586339	Low SDI	-1	7343.87060492739	1.87385141058827	73.0942164080606	2937.24779361833	356.541590128846	2.94042281485983e-13	11311.2586916462	797.929419975141	412.610081549399	431.54590891096	68.1644102419623	159.578590759763	692.293973290621	19.1543397417734	737.916014501006	3054.46625134773	409.553280108437	329.865046520107	100.891457713393	1.55532395982781	561.76359833191	31.5803621019707	218.81644894085	1209.04874490301	NA	South Asia	Bangladesh	24.38184341	28.237	675.5675473	2.523	46.6636	101.62025	732.3425674	2361.755708	48.30106
19	BGD	2008	147970000	3.2921548638767	28994.2655752186	4.288046945369	19.2076239363765	24.5568650863432	Bangladesh	161	0.384603792	Low SDI	-1	6726.2537833351	2.04658573477756	62.9710340452817	3067.90208347948	292.139192802174	3.03838758225015e-13	10279.2974790983	823.118440159618	477.395831135347	372.686882512276	68.2773434985873	163.982318236145	673.213916751467	19.3221953520413	758.735168957688	2681.7382845947	433.448994590178	344.57468643233	105.6035494127	1.65969266883362	589.672240817621	31.7899024917606	231.908521581913	1237.21769859686	NA	South Asia	Bangladesh	24.90809557	28.968	703.2514089	2.449	NA	99.54293	775.5936099	2501.237422	46.24112
20	BGD	2009	149503000	3.33856921747729	29378.6893281096	4.47289853883739	19.4612973387608	25.1213623935191	Bangladesh	161	0.392677045	Low SDI	-1	6188.27340367698	2.25590329379084	53.4872187319351	3131.86910818416	240.013166013084	3.07049860409529e-13	9379.97555735482	829.285087533929	540.183124915915	330.174494165576	67.9429421784794	163.979420221607	649.851162886191	19.2738733872937	763.044980155599	2361.56225789384	445.553382519538	350.960173327406	104.933177795708	1.77929591552697	602.672628956688	31.6395914265742	239.285865806009	1241.70102109853	NA	South Asia	Bangladesh	25.43517895	29.709	734.1353316	2.382	NA	102.92757	807.2955955	2603.474201	49.99824
21	BGD	2010	151125000	3.36490203681145	29509.2391950476	4.53868131633315	19.6788036834622	25.4090073690907	Bangladesh	161	0.401186303	Low SDI	-1	5757.0826762283	2.44504425628572	45.6697603823347	3230.81119743863	201.965340332948	3.15789020368509e-13	8672.94072381409	845.163563929528	609.782154968832	303.401369210883	68.45445534113	164.913656241536	638.435568681575	19.7467386420501	777.68701344302	2109.29964590735	460.313996522273	359.312380148069	107.368052013906	1.90134561380972	619.995305205601	32.339977228428	247.469492180361	1261.45932989833	41	South Asia	Bangladesh	25.95780506	30.462	771.8537819	2.324	NA	105.9745	844.4298411	2723.229655	51.6377
22	BGD	2011	152862000	3.37661067459811	29406.9324041265	4.52915211436394	19.6983521743649	25.4850549144813	Bangladesh	161	0.410021322	Low SDI	-1	5397.77348770103	2.56445383733098	38.8205132704092	3193.95983373246	176.695203259814	3.0428796286421e-13	8049.58627133188	829.431837621058	608.753648832862	272.142537726767	68.6520184129607	159.975836324088	624.715349863986	19.8804665092347	764.372321408852	1870.54387710503	457.330102925576	355.261083182834	105.92133611919	1.96974964834873	614.797705413714	32.478239424822	248.114042186908	1237.8634197374	NA	South Asia	Bangladesh	26.44479789	31.225	802.5690694	2.273	58.76918	NA	887.0291119	2860.609449	52.43137
29	BRA	1990	149648000	7.97980803636212	25211.5227359864	21.0897943189616	38.7014179736563	30.6683340194953	Brazil	135	0.493917292	Middle SDI	0	4175.70978259752	8.26775229337017	46.518320369043	2775.8461543153	1226.01829756936	10.0961844465211	8992.11364779375	728.766874812323	548.785315380858	926.361128669832	51.8778082626231	2.43212461044739	726.417387199987	18.2228885654024	1006.87258737814	3274.80980586906	369.320246140549	264.308260796131	70.560022783924	83.174250651222	645.31433880525	27.3788257947165	46.8323819839824	645.48750017965	46.5	Latin America and Caribbean	Brazil	34.29250698	73.922	6449.99185	2.902	NA	NA	7780.986359	10081.87439	NA
30	BRA	1991	152154000	8.21876054708486	25764.2746867959	21.7572927170755	40.1029014847611	31.3397247180021	Brazil	135	0.500895762	Middle SDI	0	3897.88238450244	8.11739957502387	41.4393872220731	2694.64146098106	1095.72532834383	10.9100196410648	8295.60745770581	701.245167899304	537.158682480572	851.509976884782	53.474475184307	2.28664561149345	697.362685424609	18.4386388531669	974.577813804073	2945.22184373878	349.856248343181	254.067156842068	67.6969999422452	81.0660002929932	622.985188561231	27.6367658842606	45.9562156537745	624.117449236327	NA	Latin America and Caribbean	Brazil	34.97926788	74.69	6755.850522	2.822	NA	NA	7786.395592	10088.88317	NA
31	BRA	1992	154598000	8.16859201676005	25916.0190023646	21.7562604460247	40.0718147403282	31.2077163656979	Brazil	135	0.507754348	Middle SDI	0	3633.2152476883	8.19298395677389	36.6416805905096	2695.69759265546	971.722961405564	11.9636103611784	7655.88959345393	696.551494953184	542.699265512885	779.45914966128	55.1181005996842	2.20853381045189	671.048700993458	19.0881315506907	971.849277797505	2655.00110874584	341.974817754848	251.881871185081	67.0597903509387	81.2124250474953	619.77815220537	28.519825500089	44.8331245152204	621.579986516962	NA	Latin America and Caribbean	Brazil	35.66245429	75.444	6723.693517	2.754	NA	NA	7644.564056	9905.111131	NA
32	BRA	1993	157011000	8.17146935286969	26221.8692805897	21.5966016583152	40.4395837104513	31.6809093400764	Brazil	135	0.514742695	Middle SDI	0	3405.75852740687	8.44413346338149	32.2255281308662	2724.60497291358	863.809530323766	13.2591577350418	7096.36466826336	699.8606897269	551.219910790119	715.618296075422	58.5424679485446	2.17003310593161	649.219265797602	20.0027925565756	979.085183935278	2397.6842534667	338.297846901932	252.942952462182	67.4575277407911	82.8751249155693	625.268626749374	29.7679707216478	44.8168254908145	623.413611369857	NA	Latin America and Caribbean	Brazil	36.34078074	76.181	6785.800186	2.693	NA	NA	7827.714712	10142.42062	NA
33	BRA	1994	159433000	8.63588376974609	26830.7776392546	22.9479808709843	42.5781497382111	33.2284645676641	Brazil	135	0.522045375	Middle SDI	0	3202.40355386298	8.75941033801934	27.7277226081268	2682.76425995009	766.901431034191	14.5973526338803	6593.48929893956	683.733225630513	546.474494737307	654.932555183113	61.7399801956194	2.07320559607053	634.51297231891	20.6136814210886	960.740164065178	2164.04243251586	324.972404985876	247.623494299059	66.1071436304449	83.9037430604607	615.724823207436	30.5364063542354	44.6841390271438	607.141916592522	NA	Latin America and Caribbean	Brazil	37.01256586	76.903	6939.224161	2.639	NA	NA	8001.625981	10367.75858	NA
34	BRA	1995	161891000	9.35159297444561	27047.4972525377	25.1010307700144	45.6368775123367	35.2263862568145	Brazil	135	0.529682444	Middle SDI	0	3031.31460083132	8.98330954653719	23.758218542442	2642.54098208553	682.796033290142	16.0276974808554	6150.6765732362	666.953351767149	550.593360234585	599.900871007467	65.5998866605045	1.9991037891778	615.571912382366	21.1933844281631	941.109286803794	1959.14975379077	312.250993525342	242.679384031924	65.0368477980903	84.9406943029	607.288808678921	31.2076621643895	42.6822629239436	588.424514268022	51.4	Latin America and Caribbean	Brazil	37.6788054	77.61	7416.11132	2.588	NA	NA	8413.518108	10901.44987	NA
35	BRA	1996	164392000	9.83490008403755	28156.1335299269	26.6845905666947	47.5129741083743	37.4509754105712	Brazil	135	0.537461746	Middle SDI	0	2877.6101511338	9.25372201228076	20.2744035377085	2606.90165561879	597.587126686696	17.5217957758757	5738.10041801335	651.069102885282	553.035826076825	544.725435071413	67.1476406822933	1.93966327063551	604.994275967649	21.9397688902579	922.003368390486	1761.17028100481	300.408184224097	237.939521624538	64.0480912793034	86.4377521824758	600.101163574034	32.079647007678	42.8546256073467	569.826465549563	NA	Latin America and Caribbean	Brazil	37.70931067	78.302	7328.106878	2.536	NA	NA	8361.99196	10834.68711	NA
36	BRA	1997	166925000	9.53734185765542	29533.5370652675	25.5114920469684	47.3336801058293	36.5366725333835	Brazil	135	0.544792063	Middle SDI	0	2748.82772881117	9.42233682354261	17.5642732173717	2562.37195677284	526.793645962305	18.9997864918413	5389.41570625812	633.607113021024	548.136037633834	497.24946339573	67.1345079929639	1.90364302176609	592.299580456788	22.693569042883	901.444934690758	1598.6992710561	288.83325037801	232.993312592303	62.8276674874788	87.2656474512196	591.288035469845	32.9691729433579	42.3377634370703	552.319656437289	NA	Latin America and Caribbean	Brazil	38.04054931	79.048	7396.494213	2.483	NA	NA	8468.919351	10973.23362	NA
37	BRA	1998	169472000	9.2619777929266	29731.6838962518	24.5509764748686	46.7061020536295	35.8767359214469	Brazil	135	0.551180093	Middle SDI	0	2633.66062073258	9.65276981203539	15.4371307502091	2553.80188807261	475.85846726464	20.5425859855715	5101.4084200913	625.861927376435	548.204697092591	460.908494169205	68.2182201750828	1.93036627609655	582.131260723197	23.5630138658611	894.064758774068	1471.28501405193	282.80161172077	231.089744725613	62.5435265915729	88.6674806821661	591.103184218868	34.0365238273815	42.8943346019523	544.002495431401	NA	Latin America and Caribbean	Brazil	38.64012007	79.781	7211.19652	2.426	NA	NA	8263.398176	10706.93851	NA
38	BRA	1999	172006000	9.57854844337362	30239.5600793148	25.670905576668	48.0086868183396	36.7065823362872	Brazil	135	0.556468796	Middle SDI	0	2519.77030441901	10.0827004361965	13.61335160252	2535.99572250651	422.173464875629	22.2047885481945	4815.19993912713	614.767892951175	546.289355042584	421.890356570393	69.1284492037045	1.94738185547285	571.604394814142	24.3737134429878	883.618781445091	1345.67660972658	276.224766540632	227.491419772872	58.6802218138298	90.0563053099554	587.303196124255	35.032364118161	43.4167416782201	534.716255195913	NA	Latin America and Caribbean	Brazil	39.31267429	80.496	6936.798512	2.365	NA	165.6453857	8117.59352	10518.01847	NA
39	BRA	2000	174505000	9.78260204512218	30416.2075836038	26.148960225455	49.1998333481413	37.3464721466761	Brazil	135	0.561587723	Middle SDI	0	2385.44832652079	10.1680918146771	11.9594865623852	2495.72075993959	367.047333749522	23.6994193734685	4498.3025013983	598.433068228028	535.783901918252	381.588973539133	69.8078638198641	2.00543143080789	561.752587746185	24.9617443955953	866.316798856089	1208.62008702717	267.610615242244	221.839895918773	56.2557225907613	90.1324593230365	579.590544469651	35.7155167096679	43.7353913139223	522.165037779624	55.3	Latin America and Caribbean	Brazil	39.98799979	81.192	7148.395429	2.3	86.36788	NA	8558.950673	11089.88779	NA
40	BRA	2001	176968000	9.63356283174447	30366.2051258593	25.8134910114388	48.456595952295	36.6456973695138	Brazil	135	0.566709895	Middle SDI	0	2247.34025958579	10.2048681559082	10.7425909043516	2468.45074185733	320.45752786612	24.9800820378686	4195.575333706	586.888762627753	525.645946220297	344.533740096457	70.1665224047991	2.10433122877522	552.265300011804	25.6250661694787	854.383946993913	1085.46432759736	261.849946029866	218.081184257081	54.4246485169996	90.1459010687377	574.741466376813	36.4888166514162	44.3750608603649	514.169977831921	NA	Latin America and Caribbean	Brazil	40.66543036	81.553	7108.129496	2.232	NA	150.78555	8529.221836	11051.36794	NA
41	BRA	2002	179394000	9.79090577236923	31916.2154024557	26.3462243019033	49.5413377008329	37.2303901571786	Brazil	135	0.57203032	Middle SDI	0	2118.96073002215	10.2292252911114	9.72205455474757	2444.50195857828	282.895652833332	26.1341896938739	3917.1397437131	576.250823072389	517.619550062155	311.824546490652	70.1974312609876	2.21954504978107	540.846106324036	26.2869177562954	842.605301341452	974.757516188654	257.07991762819	214.708790622405	52.9239108291709	90.2701139792304	571.010573702144	37.252591958102	45.3834054230958	506.230420997922	NA	Latin America and Caribbean	Brazil	41.31069159	81.88	7283.961845	2.163	NA	146.82779	8662.033272	11223.45258	109.99422
42	BRA	2003	181753000	9.64075503742252	32885.1842129	25.7231424078598	49.7259811916061	37.0882247169934	Brazil	135	0.577133475	Middle SDI	0	2007.47028401024	10.4402605227856	8.81697407721241	2442.44846750247	250.514399643196	27.1605963584827	3672.10397882468	571.72963649109	514.683810889602	282.320987992861	70.5615039806234	2.3315733843448	528.181597851709	27.0728482534989	838.035359907424	878.982849850765	255.411784019997	213.451244304833	51.8826410458106	91.0598416199901	572.088426477113	38.195426677811	46.6276978540718	504.16392917779	NA	Latin America and Caribbean	Brazil	41.56718146	82.203	7262.913132	2.097	NA	140.54449	8668.596565	11231.95668	101.86867
43	BRA	2004	184010000	9.79904493328195	33637.7423858584	26.0020960821755	50.7360984652165	37.7658148382273	Brazil	135	0.582629948	Middle SDI	0	1905.94720465168	11.2260396378169	8.0648427335559	2432.64205612447	220.30359624555	28.1554420672051	3443.26087166799	565.383759866176	511.536016648341	255.568021821134	70.0294511098794	2.41539818925517	516.890192406115	27.7144297145917	831.037067488189	785.79463740615	253.444193863484	212.213474833145	47.7537874454546	93.0667883618802	572.219535627678	38.9279085732245	47.2862388041839	499.689361723614	NA	Latin America and Caribbean	Brazil	41.95919455	82.521	7551.474194	2.033	88.61624	133.69631	9077.575587	11761.87345	102.37103
44	BRA	2005	186142000	10.1165961771156	33670.2351850531	27.307626569923	50.5355453022974	38.3176204435917	Brazil	135	0.588541554	Middle SDI	0	1810.28517119729	11.3938570359779	7.37339499925775	2367.25061838718	195.338880600969	28.8116741116265	3235.11890389596	545.207831502169	493.671784650481	234.506430426383	69.695970667997	2.43786058642914	507.739328422256	27.9916852391777	806.39219048082	700.976514392071	244.331574060488	205.42841680249	45.4499012993847	92.4218111451507	558.58532821079	39.140939332414	47.3283872919127	485.071936413266	58.3	Latin America and Caribbean	Brazil	42.44696758	82.834	7702.624789	1.976	NA	133.26216	9266.757825	12006.9981	101.29199
45	BRA	2006	188134000	10.2596283102943	33293.2367036593	27.7018575344673	51.4044653646601	38.7407421227661	Brazil	135	0.594900001	Middle SDI	0	1718.14887251454	11.9258960010927	6.7563358990931	2352.87527486782	172.483530721148	29.7036544993947	3040.37824021157	539.013980560926	486.75524814019	215.348943203481	68.726678768258	2.5234636259008	499.865974447502	28.591598565913	798.98077909092	622.957305736338	240.844908421621	203.570158094226	44.4058235014828	94.1701584569014	557.52387611576	39.7399697700185	48.0711250978971	480.307501427129	NA	Latin America and Caribbean	Brazil	42.49489473	83.143	7977.521844	1.925	89.61523	NA	9565.441824	12394.00489	NA
46	BRA	2007	189997000	10.4245630449826	33276.8239469353	28.1254914748764	52.2750276330404	39.3340014492285	Brazil	135	0.60161539	Middle SDI	0	1639.67721841036	12.6164876651686	6.15423258980976	2341.02147231829	152.031615606392	30.651531931248	2866.56493999427	533.538852422143	480.458457340792	196.105972848629	66.6313667838336	2.61535763244411	490.463545804658	29.2436567154387	792.116413179015	553.223494130431	237.215626642402	202.046760130467	43.5159394738065	96.68644211916	557.400583392587	40.3482221371112	48.6103255281094	474.955463684307	NA	Latin America and Caribbean	Brazil	42.51769914	83.448	8341.906647	1.882	90.00937	128.17979	10080.53427	13061.41351	95.17
47	BRA	2008	191766000	10.7106380489631	34697.4802823216	28.7098557584703	54.5811173400062	40.6565317567023	Brazil	135	0.608473749	Middle SDI	0	1564.92436953695	13.5213241365966	5.6296969059622	2337.46615525788	134.102249742019	31.7147785904512	2705.73542527695	530.485473577785	475.909831669664	178.630498223054	64.9828365791	2.72835556761863	481.155688618504	29.8709372689432	788.455981391407	491.178798038231	234.004622940342	201.274401715113	42.8831957725858	99.9976893716002	559.167752431116	40.8682271838427	49.6664694642756	470.771123778716	NA	Latin America and Caribbean	Brazil	42.46013694	83.749	8563.820202	1.847	90.03662	132.05521	10454.95684	13546.55526	96.72012
48	BRA	2009	193491000	10.8338947616919	34737.8843718707	28.9838957983631	54.9146591073701	41.2124019914397	Brazil	135	0.614894245	Middle SDI	0	1493.81254723571	14.2176167475646	5.22372983990511	2328.71985274121	118.894824780653	33.1193791441101	2562.94251728712	526.668646939238	472.144224663955	163.578017326693	63.7545717864763	2.72146716375302	472.716885076581	30.3695422200536	784.776073592848	440.492260388146	231.519686039006	200.916654693264	39.7118966526671	102.112838517023	560.447462945366	41.4219846675444	50.3997778658598	457.342765824241	NA	Latin America and Caribbean	Brazil	42.70182826	84.044	8968.317867	1.818	90.29821	131.16516	10360.32648	13423.94209	96.66548
49	BRA	2010	195210000	11.1680359537933	35778.2805817577	29.8251863579076	56.9616456132725	42.516362052574	Brazil	135	0.621907965	Middle SDI	0	1411.46036255482	14.6909184518893	4.8304481596379	2319.34864237154	104.714097797054	34.9159920867617	2413.7697928292	521.69672138798	468.875357094092	150.311824916941	62.7973136652374	2.72970748356809	464.381600433703	30.8350080943328	780.591253978984	393.13575327972	227.490552007009	200.048949314097	39.1245979316805	104.673468313	562.396607170841	41.8505004363294	49.3857707214199	441.813589008576	60.7	Latin America and Caribbean	Brazil	42.35498146	84.335	9337.194188	1.796	90.37918	NA	10954.90564	14194.34215	NA
50	BRA	2011	196935000	11.3928211054874	36488.9471831138	30.2934926406813	58.4861179974101	43.7505044637894	Brazil	135	0.629144623	Middle SDI	0	1329.79848785807	15.2343711115709	4.48879630358309	2312.06895612491	92.9708569601758	36.9673808650297	2277.79488179936	516.781512951037	465.609642886622	139.494061252063	62.2668108720328	2.76051697838298	456.663862328507	31.2232120055671	777.611185193683	355.572820183639	223.365492055872	199.25960734361	38.6262926834801	107.516938753288	564.608158182726	42.1492828039296	49.5929432803445	426.935042274647	NA	Latin America and Caribbean	Brazil	41.99918705	84.631	9747.12008	1.781	91.41124	132.4966	11321.71494	14669.61934	95.26338
57	BWA	1990	1384000	5.637455536169	19700.68960917	17.792023548047	29.483101062912	21.26102750116	Botswana	193	0.463058537	Middle SDI	0	5393.99678011278	2.80444724490417	110.762329797752	1625.78582692933	727.943236893776	0.13250649607677	11376.0524081855	360.725147992352	190.808568573841	1931.37585510042	604.807194997994	5.09216855207886	727.745982319746	12.8238681283094	551.989790665584	4449.97083193961	182.577020904433	94.9820672179312	6.11656033020798	26.5311359762431	316.792727473326	20.3107561550212	87.9167328099651	614.264706498488	36.5	Sub-Saharan Africa	Botswana	40.32158418	41.933	3431.985371	4.485	NA	111.0342636	4018.536184	8269.848085	40.48437119
58	BWA	1991	1425000	5.553056432127	20346.1370772524	17.66137712912	29.346060341121	21.421427463027	Botswana	193	0.473390926	Middle SDI	0	5202.92150695464	2.96653524424326	106.225234124307	1604.94799962456	652.733564295278	0.146487829178404	10770.5376774699	353.421136410327	187.716759656995	1774.16264536796	801.423438731863	5.25115602430322	728.779841129826	13.0073942588852	545.793732842126	4075.80696591806	180.21705800298	94.9202270558663	6.05664399266681	28.1995639664797	315.708770164829	20.5219089786327	86.124332323312	599.824945729861	NA	Sub-Saharan Africa	Botswana	40.67279857	45.292	3551.116162	4.33	68.58090973	113.4506531	4367.916029	8988.845778	49.39302063
59	BWA	1992	1465000	5.809354469758	19950.6802035393	18.479692195286	29.780929287408	21.66886085376	Botswana	193	0.482999686	Middle SDI	0	5029.98000280665	3.09405332879111	104.12195015877	1581.20330761224	587.252729470797	0.149927497854766	10229.1654428888	345.826285449878	183.961987099717	1633.25187584971	1035.3338890038	5.30785611156446	727.527557416508	13.2150001085911	539.282401318628	3748.4536999796	177.636068567708	94.9027422246467	5.97732708043961	29.5063178312557	313.888469346065	20.7922248788568	83.4000222830931	585.221423048241	NA	Sub-Saharan Africa	Botswana	40.98707231	46.443	3483.057754	4.183	NA	111.6616516	4413.27965	9082.20073	49.37147141
60	BWA	1993	1505000	5.125788138998	18500.7660090968	16.227689718089	26.76134789434	19.233452038733	Botswana	193	0.492226877	Middle SDI	0	4870.85153436279	3.1859323493125	102.788955358533	1545.90143050305	527.667104140025	0.144379483099955	9742.74875087921	335.515256942332	177.932981101622	1503.96634370775	1315.21401066404	5.22510089801654	723.163693786758	13.4308165919276	529.018712965878	3463.99201985131	173.697657798896	94.2011830931835	5.83969845058909	30.4492449634557	309.779040888945	21.0894960198381	80.6703071107778	566.972158074818	NA	Sub-Saharan Africa	Botswana	41.30248429	47.286	3689.482361	4.041	NA	111.0820618	4553.824968	9371.432525	54.11481094
61	BWA	1994	1545000	4.2587633328422	17606.5342840145	13.2002009509864	23.789613173324	16.297133151149	Botswana	193	0.500717048	Middle SDI	0	4742.91464376308	3.32378731976958	102.411610682596	1507.67680923346	476.371382486887	0.134064539226711	9322.2983528014	324.241926894923	171.065390109474	1382.03692257827	1649.62458525189	5.04519744176844	716.158229689814	13.5840652219951	517.271530846061	3217.62779548416	169.270692767936	93.1027349785019	5.67255504469121	31.2201294062817	304.682925644286	21.2989427863884	78.27815974986	550.522165654215	NA	Sub-Saharan Africa	Botswana	41.66698378	48.133	3140.369265	3.904	NA	111.2870178	4128.099796	8495.321837	53.24406815
62	BWA	1995	1583000	5.3554704167234	17210.5257033853	17.8384322722768	27.371653032066	19.323034150581	Botswana	193	0.508677876	Middle SDI	0	4638.24566180144	3.3810472807134	98.7493817323086	1464.23220830566	424.607922778642	0.116507405119554	8981.32216603999	312.404280536528	164.143229176191	1311.92312482726	2050.51499693939	4.88825100519974	707.292027372644	13.5034664831875	504.392970631004	3008.54546622699	164.681489544391	91.6452778361224	5.49762951901865	31.8592034236964	299.133782483201	21.1419949210938	75.5281719330757	529.743094857412	39.7	Sub-Saharan Africa	Botswana	42.10387093	48.981	3422.80821	3.774	NA	110.4230118	4494.365224	9249.068801	60.70906067
63	BWA	1996	1621000	5.254647284011	16812.2234571164	16.722235443582	26.805361434505	19.285121941663	Botswana	193	0.516523805	Middle SDI	0	4547.44897767052	3.43342134821086	95.8685617088583	1413.14737449211	381.911574164396	0.102213974120551	8678.377832714	299.074033057421	156.483145627678	1244.28540956209	2511.02560347618	4.75252106781228	696.441096966672	12.970535638899	489.136343725873	2827.63575700305	159.086373996761	89.1655150276104	5.29175241954577	32.4613928464261	292.052621896098	20.2634344678469	73.4624715445822	506.073642759213	NA	Sub-Saharan Africa	Botswana	42.3966672	49.83	3722.957162	3.654	NA	111.3063889	4437.010573	9131.037202	NA
64	BWA	1997	1657000	4.4911244325736	17198.8908616746	14.5486532895082	24.312118074906	17.201864929992	Botswana	193	0.524411216	Middle SDI	0	4443.07078195418	3.51934155376267	92.9763101577982	1382.99789947403	343.670520750465	0.0884865452599883	8385.06142342494	290.689254620354	151.957452836377	1181.81098245135	3028.79544282165	4.82632962399771	686.85903545685	12.5532365204959	480.648910967159	2668.4326277572	156.15926704511	87.9369175495874	5.18456390516552	33.3837464519973	288.767732156246	19.5745560627083	72.8343878341887	489.606241195463	NA	Sub-Saharan Africa	Botswana	42.76837984	50.677	4023.719438	3.546	NA	111.7317886	4809.153634	9896.879897	NA
65	BWA	1998	1692000	3.9150063300128	16072.7124622218	12.2828590828618	22.3021619839998	15.0976781443334	Botswana	193	0.531606396	Middle SDI	0	4353.32711020093	3.60343163570486	104.619826950231	1371.95672496427	348.404377409116	0.0731656799286103	8092.29126018167	286.918261897945	149.82901008585	991.002429504157	3592.95857126379	5.11887522777202	678.35752304529	12.3505508460642	478.526782018657	2562.39385851562	155.856425189977	88.1812635174033	5.16395804809605	34.2823233361885	289.155710562065	19.247695022435	73.631636123031	480.377289064765	NA	Sub-Saharan Africa	Botswana	43.13078123	51.525	4200.73113	3.452	NA	110.5444794	4967.517325	10222.78058	77.58805084
66	BWA	1999	1725000	3.457409667163	16782.6786797145	10.719439666911	21.039934901796	14.310628844764	Botswana	193	0.539274521	Middle SDI	0	4293.01206507557	3.75030307121562	108.101227148317	1380.63715288552	337.797655513005	0.0587765318202152	7871.95155726708	287.220572906309	150.179939256162	887.082153625641	4183.21489891582	5.64696459395197	669.927125749191	12.4134705124735	482.192301308612	2458.07989568563	158.024455704891	89.6555541172842	5.16724596294608	35.9973111200142	293.295956190259	19.3269175638692	75.3693487156013	479.164081528931	NA	Sub-Saharan Africa	Botswana	43.6724816	52.372	4328.277598	3.371	NA	110.2667084	4968.56821	10224.94322	78.51727295
67	BWA	2000	1755000	3.7461961528965	17085.6978636668	11.061369587154	23.0462196926255	15.6492308247925	Botswana	193	0.546275811	Middle SDI	0	4257.03154495038	3.96545972175273	105.694532808851	1415.03232812003	330.178698468277	0.0509513665764034	7749.8830188917	294.205192665542	154.173995829806	843.776505905931	4775.08591827182	6.64485848733929	663.032498764264	12.7776170220666	494.856256126222	2397.99722256191	164.128769160188	93.4715376337325	5.35711436269197	38.1418876899798	303.100636426514	19.8823021886491	79.2195224867967	484.751001898124	39.7	Sub-Saharan Africa	Botswana	44.36165881	53.219	4421.972772	3.304	NA	110.42842	4886.464056	10055.97898	80.41093
68	BWA	2001	1783000	3.3873113315746	16106.2421303132	10.0887204912532	21.164714257181	14.279695038101	Botswana	193	0.552742058	Middle SDI	0	4233.35269359888	4.1584309184885	101.516481037695	1455.2336618225	330.511231108048	0.043118384320349	7684.49589298383	301.773995573035	158.612073971188	824.00377450211	5306.65754833186	8.05150142777691	657.536383927786	13.3840609709007	509.142844502618	2370.90138979257	170.369750131856	97.4303740682645	5.55349084599962	40.0534304133322	313.448341051275	20.8282226250944	83.3537117395864	492.872240980058	NA	Sub-Saharan Africa	Botswana	44.60481111	54.062	4454.867206	3.248	NA	111.41732	4996.634482	10282.70152	80.30617
69	BWA	2002	1809000	3.8487245735534	16381.7478388172	11.3771115158288	22.661948777056	15.398186100973	Botswana	193	0.559795224	Middle SDI	0	4185.79858043686	4.40384714229076	96.3025701414004	1512.0136187238	334.924204955868	0.0374936007807021	7620.42957818088	312.910900496274	165.456720752062	821.271211158738	5731.20310978651	10.0811003574152	654.589860381234	14.224236516236	528.948826882819	2358.99696784961	178.470954192129	102.436313763496	5.82152694145188	42.397410917588	326.814389151115	22.1389643938029	88.3978505781495	506.498136957426	NA	Sub-Saharan Africa	Botswana	44.84386539	54.57	3867.122268	3.2	NA	111.52218	4695.388424	9662.75957	81.50727
70	BWA	2003	1833000	3.5826609038691	15895.2681087926	10.1245815295352	21.5269536358595	14.9794224805935	Botswana	193	0.566912226	Middle SDI	0	4171.07452933013	4.61230734271884	87.1204356850564	1565.82778529164	328.733275729239	0.0331715212230485	7597.95930986645	322.532882778034	174.812933231674	855.505779810222	6005.11443496222	12.7087294761524	652.095840872023	15.0565626547272	547.014806612024	2335.23716438116	185.598076672215	106.848848375833	6.05740837957625	44.7155557514313	339.103378076755	23.4468548386865	93.061570064447	518.33299720631	NA	Sub-Saharan Africa	Botswana	45.07184452	55.029	3634.403123	3.159	81.18871	111.34643	5014.501429	10319.47036	82.1807
71	BWA	2004	1855000	4.5049242114574	17699.7697813887	13.4303202902528	24.960017831292	17.962487683145	Botswana	193	0.573753847	Middle SDI	0	4196.42155299592	4.80272553559393	77.8096005810988	1597.43570310362	321.14704710245	0.0290020552477856	7550.30686966046	326.47289859306	180.845652624314	860.269775972038	6017.32192925909	15.5521341444002	647.034613486603	15.647860820135	557.32645244858	2260.58112980874	189.314529962216	109.113509683718	6.0372497601755	46.7372372445995	346.673127137353	24.3764222469935	96.0591625905971	523.596364130371	NA	Sub-Saharan Africa	Botswana	45.27813788	55.488	3637.437634	3.122	NA	110.88688	4988.50695	10265.97566	83.52475
72	BWA	2005	1876000	4.898132595912	18597.2028957658	14.778072894139	26.283570212503	19.168535073051	Botswana	193	0.580632822	Middle SDI	0	4086.42183980108	4.90833375720594	71.6148312173676	1597.4714013923	344.158544771098	0.0278544862873733	7330.15120741964	322.83741747507	183.351147149487	808.621445627609	5791.31955721506	18.6264730600032	636.138312621661	15.8327031220691	556.828508190625	2183.07161367425	188.500490360362	108.568669162603	6.00676956806201	48.2280141699962	347.907837468676	24.6566076636752	96.7722641921945	517.171127966307	40.1	Sub-Saharan Africa	Botswana	45.46046976	55.944	4141.486402	3.091	NA	111.14859	5211.430697	10724.73612	83.61095
73	BWA	2006	1896000	4.737837490704	17883.8814174276	14.059297860446	25.757264994754	18.447490237734	Botswana	193	0.588284821	Middle SDI	0	3672.72752902076	5.03454987116005	67.5614071722959	1591.24341412487	404.588676779043	0.0282887470080325	6916.00745700079	317.434416049176	184.357921488963	748.71147958182	5450.9171861951	21.7437208627969	618.195680178158	15.9047455342612	553.965031273403	2229.57005950447	186.661269055519	107.125372026784	5.93331803702506	49.93661116295	348.089365944478	24.7412663202334	96.7804457411136	509.029098422992	NA	Sub-Saharan Africa	Botswana	45.6184656	56.4	4319.072252	3.066	NA	111.46769	5572.507838	11467.80598	84.99632
74	BWA	2007	1915000	4.371673264459	18553.6012105827	12.544679775256	25.440218618388	17.759171425828	Botswana	193	0.596968571	Middle SDI	0	3384.90445041173	5.07537080260721	62.102552435911	1562.405036622	405.534304989742	0.0297537727124835	6499.78270556785	306.015380377593	183.071327716845	704.096262316979	5062.98017381151	24.7407085678455	598.119957169437	15.6781192650099	544.181449961443	2138.48473211753	180.420544216725	103.297098039553	5.76402664050983	50.8921629476149	343.057686471704	24.3673567293883	94.285815158174	492.608660121381	NA	Sub-Saharan Africa	Botswana	45.81689603	57.928	4440.755072	3.047	NA	109.83465	5973.650299	12293.32728	85.10596
75	BWA	2008	1934000	4.2420767291318	17638.2753784477	12.1331020958956	25.109299480307	17.227370999228	Botswana	193	0.605327752	Middle SDI	0	3162.38161705226	5.40415497737931	56.8121267830672	1644.44079341178	376.091171589073	0.0325152958709235	6059.03633823485	320.927065133276	195.441782429866	639.796415395267	4629.70253080679	29.8989547264153	576.521248784078	16.1577870752531	573.065858635926	1967.32383626479	190.476578226411	108.336999039612	6.12109759653371	54.7493834720197	361.965413159203	25.0703541245225	100.581788441634	513.181899182673	NA	Sub-Saharan Africa	Botswana	46.02130871	59.444	4334.46776	3.034	NA	108.49721	6236.318389	12833.87864	79.91677
76	BWA	2009	1952000	4.40277244151	17228.0131847673	12.778091887804	25.524457322581	17.850433373751	Botswana	193	0.612011345	Middle SDI	0	2966.58189900992	5.63871434640123	51.6383861707529	1703.37709197774	352.422288355366	0.0338607383307477	5692.99572797091	330.991384307293	203.074697259549	593.75671844091	4107.06774914217	34.4752004295484	554.182597203374	16.2499964694581	594.785122218696	1837.47512467708	197.414682704676	111.649054241524	6.26064798406613	57.4257166768274	376.312048978844	25.2017450650154	105.611083589154	529.80008294584	NA	Sub-Saharan Africa	Botswana	46.26699917	60.937	3978.22884	3.026	NA	108.20036	5893.173505	12127.71203	NA
77	BWA	2010	1969000	4.26743315541	16887.3051607469	12.005002278929	25.182029177477	17.639491935854	Botswana	193	0.619203006	Middle SDI	0	2790.11284376723	5.79773683586046	47.6729480179443	1719.99191092389	323.371694126828	0.0373751327824674	5318.63561620652	331.99852106188	205.710032039372	533.768088631161	3448.71560574524	37.9175829579669	535.574726252479	16.0404091459616	602.523215735574	1683.54132746085	198.842856271375	111.897781318683	6.32670069829444	59.7075563792504	382.384437805306	24.8397774884383	105.544985056381	532.206851547023	46.6	Sub-Saharan Africa	Botswana	46.14861178	62.412	4648.767598	3.022	NA	NA	6158.254391	12673.22875	NA
78	BWA	2011	1987000	4.428226174843	17121.4957488978	12.574997181578	25.660560880797	17.890468483637	Botswana	193	0.626354836	Middle SDI	0	2692.73995007463	6.01931264844889	44.6198196962334	1749.97662684752	297.463360739967	0.0436559048094159	5055.0298901587	336.204077294546	210.709456960763	482.910078190616	3016.73903929238	41.4904537105116	522.080326916395	15.9771694665457	614.912535202984	1552.82079645773	201.953230161947	113.108905522756	6.46221550116169	62.6036157515586	390.786104463933	24.6929920360308	107.490559838179	538.587355094762	NA	Sub-Saharan Africa	Botswana	46.39989233	63.865	5702.30168	3.017	NA	NA	6820.286761	14035.64204	NA
85	CHN	1990	1165429000	2.93528455819306	24577.1269479685	4.76428066482054	21.6249062858025	19.4621099619433	China	6	0.456074154	High-middle SDI	0	2314.61420320313	1.34314360567921	57.7227153831283	3738.31361475248	469.354188229857	3.62969605340255	5528.11947275451	586.781638837522	2016.31057891447	451.31959028633	85.3671306276475	94.1406819822394	348.411236713536	30.3252186534665	992.009083662474	2529.83971321903	255.082415326591	187.524906567106	16.7634046733634	3.75511431515544	370.931494520686	48.7065408046262	146.653488853821	1240.6941936708	42.6	Southeast Asia, East Asia, and Oceania	China	45.15222781	26.442	NA	2.309	77.78505707	127.5487823	NA	NA	36.7201004
86	CHN	1991	1183008000	2.92848649593767	23801.4928207866	4.8988895418744	21.71467162432	19.1371064023236	China	6	0.468599135	High-middle SDI	0	2234.83355647212	1.41701279019887	51.7008320462072	3772.03401714222	436.047536688754	3.91651118334333	5248.62586895089	587.989888862271	2034.99850352108	415.650569432825	86.6649556847777	97.9807109656984	329.638701042183	30.9316829422564	1003.41823064295	2369.0272380094	259.221647540075	191.536497537769	17.0688856659084	4.01014906603305	378.056165614456	49.6025968772669	150.674002748919	1247.4879617421	NA	Southeast Asia, East Asia, and Oceania	China	45.14734078	27.312	NA	2.14	NA	124.3763809	NA	NA	38.98485184
87	CHN	1992	1198875000	3.08614118065093	24341.2296211365	5.26116804936493	22.7984443883095	20.1362620905773	China	6	0.478981659	High-middle SDI	0	2091.21672290504	1.51737288861077	45.1536354364281	3800.34998399274	391.849132540609	4.26923441968348	4822.77836202756	591.275113334308	2047.21490335012	375.056522418918	88.2642979612561	102.472957752737	312.910708918455	31.4823506356892	1020.51041684193	2128.79220483137	263.60105294136	196.351222216572	17.4485608298941	4.37483377032206	386.072734320586	50.3836201641978	152.710623184564	1258.09364919908	NA	Southeast Asia, East Asia, and Oceania	China	45.13579012	28.2	NA	1.977	NA	121.7244873	NA	NA	42.09880066
88	CHN	1993	1213104000	3.29000856854163	25369.1569584706	5.69248762175501	24.284626222778	21.5603686028675	China	6	0.488521209	High-middle SDI	0	1933.00510697959	1.62179553362965	39.4121366898103	3818.5181498236	346.255922470829	4.65787053609606	4376.43098644413	591.599662268852	2043.82528713456	334.978659782301	89.5648236422154	106.373898765666	296.792140407587	31.8029145658558	1035.06309650992	1882.70529934924	266.458812126166	199.693893216369	17.7276008701721	4.7482180688003	392.106272438022	50.7717354489309	153.205508261905	1267.69438433573	NA	Southeast Asia, East Asia, and Oceania	China	45.120336	29.103	NA	1.838	NA	118.3772278	NA	NA	44.97417831
89	CHN	1994	1225922000	3.51124450733269	26192.8701924339	6.10342649270054	25.8745715263964	23.1540939471114	China	6	0.497943758	High-middle SDI	0	1797.56802912317	1.77844549038279	34.0846748207165	3820.78522398012	308.024082077129	5.12602999826993	3982.07381248104	587.589911938899	2030.81549858883	298.954935309993	90.1997280031264	109.112395854663	281.264152854011	31.94086807282	1044.9071105662	1662.18473435772	266.526646152471	200.893209671141	17.8059776608733	5.20250595396132	394.559921611711	50.8466734617993	153.317529889626	1274.10684162512	NA	Southeast Asia, East Asia, and Oceania	China	45.1050507	30.024	NA	1.731	NA	114.9444885	NA	NA	46.59412003
90	CHN	1995	1237531000	3.7962423111743	27230.9714766069	6.6940460954385	27.564316230762	25.1016064860461	China	6	0.50996211	High-middle SDI	0	1681.38521753282	1.91896174282073	29.187452852011	3846.46310193712	276.872930189274	5.64925798481808	3643.13015341292	586.4905074109	2032.11390309725	267.639894822167	90.2051067150358	112.835476088825	267.620063321851	32.2222959989646	1062.01554161175	1473.08832920787	268.655314329624	203.428102519588	18.0052622818147	5.69003259402082	399.851778819065	51.1230270483639	153.649937295079	1287.05676469277	47.6	Southeast Asia, East Asia, and Oceania	China	45.09183657	30.961	871.9794829	1.66	NA	111.7638168	1208.378579	2522.305655	50.35079956
91	CHN	1996	1247897000	3.91366418803038	27678.2394466441	6.89809752891296	28.3248745550291	25.8756561278452	China	6	0.522805762	High-middle SDI	0	1578.11112610087	2.05098770326923	24.9830063390469	3868.38199492146	251.429205560368	6.18924334898078	3342.4625944211	582.718106060598	2032.58095208657	239.762979087287	89.1856988877023	116.344107148111	253.017525174735	32.5644426669111	1075.7731469693	1308.183571949	270.122757044275	205.489026830569	18.1728101482578	6.13239109695524	404.048517083936	51.4918826479964	154.240781014184	1294.72913144212	NA	Southeast Asia, East Asia, and Oceania	China	45.09141227	31.916	958.9118413	1.622	NA	108.0741577	1316.041809	2747.036197	54.85623932
92	CHN	1997	1257022000	4.09970676213399	28220.4979151154	7.47212727287615	29.3490689571926	26.7381334402167	China	6	0.534575985	High-middle SDI	0	1488.41596262975	2.18087054002923	21.0496684872709	3866.01618072009	226.168834168239	6.75530973552468	3060.26345926651	573.200150960252	2020.3795394359	212.272682653879	87.5564417666456	119.002484570742	235.90710378592	32.8007932099394	1081.08908161055	1151.01892922168	269.429577523338	205.898446007744	18.2047375932839	6.54185922604094	405.398797253835	51.6782708492901	153.309980874276	1291.856943759	NA	Southeast Asia, East Asia, and Oceania	China	45.08933769	32.883	1037.327495	1.605	NA	105.5070877	1426.564302	2977.735014	57.4666214
93	CHN	1998	1265223000	4.25959392769518	28952.0034521562	7.85162283613139	30.4990644563705	27.6050054967412	China	6	0.54480158	High-middle SDI	0	1395.00695697931	2.31126254233839	17.7931587444447	3887.72185727082	201.354071974922	7.32785664576858	2784.41717422411	567.099190438972	2021.10369945704	187.707344536217	85.2915306554123	122.350666329033	218.193565432328	33.016895683185	1092.92854856696	1003.95462777727	270.641407958726	207.280549447189	18.3339930782608	6.94018181294391	409.158820168614	51.8426019558968	153.205393121388	1295.77887753265	NA	Southeast Asia, East Asia, and Oceania	China	45.08704162	33.867	1103.165969	1.597	NA	105.769371	1517.274317	3167.078311	NA
94	CHN	1999	1272915000	4.38542119637829	29429.6904011656	8.15695863720349	31.347790515333	28.1512334303327	China	6	0.554081712	High-middle SDI	0	1309.99590783436	2.53633286790885	14.9012915097018	3918.17456583523	177.55218550894	7.97144451129891	2529.57264462628	561.790667895741	2024.45955956775	165.664804915875	83.5127536686979	126.598144498717	202.825936384996	33.124384639032	1106.34379367891	866.108761391945	274.759240332532	209.874242928959	18.1046113385579	7.49102342481318	415.920196308787	51.8259434546574	154.611838011805	1304.37971170202	NA	Southeast Asia, East Asia, and Oceania	China	45.09182432	34.865	1185.913805	1.595	NA	NA	1623.541641	3388.895113	60.46417999
95	CHN	2000	1280429000	4.57437600444625	30404.7871467373	8.55435211518619	32.9803736122812	29.2444893350267	China	6	0.563373902	High-middle SDI	0	1228.28548469612	2.71097850229086	12.3442619312506	3970.46096037973	155.741384345578	8.62654333472266	2294.32384775281	558.338658269098	2040.1348693985	146.480243908166	81.3910266638738	131.964339080317	190.609722585013	33.1859326179228	1124.73911774444	740.033996206875	281.770645472303	213.68611168933	18.3529119384482	7.96815115195709	426.627199175627	51.7236943074092	157.316061056428	1313.11889448942	53.3	Southeast Asia, East Asia, and Oceania	China	45.10519005	35.877	1275.561418	1.596	90.92021	NA	1749.114043	3651.008316	60.2599
96	CHN	2001	1287890000	4.61859117328285	30441.0612673912	8.66167962943576	33.1813854951928	29.1619247595796	China	6	0.572685475	High-middle SDI	0	1151.81844322437	2.85784973360485	10.2913414743833	3966.958082711	135.741228453672	9.50033702271009	2085.3238289455	540.938589820049	2025.70383232509	130.227631607059	79.7184058241882	133.504693964808	180.735713519418	33.2404428401395	1122.32200698622	630.78042053637	281.700158606177	211.796824075651	18.1330603424071	8.26961141675232	429.993805515129	51.5971022825926	155.54935564631	1296.73942789704	NA	Southeast Asia, East Asia, and Oceania	China	45.02349443	37.093	1389.697364	1.597	NA	112.34159	1877.084717	3918.127545	60.08422
97	CHN	2002	1295322000	4.73887523098316	30747.4481649672	8.90183231046053	33.9371158600342	29.8345647199185	China	6	0.58010486	High-middle SDI	0	1081.44794118106	3.09294070591987	8.5610336156375	4016.70887155183	117.984749261356	10.7923598237817	1894.21314621934	530.239431191145	2036.73297372147	114.631579149078	77.9876180578413	136.755988915917	170.2518928905	33.7259581831238	1135.44204209314	533.472495626591	286.981732125109	213.130282325294	18.2228362160783	8.78896937086503	442.350140964237	52.1179808150697	156.535400448887	1294.15165945045	NA	Southeast Asia, East Asia, and Oceania	China	44.94302609	38.425	1541.280451	1.6	NA	NA	2042.275075	4262.937179	60.2845
98	CHN	2003	1302810000	4.86255980064706	30980.6735148525	9.26573932843982	34.7818148549976	30.4275201210526	China	6	0.586772684	High-middle SDI	0	1004.58854889612	3.39113692681057	7.08336577427882	4086.75764140103	101.708413964786	12.3025639827532	1709.90754908935	520.581093422838	2067.46442947606	101.069508369258	76.1626818246992	140.716590848947	159.900488637137	34.1270943388335	1150.80415699872	448.108405191867	295.313222018583	215.600651634286	18.4411121982686	9.43875798661439	459.304831263575	52.4796122287001	159.025949267887	1291.28974166719	NA	Southeast Asia, East Asia, and Oceania	China	44.85718392	39.776	1697.534851	1.604	NA	NA	2241.316623	4678.405999	62.14113
99	CHN	2004	1310414000	4.99571141185465	31562.922481441	9.64105928635397	35.5590015437763	31.1067854671764	China	6	0.595449622	High-middle SDI	0	941.802034691781	3.87806124168591	5.99329591627616	4156.7965012588	88.3849296979428	14.0147065924676	1563.12806773595	515.370138738813	2096.20657054376	89.8671082830048	75.5210424559681	147.268889439656	151.812981517008	34.9091546519922	1174.54502055355	381.94477549449	306.349792097655	222.33761748384	18.2626920170254	10.6027514865755	479.55671914644	53.4029051390468	163.681922526145	1297.03815245024	NA	Southeast Asia, East Asia, and Oceania	China	44.76097519	41.144	1860.267882	1.608	NA	NA	2461.191768	5137.361769	NA
100	CHN	2005	1318177000	5.100662806991	32036.1984375926	9.88088995516923	36.3480130283296	31.6466959579137	China	6	0.606280171	High-middle SDI	0	882.694011376305	4.23929764020302	5.0467228864719	4133.15989912753	75.640271268753	15.5097135553205	1431.01754025852	499.329614310145	2081.2165520146	79.5702869115373	74.8537876182838	150.979905361861	145.507271723839	35.3471319115871	1172.91654612045	324.466014141818	310.729165425348	225.331791642825	18.4026773208893	11.5569031899166	489.520590772782	53.7748383566452	165.163387888867	1271.02552926392	62	Southeast Asia, East Asia, and Oceania	China	44.65541253	42.522	2072.802969	1.612	NA	NA	2713.916655	5664.886356	NA
101	CHN	2006	1326146000	5.22081054654091	32546.6613653588	10.1477282343192	37.1833859711903	32.2064329356661	China	6	0.617991023	High-middle SDI	0	833.508905582742	4.56913901278625	4.30160184931355	4042.05673064152	64.9292437127224	16.7630476885336	1321.58067568981	473.666153697081	2039.03242463168	70.1821848537597	74.3105706816495	151.776839420739	139.34373902884	35.8198162269838	1147.42267881218	278.665224105767	308.926682521098	224.703035246947	18.1988646895569	12.3773022192035	488.636622867493	54.158350702706	163.388300833113	1223.08874621589	NA	Southeast Asia, East Asia, and Oceania	China	44.55112356	43.868	2352.21953	1.615	NA	100.99328	3057.120818	6381.272608	71.32845
102	CHN	2007	1334344000	5.38909068930487	33057.8321639768	10.5524873436631	38.3102632186819	33.0741174843824	China	6	0.629598699	High-middle SDI	0	792.007343709047	5.02370159923461	3.69856742842433	4038.13060095062	56.7221301109956	18.1601726227377	1230.00533620312	458.876371724328	2044.83979251591	62.7707543262414	74.0121367808764	155.382979326795	131.920513574016	36.7646592247101	1144.96433379586	242.580793017372	313.196947753161	228.169125229785	18.3544983462043	13.5150754377952	495.251016035493	55.2014458178585	164.802988822289	1201.74994757579	NA	Southeast Asia, East Asia, and Oceania	China	44.44459626	45.199	2679.104384	1.617	NA	100.70705	3488.065338	7280.80345	76.78766
103	CHN	2008	1342733000	5.53813681279766	34056.0486173666	10.6854895108642	39.6916889448292	34.1683562581613	China	6	0.639764863	High-middle SDI	0	751.838661042905	5.5698558389781	3.26464899736764	4107.93023860263	50.2360363128076	19.576515675734	1150.03050087179	454.603413340086	2089.86258214192	56.487900954525	74.2326847324164	161.936498276547	124.382803946468	38.133516023652	1163.23981926063	215.88624820077	324.078117559743	235.902614268102	18.8854142227318	14.9052555015724	510.4029510272	56.8712594928817	170.515932327608	1201.28581477164	NA	Southeast Asia, East Asia, and Oceania	China	44.33783411	46.539	2823.046367	1.62	NA	100.74244	3820.009919	7973.687043	81.71284
104	CHN	2009	1351248000	5.652550687219	34293.6934005268	10.8607149613622	40.4197422258016	34.951601454952	China	6	0.650161469	High-middle SDI	0	703.939482959671	6.34958958072258	2.89643158758689	4215.79868182377	44.2815375195322	21.0721955287754	1065.34124468239	454.748065844639	2154.62286113609	50.8412487287736	74.6066591912987	169.940983403164	117.773760241497	39.5496270446234	1191.82404042221	190.928130685413	338.231352062428	245.559303646181	18.9389365933754	16.7553921911588	529.519362320679	58.5884723346641	177.818837988222	1211.39393043757	NA	Southeast Asia, East Asia, and Oceania	China	44.22981162	47.88	3194.813756	1.623	NA	100.0061	4126.224195	8612.862558	85.45141
105	CHN	2010	1359821000	5.78394224338323	35083.0485113338	11.1573120801871	41.3736962359313	35.7558085151106	China	6	0.661254448	High-middle SDI	0	661.346312248678	7.05732162784369	2.59863078087419	4336.95394016299	39.537260636882	22.6463521449965	993.214198621301	455.012049668779	2231.27186470256	45.9969874833629	74.5002452994332	178.040995775148	113.214255740302	40.9704649728194	1223.67777060447	170.421993922489	352.527690724162	255.319755178453	19.6715768231852	18.5339525464927	549.499739004332	60.2713699668524	183.935491940205	1224.45184676158	71.3	Southeast Asia, East Asia, and Oceania	China	44.11688074	49.226	3459.181815	1.627	95.12448	98.96422	4530.962976	9457.692923	88.1734
106	CHN	2011	1368440000	5.84862593867845	35655.4461396584	11.1685347812026	41.8942498505454	36.2333410460691	China	6	0.670811089	High-middle SDI	0	625.614314438533	7.80120841006788	2.37222473096099	4450.84544777495	35.3886566950247	24.3368988810605	933.48324955247	452.287832205578	2306.5404835167	42.3035443113253	73.9979031802344	184.516666500045	109.920795968949	42.563654338994	1252.22740418307	153.303021909901	364.413598885349	263.095803833678	20.284002687621	20.3404290688459	566.149194750041	62.1607774047132	189.841545273967	1234.41174958248	NA	Southeast Asia, East Asia, and Oceania	China	44.09895121	50.511	3632.803614	1.632	NA	99.04702	4914.844424	10258.98679	NA
113	CMR	1990	12070000	3.3637978882166	9404.19095964395	7.9543928337191	17.4132249590628	13.9898202075085	Cameroon	202	0.331931364	Low-middle SDI	0	11796.2201631994	2.20684773902287	540.789762380052	1191.45262520212	2724.34843163397	4.06294579777139e-07	33676.1800223408	294.340709978509	136.151873785	8787.32821393682	140.419393845977	18.6382235732352	917.429380803382	14.5704846954589	478.360349385748	17779.0227441951	152.577429497551	60.2101804989004	7.89562875444092	9.2668920213474	222.800033937	22.8628766041073	116.333035645993	246.477954608255	23.4	Sub-Saharan Africa	Cameroon	47.96779873	39.657	958.0471718	6.436	NA	98.87776184	1290.912163	2889.41767	25.89793968
114	CMR	1991	12430000	3.2197335008579	8492.28810333275	7.8199206949141	16.6947799525507	12.2999720788572	Cameroon	202	0.337567302	Low-middle SDI	0	11570.7599523017	2.18807070708389	556.220109128211	1208.89145802813	2811.39622843257	3.10532743499039e-07	33423.2806292721	295.340171200583	136.306722796598	8628.564660613	164.96986289188	17.1752306906296	911.060276322403	14.6770321690293	482.958054097496	17849.5977433994	155.770683079121	61.4867443839033	8.02052141050844	9.18163144323205	227.583140465397	23.0372485021819	120.736071761774	260.847785047685	NA	Sub-Saharan Africa	Cameroon	47.90528237	40.235	961.4227885	6.354	NA	96.26161194	1180.15507	2641.512732	27.32549095
115	CMR	1992	12797000	3.2967020288965	9921.70150094674	7.9036420181932	17.2680337456769	13.5561306382968	Cameroon	202	0.342618568	Low-middle SDI	0	11263.5435288574	2.16680163219391	568.273666330597	1232.82174638269	2677.6033664711	2.46905162752772e-05	32648.9926309592	298.196570534191	136.966091363157	8255.08102565271	193.30732723814	15.1719086530161	904.386479772773	14.8419456001622	490.878199271074	17534.0431813634	160.345558388056	63.1798222828655	8.20128066107107	9.08093661109391	234.179651725278	23.3047526058794	121.828696925101	277.756804091989	NA	Sub-Saharan Africa	Cameroon	47.86335644	40.817	793.0127743	6.264	NA	90.41085815	1124.370314	2516.651053	28.17955017
116	CMR	1993	13169000	3.1913631809114	8816.42288427543	7.6908252257475	16.5433147195685	12.693293522505	Cameroon	202	0.346698113	Low-middle SDI	0	10967.2800020419	2.13596971046947	586.181851897114	1261.4567069403	2600.18216412325	1.15658601923e-07	32020.5569812978	301.897053370828	137.765175902789	7964.49951760389	229.929508253878	12.6455927156309	901.671273240525	15.0518911955491	500.561442525931	17332.9544008242	165.760979081702	65.0789673402246	8.40839538334543	8.93599578701842	241.923459325576	23.6471820492361	123.983590478556	296.667977022701	NA	Sub-Saharan Africa	Cameroon	47.82620611	41.399	847.365617	6.17	NA	NA	1007.51396	2255.094284	NA
117	CMR	1994	13547000	3.0638576452227	8889.99765009445	7.3432567075432	16.0275902462282	12.3552607964066	Cameroon	202	0.349783847	Low-middle SDI	0	10614.8101262751	2.04594997209298	602.836398336156	1280.3114519657	2533.693000083	1.95731763597862e-08	31225.888279492	303.571072061515	138.790646680078	7665.20270842067	275.159193664114	9.94242612694872	900.022798582466	15.1666011429088	507.943548039991	17025.608370705	170.572997179354	66.6282403239001	8.58047198068153	8.69502252695211	248.812829411822	23.8361931954144	126.501321122609	304.929970752877	NA	Sub-Saharan Africa	Cameroon	47.84476597	41.985	851.6633833	6.073	NA	83.48693085	994.4684478	2225.894827	26.9450798
118	CMR	1995	13930000	3.0793043813147	8639.04556469545	7.2964929387594	16.1786477822247	12.7315756628523	Cameroon	202	0.352217235	Low-middle SDI	0	10278.7989666771	2.02676036453141	619.730108101417	1305.09038995136	2448.63274415729	1.13393564449772e-08	30354.5715519607	304.813522316537	140.229680081732	7346.96640778466	330.967030667875	7.05790510839994	897.986422414504	15.3149448491717	515.535905143904	16628.3779550437	175.703132798375	68.0105559931594	8.78071339919298	8.60560206612268	256.05912666178	24.066371775441	129.4385968163	321.734682146213	23	Sub-Saharan Africa	Cameroon	47.89139846	42.573	826.8821692	5.978	NA	81.28502655	999.3956299	2236.923221	25.9356308
119	CMR	1996	14317000	3.1793741204289	9005.23790949048	7.7208739668201	16.4707444955125	13.0580680216589	Cameroon	202	0.354743168	Low-middle SDI	0	9970.1677170527	2.04623538430151	577.790542527243	1339.60432776003	2460.01707036528	4.61449707360814e-09	29443.6420363252	308.164519880255	143.01716805707	7049.08952546605	398.849980186485	4.52393056636112	894.478341490524	15.4785817707883	527.692387413696	16155.0604715289	182.619436385194	69.8204740104118	9.07495274672172	8.69376732965413	265.423762379732	24.3013447293812	133.79229415138	339.828566185267	NA	Sub-Saharan Africa	Cameroon	47.92381079	43.164	813.4021392	5.886	NA	74.67913818	1014.696208	2271.170137	NA
120	CMR	1997	14709000	3.0831273701153	9724.88029916757	7.2667227888832	16.3336165286097	13.4381195450229	Cameroon	202	0.357267675	Low-middle SDI	0	9616.66973442833	2.09762242706299	531.052235167252	1381.83240441871	2340.03771463674	2.78891655079743e-10	28095.1722648414	312.678424203178	146.544264993601	6591.15295720062	479.982085585635	2.57483693772496	895.372744127604	15.6563566721943	543.164509772653	15326.0514718	190.959497580022	71.8692448324276	9.45033776816912	8.93358235746799	276.678271432958	24.5400306539535	138.657990145985	358.548085477712	NA	Sub-Saharan Africa	Cameroon	47.98446527	43.755	850.0490481	5.799	NA	78.20269012	1038.508233	2324.468019	24.02065086
121	CMR	1998	15108000	3.1221224351793	9399.89931239226	7.255662470305	16.6261410770891	13.5487246786147	Cameroon	202	0.359097841	Low-middle SDI	0	9296.00677930931	2.15954476850364	489.432180538136	1418.63338674268	2293.75537870295	3.54727058885061e-10	26974.4446073035	314.914792215247	150.023112554192	6244.60580299341	572.16274262183	1.26036479848491	886.014796436452	15.7666026507762	556.636997098395	14672.4248601953	198.411014395172	73.2315972655424	9.78152749596993	9.23139386829034	286.727547863545	24.6568668855472	143.259320112673	374.63222739537	NA	Sub-Saharan Africa	Cameroon	48.06100031	44.348	897.8736647	5.718	NA	80.35401154	1070.560459	2396.209747	24.78827095
122	CMR	1999	15514000	3.3412468807237	10804.2422598504	7.7420151248469	17.9948379869652	14.4836045043922	Cameroon	202	0.360329115	Low-middle SDI	0	9009.410500559	2.20289117841062	445.577007908304	1449.20189184424	2171.53713472572	1.38810182785357e-10	25739.4428250143	315.762387757761	152.801624964229	5835.48267482924	673.273070062016	0.62870203390631	880.970115066885	15.8085875500689	569.396054644051	13868.6707007253	204.467808283636	74.1013014733911	9.81191235082222	9.51587408112242	294.799718624593	24.6529822770196	147.180412672366	385.854348583495	NA	Sub-Saharan Africa	Cameroon	48.14398209	44.944	909.5115047	5.645	NA	82.84075928	1090.204347	2440.17819	26.19422913
123	CMR	2000	15928000	3.357014917978	10768.6094586855	7.8199427822161	18.139087167769	14.550103822087	Cameroon	202	0.361081555	Low-middle SDI	0	8789.43488606371	2.27591599783223	410.861737765651	1490.99841256417	2101.42391471638	1.02558843427801e-10	24753.6560534118	318.7946429024	154.559985993599	5487.16120737232	778.374015229159	0.240033198741481	879.080086255336	15.8822645061727	586.763845035383	13219.0036019651	211.631553976153	74.7893176721263	10.0596268018651	9.87773905436218	303.932607159831	24.6870977726478	151.530428844387	404.087503182751	23.8	Sub-Saharan Africa	Cameroon	48.22322022	45.542	887.191599	5.58	68.40916	85.20452	1077.934174	2412.714156	27.57544
124	CMR	2001	16350000	3.43658445394573	12019.3565394115	7.81651904094816	18.7193976043987	15.5684820166086	Cameroon	202	0.361006015	Low-middle SDI	0	8563.39944726893	2.30537815395245	368.825097470667	1487.66499788822	1951.51867465794	2.24197720330635e-13	23417.8575596249	310.346361828825	151.806220756985	5047.83463307919	881.628090918965	0.0803385102890712	863.669541394836	15.7943830390071	586.015562913283	12246.6819026295	211.621564304231	72.7826090976653	9.96756051924454	10.0399400031177	304.537968174944	24.4644047236498	150.537352625283	408.405472153923	NA	Sub-Saharan Africa	Cameroon	48.25688742	46.139	925.881751	5.524	NA	100.81173	1086.610011	2432.133074	32.38818
125	CMR	2002	16782000	3.40053368349145	11868.3251851509	7.6090305200717	18.6793123215538	15.1897448484497	Cameroon	202	0.360914943	Low-middle SDI	0	8370.05008140682	2.33641075893496	365.157977104111	1483.54356544099	1895.2862790838	2.23706777642755e-13	21338.8839676751	301.182147564653	152.775060189216	3881.84272934121	978.531895022268	0.0244927396199453	847.859943351817	15.6506192855422	584.273485956545	10763.1465752836	211.306330351636	70.5189456005057	9.87056122871453	10.2247969261249	304.800982765187	24.150520403984	149.857177204783	410.169358013382	NA	Sub-Saharan Africa	Cameroon	48.28906223	46.738	957.6587144	5.475	NA	100.80282	1113.307314	2491.889006	28.21962
126	CMR	2003	17223000	3.4500460989991	12085.8437052662	7.5750229503651	19.0030993336408	15.9050765815788	Cameroon	202	0.362342758	Low-middle SDI	0	8227.9913718437	2.37663075305082	331.475769879132	1477.69868776936	1759.44257799133	2.30155824198222e-13	20154.158986869	291.706440749766	153.984933639363	3467.5797709392	1061.72396724515	0.00664521421738763	832.396108828655	15.5191210410388	581.750115590654	9845.63601095329	210.861545448193	67.9731016222322	9.75173444965118	10.4392779868764	304.793622458935	23.8503731917259	149.02140384812	409.97808865087	NA	Sub-Saharan Africa	Cameroon	48.32223355	47.338	980.1395977	5.431	NA	100.92099	1161.121356	2598.910027	29.79597
127	CMR	2004	17675000	3.50870612280429	12314.5063184411	7.63839526270598	19.5633291315626	16.3656561959274	Cameroon	202	0.366355607	Low-middle SDI	0	8081.75801093746	2.41827794862978	298.310409669919	1475.10046388022	1639.63645353632	8.26319398912181e-11	19233.4882343474	283.183161490832	158.157208451558	3220.17814087996	1116.82798397158	0.00215393280504297	817.081007506597	15.381318711772	579.921720500706	9137.90003296236	210.811350126861	66.1291741366338	9.30094111825413	10.6797017096296	305.043532745048	23.5412837927057	148.466292551655	409.640055268615	NA	Sub-Saharan Africa	Cameroon	48.35980448	47.94	1043.870405	5.39	NA	105.41287	1222.02843	2735.236866	26.55448
128	CMR	2005	18138000	3.5349409247636	12855.3678722641	7.6620850453411	19.7310724331233	16.3417933006857	Cameroon	202	0.372543096	Low-middle SDI	0	7917.24323626708	2.45502438871888	275.765125346442	1476.10110866967	1540.06975403991	5.82955343493152e-10	18509.1719094145	275.979558913491	164.386966940227	3040.42693177887	1138.276924265	0.000437774303165844	806.029898663167	15.2623235595592	579.235871618572	8622.24880663592	211.088577463293	63.7034156391953	9.2170688885063	10.8569410659012	305.537190348287	23.2651803462713	148.265558806785	409.711490691849	29.2	Sub-Saharan Africa	Cameroon	48.38317684	48.541	1016.727304	5.35	NA	103.44945	1208.125477	2704.118222	27.06101
129	CMR	2006	18612000	3.54760815344595	13120.0938554216	7.68546830607899	20.0649544176788	16.1999712177864	Cameroon	202	0.379823182	Low-middle SDI	0	7699.37966338124	2.42281674638131	259.802145694627	1454.80192067961	1449.81861171075	1.76072521026881e-09	17921.221498972	264.506418542626	171.373999627898	2907.97781196707	1144.1946976136	6.47659175025093e-05	807.612864765799	15.1672400250614	568.643412497957	8264.69805093681	207.36840043607	60.0663867325109	8.96182592454545	10.8429444709937	300.484232234716	23.0250015095734	145.250009401627	401.946310040451	NA	Sub-Saharan Africa	Cameroon	48.36597049	49.143	1023.388076	5.309	NA	102.30476	1233.953076	2761.927516	23.56108
130	CMR	2007	19098000	3.60552887582457	13375.363656651	7.67686197084402	20.4888245663321	16.9427706584956	Cameroon	202	0.38754399	Low-middle SDI	0	7453.82610121905	2.37743174311605	235.416658817551	1429.87449473735	1336.53094447326	4.80252327758818e-09	17410.9907087352	253.175878048611	179.00166687555	2897.45118018989	1125.81496218023	6.64959452034466e-06	819.488080344972	15.0292096381799	556.43838351454	7945.93420837392	202.804775800594	56.3319685261014	8.68827526833208	10.7633809248418	294.321359501389	22.7198834549776	142.073422162039	392.558662278734	NA	Sub-Saharan Africa	Cameroon	48.36337752	49.746	1024.020287	5.266	70.67994	104.24175	1247.495874	2792.240035	32.35642
131	CMR	2008	19595000	3.77578218955479	13851.5786545321	8.0760025261578	21.2135934401761	17.6786465582128	Cameroon	202	0.395833473	Low-middle SDI	0	7170.87170859473	2.32085591563964	221.329413651737	1395.73660507196	1266.15077709573	9.38076299603324e-09	17034.1314824435	242.515016241373	174.641501092927	2895.66893762906	1083.8953327277	8.41688813061972e-07	834.030868621226	14.9062158614914	543.189704120048	7799.14738252008	197.534041050573	52.5841425201929	8.39741625724643	10.6191025470843	287.257094207566	22.4422191578642	139.229278284928	382.680885064439	NA	Sub-Saharan Africa	Cameroon	47.91375435	50.35	1017.742491	5.219	NA	104.35048	1264.512373	2830.327656	36.66806
132	CMR	2009	20104000	3.858721001327	14270.3979569592	8.0120642650475	21.8978694021017	18.703589282789	Cameroon	202	0.40479151	Low-middle SDI	0	6905.5833404349	2.26824295640157	214.911791428062	1367.08862422757	1240.28110941338	2.06890142198107e-08	16589.1798874937	233.948851125007	170.316785049179	2762.32318567591	1036.95485355245	5.1648424029092e-07	846.401815356196	14.8310710200467	531.824464632561	7628.74548255159	193.06447750946	50.1217313698786	7.88876853495181	10.5116258317086	281.216502256476	22.2445583602643	135.502983272067	376.487720468557	NA	Sub-Saharan Africa	Cameroon	47.42302409	50.954	1076.089601	5.167	NA	106.26686	1271.82891	2846.704083	40.47854
133	CMR	2010	20624000	3.83409227180596	14379.1241151778	8.09194609582902	21.8483124662868	17.9204212505682	Cameroon	202	0.413858901	Low-middle SDI	0	6558.40279064374	2.21950045486175	206.028224950775	1338.14786379294	1239.43406107684	3.47244159022783e-08	15688.9100026869	226.109418269474	165.953954684017	2463.2982199228	978.587373606131	2.8886288562546e-07	841.82531175194	14.7451026252598	521.011820206829	7178.0207183949	188.769612279215	47.1596222772196	7.6634480143589	10.3976041213258	275.635161309272	22.0333056314911	132.421424317012	367.581757653716	28.5	Sub-Saharan Africa	Cameroon	46.89137248	51.559	1059.839636	5.111	71.29051	108.1327	1272.283426	2847.721417	NA
134	CMR	2011	21156000	3.98084405689878	14925.6294080269	8.37359172994598	22.6572987212421	19.2144772214599	Cameroon	202	0.422865143	Low-middle SDI	0	6229.38578390795	2.17225300275598	182.872564617127	1306.52394754647	1164.24907507948	6.39182177642269e-08	14664.9416103306	218.392970807861	161.114083555928	2242.26520913241	920.153483450759	2.17483135172384e-07	829.018444332556	14.6152771240759	509.082661701539	6557.16544818494	183.833671760992	44.28316539461	7.42320756773886	10.2759905051502	269.306711307669	21.7606059786407	128.577523842798	357.808702884151	NA	Sub-Saharan Africa	Cameroon	46.8839676	52.164	1072.711367	5.049	NA	107.2281	1288.546154	2884.12189	48.31893
141	DEU	1990	80487000	11.4094192598732	48357.7936649394	28.7872972968057	70.7652624868663	46.8028761006685	Germany	81	0.786928748	High SDI	1	391.72285173781	256.437854790259	0.385423835228807	5286.52793293182	3.81821737261466	66.2409776212154	497.20292995319	1025.13846514236	705.458192060118	4.53512226203103	46.504715915143	584.305820700818	86.745658470535	79.2880480163287	1372.95830024375	12.2856610315488	853.075424486737	542.531767457541	318.50815630872	158.993838381649	1219.00177749353	116.140850394244	391.155028847784	952.285039893854	78.9	High-income	Germany	40.6141546	73.118	27723.81195	1.45	NA	NA	32851.96016	31793.4238	NA
142	DEU	1991	81026000	11.4643971358122	48433.7351676921	28.6524779863324	70.4744603244082	46.41497313514	Germany	81	0.796179347	High SDI	1	360.920697892983	255.080200363318	0.369898521968097	5146.92432843324	3.29293517840063	65.6406373716529	460.970350723389	988.051098890442	689.282558254153	4.27887415622755	46.7633272415004	563.964209965628	83.4461494533109	78.8568981070736	1340.09592790738	10.6606067811589	821.443157090163	532.327102363402	307.779714800934	157.996727564832	1174.59737884651	116.044820536098	369.659180259422	939.189722135001	NA	High-income	Germany	42.02596266	73.269	28645.38853	1.33	NA	101.6776276	34093.24354	32994.71129	99.30014038
143	DEU	1992	81625000	11.4860826963719	50125.7572893727	28.7826230067325	71.3683331185505	46.8733157120956	Germany	81	0.80108987	High SDI	1	335.796484162889	247.413976530226	0.351582675925112	4918.25712881406	2.86174089004827	64.0739114039085	430.888023802308	932.243144155077	662.150586314414	4.00103791925107	46.6912156401654	533.420530171444	80.2413922479003	77.178400689558	1282.73770827519	9.38984408130439	773.968470275983	512.69565059576	291.331444547314	153.41588900851	1110.30299734461	114.253652872622	342.147964943413	909.137354924111	NA	High-income	Germany	42.28374522	73.36	29100.54319	1.29	NA	99.15634918	34434.14268	33324.62618	100.8522568
144	DEU	1993	82225000	10.7888840478938	48290.9072283111	26.9406498767084	67.6702219709534	44.2763452247176	Germany	81	0.805105562	High SDI	1	320.380611714882	244.703170742822	0.332597438319681	4834.90408671952	2.58826211545915	63.1514812228112	411.465719360459	905.045143070273	657.395754797885	3.72571424218292	46.8462863065421	518.576548651849	77.5376567469931	76.7555169856817	1262.82200434597	8.48929712169796	751.373291266861	506.858913215711	283.752837743915	151.492947961074	1080.4934118502	114.484728922289	328.539994231268	905.965892366256	NA	High-income	Germany	42.30683112	73.497	28517.45608	1.28	NA	100.8363113	33822.04716	32732.25324	105.6027679
145	DEU	1994	82750000	10.4838622334788	48038.9802111668	26.1094731146178	66.7954569387804	43.6947574613802	Germany	81	0.808726605	High SDI	1	308.437490947821	239.728481835331	0.320978765114205	4713.79112791822	2.37273987377762	61.7723520588422	396.244985876805	871.119472863221	648.630615924535	3.47931523345257	46.5148637203216	500.162265174747	75.1619301615582	75.5304231376021	1234.51948155687	7.93227741014763	723.357309487743	495.776217644988	273.371838229009	148.704960091895	1043.15998440956	113.435582323507	311.589556646535	891.578078883102	NA	High-income	Germany	42.62836579	73.71	29079.99863	1.24	NA	100.4278183	34300.72953	33195.51179	105.6989975
146	DEU	1995	83148000	10.4065714307167	48341.2166895005	25.9459801927093	66.5492226581557	43.3555679125982	Germany	81	0.810872579	High SDI	1	303.917824706653	232.257184769135	0.305977446554269	4603.24019911758	2.22405396552751	60.5700288267465	388.962639230228	837.287952501778	642.578483051763	3.24194011889198	45.8373777586753	479.781132809252	73.0997633287057	74.5254364333813	1206.84736659183	7.53751604217813	694.903488907354	482.905187752558	263.017625748093	145.030428969133	1005.89472117762	112.751120062065	296.321710466275	882.916199246912	83.4	High-income	Germany	42.79751897	73.922	29543.45113	1.25	NA	101.3761215	34712.79393	33594.29889	104.9601669
147	DEU	1996	83389000	10.6184159074915	49535.9516590421	26.6129953959729	68.0245670962878	43.9040216253893	Germany	81	0.812118467	High SDI	1	301.742569197313	226.201912041981	0.291930828185921	4503.59346522336	2.16677109022813	59.062070813934	385.428027193807	808.385568981038	634.089796383503	3.02193623135967	44.7354756100806	462.755472811318	72.3556153462271	73.4420339702328	1183.67498153666	7.16916923564011	672.958534309371	471.715102305545	254.476732138191	142.194893515649	975.001687765636	111.81450724698	281.322368667881	877.502558274131	NA	High-income	Germany	42.92454302	74.133	29613.99461	1.3	NA	102.579689	34932.96853	33807.37915	104.506813
148	DEU	1997	83491000	10.323939970305	48193.7832399056	25.727244733801	66.476208416593	43.074784902627	Germany	81	0.812613307	High SDI	1	296.753373400401	218.311098845404	0.29212535373553	4349.75262944414	2.14768298108011	56.5911059612816	380.180242320588	770.297414122967	620.983672115176	2.80476609264515	42.7311511729726	441.281033234591	72.4180021626853	71.276413558573	1145.26277960141	7.06863201937782	644.409642939554	454.348770062125	243.144111071479	137.794415158441	932.902581187752	109.092216159202	268.283318722871	859.654705559337	NA	High-income	Germany	43.14999452	74.342	29857.82672	1.35	NA	104.0552063	35453.54155	34311.17858	104.2955017
149	DEU	1998	83501000	10.4257513302148	49311.4064290503	25.7235722787608	67.5010732290576	43.725721152201	Germany	81	0.813034789	High SDI	1	283.734042567226	209.721045017303	0.292232332822763	4185.67037532988	2.04514991058612	53.749545729769	366.941889813179	732.00533395559	605.394464700354	2.56068553952772	41.0675366128629	419.502221448808	72.7968322540612	68.9239519461285	1103.92607048149	6.76338100490898	615.648440572369	435.565450945709	231.48906437042	132.644698216119	888.521835207311	105.921370510835	255.436307056904	837.682027728845	NA	High-income	Germany	43.31068204	74.551	30531.48075	1.36	NA	105.474678	36013.65563	34853.24499	99.13723755
150	DEU	1999	83491000	10.1374521284638	49987.779214451	24.9909342616915	66.7405657371429	42.3772161847165	Germany	81	0.814162305	High SDI	1	281.894863288534	206.504221855246	0.298346276141195	4111.014455003	2.04096132222605	52.1420234016719	365.137519696789	711.808624828938	600.377676450178	2.35813880088265	40.3736370526553	409.643378124997	73.0055512141901	67.5293465443798	1087.26952424589	6.79161918884626	603.646107827423	427.009798698871	209.009312031361	130.927952958355	866.666334359663	104.14128855201	250.431187438376	830.718911155938	NA	High-income	Germany	43.60072817	74.758	31030.6325	1.36	NA	105.2650375	36638.30169	35457.76408	99.27565002
151	DEU	2000	83512000	10.254233894494	50368.0140156802	25.413657344423	66.819603725092	42.980772329161	Germany	81	0.817726648	High SDI	1	279.759799395566	204.305898190326	0.297410980756195	4041.63793812396	2.05950685477062	50.7945202199253	362.499143218572	692.936871789242	593.446504287062	2.21259585853915	39.7213451222593	401.826112109118	72.6449992519467	65.9526166141898	1072.32320299561	6.78498468434238	591.468635058955	419.522566080547	195.745747563103	129.510032903374	845.653094978321	101.855378302781	245.543365971408	827.761320861836	86.1	High-income	Germany	43.74451048	74.965	31523.97594	1.38	NA	105.31711	37745.13861	36528.93716	99.93066
152	DEU	2001	83583000	10.204823721092	50945.996447945	25.1098021197275	67.1229226255475	43.2180687917165	Germany	81	0.822886135	High SDI	1	272.655650641095	199.362275416407	0.300998657589475	3918.3948089757	2.04458937757383	49.3013335144132	353.470395652022	665.099817504054	576.774225884203	2.11341470135637	39.7902515719347	388.594126660439	70.7668011419841	64.2161629101397	1042.68939243041	6.84083702326274	569.533055147383	406.983191765096	181.555344817004	126.155441714932	812.864578099618	99.2473351733036	238.45716008808	812.416141945677	NA	High-income	Germany	44.04514315	75.17	31784.82209	1.35	NA	104.36076	38251.53889	37019.02051	100.50151
153	DEU	2002	83685000	10.002008791122	50186.2009674751	24.5308770352017	65.8371559450955	42.1934157925469	Germany	81	0.826528248	High SDI	1	267.575674550182	197.648287318638	0.301648975482734	3877.62630535559	2.03681546087448	48.3940184808745	345.414317459968	653.251485194317	569.803935724136	2.00374678143317	40.3458905783159	383.849611622366	67.8931972643135	63.601265682686	1035.02268364899	6.850396801031	560.963753649726	403.050279984236	172.88161905701	124.823225030976	798.45646942757	98.2786130793825	236.635396671318	813.938204919576	NA	High-income	Germany	44.32555463	75.374	31722.01268	1.34	NA	102.5475	38046.73464	36820.81534	101.47367
154	DEU	2003	83788000	10.2851607873026	50780.091400605	25.3819370763215	67.1218302485487	43.3071944364215	Germany	81	0.829380791	High SDI	1	268.726369895812	195.696872364051	0.308039470929828	3832.15234209036	2.13474290409008	47.5816198241484	343.625905315668	641.159994490711	565.827741581012	1.91316714231099	40.8751030148856	377.658034810626	64.7404714502778	62.9601782805072	1025.02297696934	7.10394281028243	551.122241706966	397.764370371946	163.721169672678	123.182974919908	782.762070784149	97.2381833546218	234.06806607494	815.308164723154	NA	High-income	Germany	44.56114119	75.577	31657.26175	1.34	NA	102.09838	37868.79385	36648.60805	101.82067
155	DEU	2004	83849000	9.793286667228	49295.8408012021	23.8770310220545	65.0446319571105	41.5897421269465	Germany	81	0.832205716	High SDI	1	263.87739246282	186.926682781028	0.310599114977055	3649.54194752017	2.18183635219354	45.8735545945137	335.9397910462	604.461257305235	542.899960521194	1.83866809133509	41.1245913486336	355.696851167068	61.8185771857947	60.5407572934816	979.500796181097	7.23777961534565	517.151667829542	377.140440835742	137.147306730274	117.157478672923	737.261128040384	93.6771684113475	222.073588828747	789.100185412907	NA	High-income	Germany	44.60606568	75.779	32753.299	1.36	NA	102.883	38948.95519	37693.96508	102.1402
156	DEU	2005	83836000	9.9180148399688	50443.7120653658	24.2468847650261	65.5285792214759	42.1653366275263	Germany	81	0.835201269	High SDI	1	254.358290982304	182.933555722381	0.307716807812109	3565.36430333795	2.16276454468429	44.8161374806378	324.174446987484	585.661247934987	532.012123751021	1.76514219927367	41.0248818168494	344.406912809566	59.6295744433496	59.1110707640979	959.427224481203	7.2657859395396	499.227143377238	366.684776290484	127.493167928492	114.209680304672	713.443554567966	91.3938341190083	217.019652992356	781.462252552429	88.1	High-income	Germany	44.69345254	75.98	32887.45828	1.34	NA	103.10638	39317.69495	38050.82353	102.27959
157	DEU	2006	83740000	10.0047313034018	50219.0925537337	24.4552287487411	65.8614239103229	42.4893039554383	Germany	81	0.83840101	High SDI	1	251.621600359141	179.049018193513	0.308724255744296	3465.36461494153	2.20824749587121	44.0482681349445	320.076182336036	563.106402320009	518.963866107528	1.70071913826331	40.6261711538792	331.108039086178	58.1849287216089	57.6471336128068	934.471396295262	7.39376157913371	477.964473124959	354.384061325716	117.903537879917	111.393157964454	685.976896393157	88.9153116542966	211.009916429017	768.032796026068	NA	High-income	Germany	45.04886294	76.179	34275.10634	1.33	NA	104.21326	41154.15451	39828.10977	103.05829
158	DEU	2007	83579000	10.377588118866	51242.9463812315	25.499245765458	67.505135817575	43.775663074864	Germany	81	0.841882465	High SDI	1	255.004332188586	178.978982974467	0.320834152218683	3408.83551834208	2.35802492276849	44.7230138611478	322.375778379144	546.967845907764	511.519696541272	1.66540948426788	40.225452479685	322.368329044712	56.650406764718	56.3458638141407	921.909583672225	7.80254719123316	463.349699924544	346.239095430349	110.747812352347	110.477185357841	666.329276836453	86.7749978631581	208.151533280639	760.481549740572	NA	High-income	Germany	45.20933337	76.378	35384.83953	1.37	NA	104.78634	42447.49209	41079.7742	102.24229
159	DEU	2008	83380000	10.2460012067544	51194.2283340398	25.2063021126268	67.1892807271402	43.3410079170994	Germany	81	0.845582115	High SDI	1	244.300365911676	179.94476376081	0.322892770540239	3377.5240805115	2.35147195994198	45.6696906245446	310.337318627077	535.144324491121	507.141152894725	1.6269781537698	39.9281514018811	316.411440613192	55.2003315901778	55.4677587751664	916.171757363247	7.95644758807876	452.579364864869	341.066148931212	105.219397949948	110.176677335321	652.847745773124	85.2496960370895	203.107314148943	757.008709851879	NA	High-income	Germany	45.26098938	76.575	35239.6534	1.38	NA	104.02398	42771.15564	41393.00886	103.30832
160	DEU	2009	83183000	10.318722404397	51742.6542023094	25.2858922169577	67.6808779363161	43.4206276203471	Germany	81	0.84830247	High SDI	1	239.889824422909	181.152253521859	0.32850534468628	3376.59710532573	2.35148578046705	46.4386378441763	304.613618403582	529.269130759648	512.463811896255	1.60201465964881	39.59411803139	313.458945950203	53.6730963853302	54.9381829562092	917.867330607709	8.19230895586021	447.265731376093	338.891717295686	93.2322486699183	110.051396434438	647.593384593619	84.5897994528649	203.193452877462	760.68736833406	NA	High-income	Germany	45.46257918	76.771	33825.65164	1.36	NA	103.39642	40994.21235	39673.32117	103.15825
161	DEU	2010	83017000	10.2925468505782	53549.7301234883	25.460799292744	68.4901291459734	43.624350726942	Germany	81	0.851261318	High SDI	1	238.440068048066	180.726437688078	0.328237608504928	3336.02971729873	2.35417176879129	46.9767931556762	302.049358326812	515.85331161805	515.485027652592	1.58294607349807	39.1292854278506	306.303811283458	52.3627815576098	53.945323113424	907.160959481203	8.40630135039284	434.915151054525	332.204380477729	88.603630013105	109.143615297893	632.959408276741	82.8156778733499	201.429441894154	752.210602953167	89.6	High-income	Germany	45.58718544	76.966	35069.50969	1.39	NA	102.9959	42608.81041	41235.89462	103.9748
162	DEU	2011	82893000	10.6199586263778	53627.3162394524	26.3276467349729	69.6568461685623	44.5026033715247	Germany	81	0.854658177	High SDI	1	238.743447847449	179.975907364361	0.340741213287308	3287.33607715678	2.38662831599378	47.4315196572459	301.327344775381	500.780051068498	515.79175198425	1.57119107715565	38.966243297937	298.377341713836	51.0262022463883	53.101310578844	894.544293361479	8.70576045583788	421.210398172756	325.038094555698	84.4655024475695	108.264907939648	615.873870837894	81.2074521937784	198.817818257518	740.468615286199	NA	High-income	Germany	45.86366984	77.16	37003.88821	1.39	NA	102.4666	45227.144	43769.86181	103.7624
178	ETH	1999	64159000	1.677530361954	6835.57210879405	4.80487433172758	8.99318392479072	5.71355349651908	Ethiopia	179	0.168980091	Low SDI	-1	12945.9322908095	0.68097970846645	334.493003906974	1845.61957909999	1488.81168035143	0.00454607552826136	37320.3764630722	467.25840566684	274.402293788222	8172.82187253734	685.569367019035	13.7549117433941	925.492541435684	17.4727949072426	702.386759485892	21629.0387874515	268.452720091036	107.707398208854	12.0380092616631	3.64250586048699	369.95876028562	28.7871623822406	162.86682219984	690.499988477732	NA	Sub-Saharan Africa	Ethiopia	44.5945446	14.553	NA	6.664	NA	49.64947891	NA	NA	12.41506004
179	ETH	2000	66024000	1.669304782837	7324.72513321913	4.78381856461896	9.04463706634682	5.73996706812632	Ethiopia	179	0.171685114	Low SDI	-1	12658.1959179989	0.636925252121966	316.056401211484	1744.09349947956	1418.42330896214	0.00400762191871392	35690.385786666	439.237078766806	253.203714269535	7552.47902727297	691.794961091929	11.4005680691882	900.412996954143	16.9241751499181	664.082685653883	20412.208920536	252.454196426722	99.2681410016053	11.2550095061209	3.46702290926498	350.994429184066	27.8269543094735	153.637066093868	651.972630430225	14	Sub-Saharan Africa	Ethiopia	44.84485607	14.74	NA	6.543	NA	54.71842	NA	NA	13.53887
180	ETH	2001	67957000	1.70489094162785	7725.90331618111	4.9400040619065	9.31171487198555	5.91824144142045	Ethiopia	179	0.176653459	Low SDI	-1	12332.3424892641	0.609480231958978	305.389369250762	1649.9512623851	1356.6181123145	0.00396775927208185	33457.6451724409	413.488929819246	234.167073966803	6618.36973456213	681.004042357738	9.09433999290228	860.82798135754	16.4598102164282	628.06647603314	18705.3249787738	237.994183744617	91.4734474477269	10.5434027922878	3.32517624954647	333.331581532134	27.0001327466302	145.087979473475	615.918272856389	NA	Sub-Saharan Africa	Ethiopia	45.09488253	14.927	NA	6.407	NA	60.58218	NA	NA	16.44326
181	ETH	2002	69948000	1.97470641224166	8840.68924747902	5.77562702631041	10.7019187272754	6.73659681228502	Ethiopia	179	0.182896424	Low SDI	-1	11947.3696995851	0.579727516868639	281.547310931267	1562.32126326093	1265.15429832103	0.00366196062479936	31371.212851651	389.597784141481	216.522767284237	5973.51520756768	654.276174719316	7.07767334396202	818.439051142034	16.0339763831273	594.494305866145	17156.6590811386	224.876600612037	84.7038551613402	9.90296686167548	3.17160036171057	317.389094614968	26.2455794589608	137.361168540093	582.022482016096	NA	Sub-Saharan Africa	Ethiopia	45.32752726	15.118	NA	6.262	NA	63.79334	NA	NA	18.74282
182	ETH	2003	71990000	1.9387631563973	9079.90939225651	5.6801803234009	10.649599570929	6.6681771064394	Ethiopia	179	0.188623684	Low SDI	-1	11611.7838660477	0.555732521407429	259.275341496742	1496.55405483746	1190.68761952779	0.00340376595437479	29728.9924740696	371.755472472375	202.136738467683	5487.06356314049	618.005621795736	5.44260695842803	779.691246584556	15.7190301300333	569.514501883114	15976.6712303431	215.224599546048	79.6241184040807	9.40500712972632	3.04923911995154	305.81227264788	25.6807723627734	131.776781200657	556.612790752571	NA	Sub-Saharan Africa	Ethiopia	45.5475159	15.31	NA	6.112	NA	65.08452	NA	NA	19.70784
183	ETH	2004	74066000	1.921519841814	8976.55670688681	5.736951569256	10.5784014282811	6.6510182234328	Ethiopia	179	0.194697261	Low SDI	-1	11232.7643318074	0.539307376730208	239.184257423459	1435.90326947277	1115.82366550638	0.00325133088358097	27943.9300282262	355.302950710593	187.969447651911	4961.98774647099	572.926557918193	4.18314634992033	743.112466783517	15.4682221274876	546.329304216461	14703.1735462947	206.474569474103	75.2488972577497	8.63020684176553	3.00378422848071	295.398333193991	25.2083377945165	126.789865809492	533.375440449686	NA	Sub-Saharan Africa	Ethiopia	45.75970919	15.504	NA	5.961	35.9	67.91499	NA	NA	22.19964
184	ETH	2005	76167000	1.94768369296132	9547.52982280477	5.86794670038385	10.8231373277767	6.77510308950941	Ethiopia	179	0.201648083	Low SDI	-1	10791.6218451648	0.52710955858417	219.929606688846	1369.73492929685	1035.857468205	0.00313444559315599	26116.3746488052	337.111395108709	175.327148787446	4480.53314509654	522.26773916186	3.0820570477982	708.699301786681	15.1701128780545	520.837640538384	13436.0204125193	196.614761685548	70.1457258012483	8.15345536980306	2.96598286217476	283.25331586544	24.6497400786731	121.060169651947	507.801321760384	18.5	Sub-Saharan Africa	Ethiopia	45.96486225	15.7	NA	5.812	29.82034	79.05261	NA	NA	25.10319
185	ETH	2006	78291000	2.01397770065648	9125.08896114101	6.09910435317923	10.9927681745931	6.89238845001353	Ethiopia	179	0.210001117	Low SDI	-1	10352.2762725261	0.518995342442631	183.902413210196	1319.06543387553	985.543514649743	0.00293097029934437	24797.4766844361	323.108849794921	164.929061115609	4311.28096056431	463.990647112486	2.2697265277172	672.761302487471	15.0667045406498	501.172812342587	12612.7819893175	189.354462746497	66.0527815614798	7.78750060272609	2.98374397671564	274.261064718616	24.4093462562936	116.959048235112	488.194739524717	NA	Sub-Saharan Africa	Ethiopia	45.9852619	15.899	NA	5.667	NA	83.2289	NA	NA	29.22884
186	ETH	2007	80441000	2.0032605602123	9337.71907506878	6.17019150302584	10.9790935858888	6.89477150670633	Ethiopia	179	0.220789606	Low SDI	-1	9867.89100880382	0.512144597975235	158.492914320434	1260.85398980287	929.288933395394	0.00270305389484411	23040.3825150463	306.752800045474	154.158044766478	3852.902611362	397.560491848213	1.66012531833636	634.068615810378	14.9901658485918	478.458018279805	11456.3874265831	180.501993082389	61.4782339525113	7.37405209028233	3.02887804831311	263.23147159986	24.199315077897	111.757428308026	465.991847946774	NA	Sub-Saharan Africa	Ethiopia	46.00586232	16.116	NA	5.526	38.99598	89.07444	NA	NA	32.29912
187	ETH	2008	82621000	2.08696788811304	9945.44584255761	6.29637515968028	11.4807194594756	7.1633214856142	Ethiopia	179	0.23304723	Low SDI	-1	9415.24674957152	0.510987636573189	132.600277321381	1208.93804826332	868.929756742686	0.00247237925214206	21622.7399080103	292.015131016807	144.131883611283	3624.60199501733	333.013529110434	1.22537087555052	599.843232347789	15.037818571857	458.323354409834	10554.5274151419	172.38086028053	57.3046228153319	7.00515532019574	3.12540698160123	253.155332685641	24.1818226416701	107.522240506583	446.576000731077	NA	Sub-Saharan Africa	Ethiopia	46.02077797	16.51	NA	5.39	NA	94.75041	NA	NA	33.40739
188	ETH	2009	84838000	2.01214567869064	9632.77837609478	6.03437724555765	11.1944329728424	6.93645091942959	Ethiopia	179	0.244995654	Low SDI	-1	8985.05900936182	0.523952518271626	113.586002300291	1160.58791952631	831.394017191444	0.00222136275649554	20252.072843682	278.06820160458	135.666211136306	3337.32247826748	277.317724448038	0.938943912251502	569.566159872614	15.0985581374676	439.404464475204	9693.48594581942	164.630683395111	53.9861858284058	6.44422705071728	3.26616383048155	243.545332727331	24.1885047777893	102.966640021869	428.573546432197	NA	Sub-Saharan Africa	Ethiopia	46.02705186	16.91	NA	5.26	NA	93.42682	NA	NA	33.59593
189	ETH	2010	87095000	2.22719327699981	10103.9250017077	6.60861393600717	12.2285839209775	7.62138480655787	Ethiopia	179	0.256778749	Low SDI	-1	8534.3486448718	0.5259182837295	94.5956115364925	1112.39135682469	774.208113110478	0.00195080610438089	19013.2705221263	263.912696192414	127.921605449828	3176.03400973131	228.076519213126	0.732919994154364	544.070103302848	15.3761049854558	420.610902432737	8951.65219884366	156.696935799212	50.3810167048138	6.11478020933762	3.38358995510662	233.936134669126	24.5343606882499	98.2038127916493	409.958666012048	22.9	Sub-Saharan Africa	Ethiopia	46.02369625	17.319	259.0775625	5.136	NA	91.65653	340.3193425	NA	34.83549
190	ETH	2011	89393000	2.1101071386139	9871.70231393672	6.21432905430027	11.6566212700872	7.30477952493508	Ethiopia	179	0.268451495	Low SDI	-1	8099.24584510775	0.537922141199006	93.5201335749857	1078.64342757814	733.206554164851	0.0018912308476494	17708.5136192513	253.843949867166	122.240104228364	2907.88938421004	188.939639172734	0.603181283171352	535.502276376457	15.6582029319966	406.699048905111	8142.73850263106	151.433326428605	47.4270613611943	5.88385100375775	3.55632903166352	227.019881314218	24.8685750704975	95.3254835377355	396.437156983505	NA	Sub-Saharan Africa	Ethiopia	46.00972349	17.735	NA	5.017	NA	94.27972	NA	1159.05521	36.00415
197	FRA	1990	56846000	14.9500826438855	53674.9904279935	42.0124484505735	81.9074381112095	61.766069090248	France	80	0.768956274	High SDI	1	345.926685538462	86.7142632382035	0.765052880505935	2630.46759344094	6.25558182012801	38.1206813655125	460.719817972117	328.887199783397	339.700264014201	5.27870449387479	63.0901917347084	225.161984846027	63.2272838345908	50.3489954930803	870.282923242202	43.1177362342644	291.332768655796	281.741736334803	52.0154519768536	53.408866513791	505.487401955655	67.7385874199886	202.50244801592	663.213906025728	77.6	High-income	France	43.19319433	74.056	28131.96592	1.77	NA	111.4468918	32638.39995	29573.27513	96.06481934
198	FRA	1991	57098000	15.2931058704922	54616.1865618628	43.0826389024534	83.5351934007236	62.8520769729118	France	80	0.775553645	High SDI	1	339.249232599288	85.8703194479297	0.760250969784298	2568.93666626941	6.34761202532341	38.1517191310949	451.2094335865	321.90972783687	332.142669595185	4.88140984704248	62.8835723449939	218.227145297114	60.5780291288012	50.3578535952668	849.063158555167	43.2806753222567	280.049606578739	275.97831009855	50.5917031644569	52.8365028911434	492.481419291934	68.0301905141713	197.003733976989	642.885205088483	NA	High-income	France	43.66752214	74.229	28028.99335	1.75	NA	108.807663	32769.64445	29692.19425	100.6376266
199	FRA	1992	57339000	14.682415178504	54664.6756541718	40.943483396006	81.93846087068	60.959358767856	France	80	0.783190009	High SDI	1	318.4722823822	84.7471596601239	0.734720964125567	2513.12609064277	5.98721399349643	38.1701667661917	426.131734568508	316.208115272779	325.47359315445	4.4944005688194	63.3724253472624	211.685421915413	57.6646930191711	50.4594525278063	829.381286589344	42.4453487004127	269.807593808131	270.686949042904	49.2084331705004	52.1456596041603	480.13849090363	68.5747220426064	192.623194874781	623.934832266969	NA	High-income	France	43.94073763	74.401	28553.86565	1.74	NA	106.4270935	33171.42261	30056.24078	104.5220718
200	FRA	1993	57570000	13.987070294809	54584.4264418587	38.880069909201	79.550259418755	58.782051630836	France	80	0.789702013	High SDI	1	303.294019429782	84.1044574197697	0.707427575151103	2491.97247383258	5.70009316324838	38.3684064650948	406.5083909572	316.232349709879	324.305043025465	4.16134699922995	63.9102983683738	208.337236198642	54.7132187424111	50.9310394575678	821.911681107726	41.4187158066397	265.185389442463	268.748384865653	48.4692022556049	51.8609111188401	474.740495365485	69.7077735680494	187.608491366455	614.992088378469	NA	High-income	France	44.38650573	74.572	28268.55943	1.73	NA	104.3817673	32851.33297	29766.21127	105.3061295
201	FRA	1994	57792000	13.7875633614225	54721.2392663831	38.2377571357655	78.9896544629445	58.376361386542	France	80	0.792567477	High SDI	1	293.532725159512	81.6701193847577	0.672747390780613	2436.17672190465	5.26826990434113	38.0635620806095	392.642751949915	311.494909589019	318.612107604547	3.86809279128912	63.3515234739614	202.292434597228	52.5577424053774	50.3705227600448	803.145904787139	39.9684133029327	257.344531904537	262.694907778224	46.9256360049569	51.0938182179863	462.89871758803	69.3167924721735	182.3914423599	597.949123614631	NA	High-income	France	44.65642045	74.743	28800.99426	1.73	NA	104.7876282	33447.90229	30306.7558	113.7701035
202	FRA	1995	58009000	14.28311591532	55717.9602637648	39.710082905574	81.140705082028	60.046608216598	France	80	0.795296459	High SDI	1	277.025152810978	80.2856219373098	0.627703646676327	2408.73066717087	4.78052530889078	37.8533616624195	372.807756674285	311.408662842966	318.006829234047	3.64653674872497	62.7086459303304	198.663809973677	50.9632724234048	50.0886758944312	795.207657676624	38.695867497346	253.75738086382	259.405198914367	46.0924630672631	50.8319123983368	456.397679547257	69.5731141334027	178.01239308033	587.165422197597	81.3	High-income	France	44.99135217	74.912	29306.95748	1.74	NA	105.2658768	34032.40142	30836.36368	113.9634399
203	FRA	1996	58216000	14.365260635262	55816.0825327682	39.898266566448	81.425238271223	60.374870611554	France	80	0.801912812	High SDI	1	271.93934276692	78.9053973989053	0.626755790085459	2375.21061006314	4.74323445449125	37.8342301535987	365.941972630387	310.491515956794	314.999611862232	3.50594907550495	60.7428233528367	194.15816137016	49.7058736611034	49.7584869040328	786.109871944376	38.3277697527223	249.777135192392	255.036547232078	45.0444681863057	50.5666355061099	448.777217984879	69.7188663871179	172.79221618642	576.45301009034	NA	High-income	France	45.08687519	75.082	29644.24731	1.75	NA	106.1306915	34569.12114	31322.67918	112.5837402
204	FRA	1997	58418000	14.355638719078	56397.0463046344	40.035852065621	81.50043946344	60.51288975846	France	80	0.80618043	High SDI	1	271.762459180782	77.4623439991091	0.634726212629263	2332.56185820684	4.76358321382671	38.0100934054645	363.316879832399	307.126461104198	312.470987996283	3.37173370766589	56.0698823804003	188.524106330122	47.6253844161913	49.5057242651995	773.682607071079	38.0775883867928	243.893217605196	249.517007504747	43.6863825719065	50.2475477146349	438.549045713886	69.9946164959365	166.131465617776	563.088162868735	NA	High-income	France	45.02937227	75.25	30418.01931	1.77	NA	105.1250534	35379.80473	32057.23017	111.5398407
205	FRA	1998	58636000	14.416514560346	56593.6269892694	39.953753129762	82.089274618376	61.264734982425	France	80	0.808236039	High SDI	1	267.669971610465	79.1229744789748	0.635822937559187	2374.72122617737	4.76086612493899	39.3325985649993	357.335431656458	314.63872850102	320.094540071022	3.23721761745009	55.3138625812784	190.505999505504	45.5440804820789	50.6955429195203	788.733473814899	38.4052010975615	247.826997606633	253.037197856717	44.0501240225011	51.7017707243838	444.943677049338	72.2335508428058	166.730195061994	569.714995247454	NA	High-income	France	45.30697762	75.417	31550.58146	1.78	NA	105.2064514	36547.68797	33115.43561	110.5531693
206	FRA	1999	58895000	14.231682954924	56744.7601315113	39.211068818297	81.461326096869	60.504486382735	France	80	0.812554528	High SDI	1	265.748888085021	78.6978966512654	0.61838866550463	2351.86021600653	4.74795198576512	39.924714446178	353.170917273795	312.766770316834	319.80694254016	3.12836983629603	54.5724262329535	186.93183097476	43.434046307702	50.6984215800943	782.237162645931	38.3918912189535	243.528363931668	249.45046929036	40.6805991154863	51.8649013294452	438.338133843864	72.7335217630805	161.55481181402	560.901829709957	NA	High-income	France	45.48038915	75.614	32715.59942	1.81	NA	100.8092575	37863.16821	34307.37697	105.7661819
207	FRA	2000	59213000	14.1524717225082	56890.0823234734	39.0210697445914	80.9677102200506	60.1428426105628	France	80	0.81571247	High SDI	1	272.299913499618	77.3538642119482	0.6452222925993	2290.26215580178	5.01635698431797	39.7907235374305	359.448789805885	305.181617943372	314.164238806155	3.05649652070043	53.8914165555257	181.23464900243	41.9615701048619	49.8159097013561	761.471061486638	39.5232918743725	235.380616062346	242.547108108116	38.3253834943836	51.2744455859976	425.282906387344	72.0524911506705	151.406289073996	542.679516952121	84.1	High-income	France	45.6098769	75.871	33300.45881	1.89	NA	100.42826	38915.81671	35261.16955	105.59022
208	FRA	2001	59601000	14.3410502612862	57423.2906142876	39.0496695474434	81.8447909285736	61.4338456364498	France	80	0.819495712	High SDI	1	271.714761379773	77.4684173113473	0.65778114615238	2278.13778146826	5.01075154074692	39.9472767404023	358.082347384054	305.456901599136	312.890567734814	2.97179966300961	53.2786529323111	180.72948232531	40.6762275901766	50.0001428546503	757.70123702176	40.098152375661	233.399589406981	242.062842495199	37.1792135599276	51.7051876046729	421.773398018069	72.9602584757163	147.721778701817	537.404720038538	NA	High-income	France	45.63022027	76.127	33774.46441	1.9	NA	100.38221	39486.99197	35778.70482	104.57111
209	FRA	2002	60048000	14.35853032263	58372.2696491449	39.154574976862	81.840662554358	61.622912145918	France	80	0.823840699	High SDI	1	257.582410984199	77.0522916051097	0.638008448645739	2258.4636602968	4.54246848973818	39.7711837599316	342.278338211016	304.127265972547	310.566652362692	2.87205060989718	52.2823306518808	179.06019538718	39.4979172482346	50.2745603587981	750.442556578712	39.9145358073452	230.446273695291	240.671900585999	35.9810967556779	51.5353556711004	416.406122001037	74.1109945836125	142.311539342262	530.014630678297	NA	High-income	France	45.67437288	76.38	33715.05609	1.88	NA	100.2493	39350.31475	35654.86318	103.18634
210	FRA	2003	60528000	13.8210791507078	56956.0241333462	37.3999143013204	79.6057426108158	59.6047872701512	France	80	0.827202051	High SDI	1	253.511354076817	76.0917922065397	0.639990494263653	2229.50993023778	4.43560629204293	39.319245255236	336.864793382925	301.045190475218	308.185281001913	2.77449030932626	50.9731100783797	176.059162927108	38.0848737049896	50.4494872693705	739.537684559974	40.1188083319521	226.563828741209	237.931890892051	34.530610337042	50.9065411780361	408.955736344902	75.2080982609472	136.392887049555	521.46666024852	NA	High-income	France	46.30805712	76.632	33603.83458	1.89	NA	99.97545	39505.72136	35795.67531	102.7721
211	FRA	2004	61003000	13.51015145322	55922.9238344679	36.567797915527	77.279777009881	58.013884044603	France	80	0.830219803	High SDI	1	247.52239676902	72.1310867093133	0.622058659979789	2095.0218329332	4.24930401113965	37.7972926197617	326.916369186827	281.779641953967	291.944625624124	2.70928099482373	49.5799366479847	163.536845970727	37.001590546179	48.7878328822574	694.607550423148	37.3922440397632	210.032603289476	223.577318122187	29.3295367923351	48.2204899069846	381.159147391765	73.277274356213	123.347861629948	488.059062402886	NA	High-income	France	46.28300506	76.883	34382.01357	1.92	NA	99.81118	40347.31953	36558.23764	102.22002
212	FRA	2005	61445000	13.3508339333436	55277.3853195207	36.0112590667752	75.9931645472148	57.8402544339604	France	80	0.8333299	High SDI	1	239.091619890172	72.0494683812934	0.606259780561231	2083.74623906026	3.96307253973121	37.5523515595782	317.12333579497	280.600491132895	292.265769687639	2.67140288684444	48.2865009415123	162.344942060475	36.3651477267193	49.1728873197212	689.981052029428	36.8365544411307	208.536773402535	222.746289449881	28.3758888853238	48.3196188615183	377.611489159661	74.3912856659825	119.084230264395	485.538411014468	87.6	High-income	France	46.60351622	77.13	34427.20854	1.94	NA	104.63649	40839.97474	37004.6268	106.78168
213	FRA	2006	61845000	13.1634653956675	55586.9166913774	35.8116311979875	74.9036762880425	57.240665695245	France	80	0.836297912	High SDI	1	239.52501680463	70.7565551333436	0.600451145840966	2036.8502020475	3.8874239228341	36.8065363124166	316.880174778664	273.816817200368	287.697092497622	2.71730098997188	47.7993076190886	157.602893318277	36.1841038005264	48.7723029335277	674.125422881682	36.3314666919114	202.124525155502	217.550916596728	26.933493808393	47.5852839249033	366.894430286347	74.2764849418469	112.877333825295	474.237410595778	NA	High-income	France	46.74219612	77.377	34861.88734	2	NA	104.27885	41664.01517	37751.28027	106.92752
214	FRA	2007	62211000	13.333069989996	55818.537764503	36.245756388384	75.348603003044	57.156676051694	France	80	0.837666595	High SDI	1	235.431387998316	70.7942917813195	0.595157791934807	1996.57013351782	3.69460145255617	36.8293467147362	312.249357266741	267.235362366486	284.292671567937	2.83208175103948	47.7675354979315	153.420987559117	35.8697770324528	47.7351671098594	660.755490722398	36.084773839582	196.435050296923	212.871187245949	25.675629580746	47.2121215141601	357.84057245729	74.0424549998709	106.876993150437	461.745147726161	NA	High-income	France	46.96827442	77.621	35622.85594	1.98	NA	103.85978	42407.94503	38425.34647	106.69353
215	FRA	2008	62553000	13.1741841382391	56996.1825476472	35.6634400173257	75.9513181231993	57.5063621290854	France	80	0.839816857	High SDI	1	236.919698864968	71.5044892581663	0.597268176695906	1987.08702281348	3.55649901956871	37.0844269645167	314.079290017383	265.321117764494	284.499171312357	2.96274316096125	48.1321755789554	151.619194261919	35.4779718184167	47.6607317093713	657.600957532182	36.7520216001607	194.148010660853	211.860148753325	24.9418620729032	47.2290767455126	354.323320138138	75.1945524208331	103.353195359643	456.429852174152	NA	High-income	France	47.05852785	77.868	35241.39112	2.01	NA	103.62215	42356.8285	38379.03038	106.43284
216	FRA	2009	62888000	13.028379866687	55017.8255199719	34.995230710449	75.150216853626	56.937378092833	France	80	0.841982981	High SDI	1	235.444626593049	72.3954239094723	0.584233877412534	1992.20966513188	3.34451660630995	37.4211892603407	312.658614386106	265.164799259134	290.214931963355	3.05870441143294	48.4429095104643	150.911571738484	35.3243245081602	47.9582967412685	657.572151884057	36.9678826383439	193.589389206096	212.126822165721	22.9505391803428	47.4028972858186	353.342531966587	76.5495873583519	101.106415573737	456.759021725717	NA	High-income	France	47.17709921	78.117	33772.94761	2	NA	103.04114	40983.57409	37134.7405	106.23923
217	FRA	2010	63231000	13.395425615268	55979.7069872888	36.235995410393	76.130129330068	57.94310409282	France	80	0.844573798	High SDI	1	234.867975921659	72.2203911748972	0.568079057373651	1964.20191069145	3.16179309100292	37.4182340148743	311.581223763403	259.758434406146	290.984825693912	3.08529716043626	48.3241566937052	147.101875925599	35.226875882553	47.4530378772976	647.015275555921	36.6311953289627	188.904725085589	208.099014152971	22.0559285474766	46.9472479309049	346.066960953646	76.4695101175429	98.1723131949378	449.11714935665	89.9	High-income	France	47.21210203	78.369	34311.51773	2.03	NA	102.7615	41579.02507	37674.27172	106.4249
218	FRA	2011	63582000	13.269921786221	54984.3708048834	35.567263557161	75.109327729826	57.197745930397	France	80	0.847592259	High SDI	1	225.890032709438	72.1975131807281	0.531593443056524	1942.30486056869	2.78968531189881	37.4763352367034	301.613420957053	255.324079313969	290.865815219422	3.01538539322089	47.6806777126208	143.922399088166	35.1701537084523	47.2283393599424	638.856039284419	35.9570951622959	184.961282897349	205.010331098079	21.3504476654305	46.6159003068693	340.188842166	76.6511550444026	93.3959673157149	442.444163457945	NA	High-income	France	47.29872066	78.622	34832.69517	2.01	NA	102.6911	42419.70376	38436.00092	106.6106
225	IND	1990	868891000	2.754048107269	23646.1476408015	5.4559801462325	17.0056790997985	15.5411790843475	India	163	0.320085468	Low-middle SDI	0	10217.1480755187	1.94067098706058	369.581284429465	2746.09829869631	1292.37587009128	2.97838874672417e-05	22350.8594741276	633.556641535858	385.034501481053	2996.64372596326	60.4150278651702	77.6280583852146	1726.05809325276	12.350366980629	955.380111202347	9700.92567647336	538.530454324192	301.866693937571	168.031168258331	2.60026572100531	688.196778055519	20.1735757669075	348.978303997004	896.318790344486	24.7	South Asia	India	25.01120521	25.547	486.4208635	4.045	NA	91.44030762	573.9261113	1881.698752	NA
226	IND	1991	886349000	2.7845123214043	25227.4311123891	5.600423843572	17.4362958910505	15.7675299819447	India	163	0.324321205	Low-middle SDI	0	9985.93644488973	1.98648800444633	355.417797010583	2748.86105317346	1248.86592734903	4.01367356056921e-05	21772.7923979424	633.116278818555	369.409221893588	2946.15353503699	62.0454890593673	77.2187396615601	1709.43662399085	12.5270029001052	959.629206873907	9373.1373667051	539.197232280192	301.882287251051	168.183435590552	2.7311942326577	691.400368005545	20.4646419592174	351.917722613577	897.02424247895	NA	South Asia	India	25.06809635	25.778	483.9762598	3.959	48.22206879	91.14649963	567.0177916	1859.048839	NA
227	IND	1992	903750000	2.7870560218244	24975.3658589857	5.5721291237547	17.4546114307139	15.5152380372661	India	163	0.331244358	Low-middle SDI	0	9805.17364277733	2.04047832175066	343.503442712447	2767.48971225121	1198.81460898408	0.000660843897558602	21239.7953978013	635.394072274837	367.272257018177	2883.46104134615	64.4679312980746	77.0966436795489	1695.11591368001	12.6822683659992	968.452131623619	9040.20869627784	541.833329259157	303.585063773921	169.464757770825	2.8760375625761	696.758160307026	20.7231392008335	351.558448114449	901.566364549634	NA	South Asia	India	25.15051598	25.984	498.8928645	3.877	NA	91.4284668	586.2456362	1922.090074	NA
228	IND	1993	921108000	2.77603112789397	25081.3401785887	5.5379085916055	17.4164808370231	15.6101572125056	India	163	0.338735458	Low-middle SDI	0	9504.92380512872	2.07785326241857	331.026716805117	2719.69218915	1127.75196023628	1.67285894140571e-05	20494.9444758826	621.476767677743	355.458401798406	2799.38765870927	65.267999759674	74.7698853885615	1662.16785687492	12.6430531273723	954.016482589863	8637.64319164176	531.536385336901	297.910876590438	166.08756861188	2.9756686022202	686.314129131946	20.6648434082599	342.501355352733	884.520808978329	NA	South Asia	India	25.26138052	26.191	513.3952786	3.799	NA	93.118927	602.9664318	1976.911592	45.34304047
229	IND	1994	938453000	2.78023488690196	25513.7421247811	5.56933553088247	17.4907267199755	15.7224648273711	India	163	0.345605373	Low-middle SDI	0	9146.0462262184	2.16769309667407	319.926324475001	2700.85306125511	1055.8900951668	2.13298386250886e-05	19751.7091535968	615.82946158433	345.79381429951	2717.31881583777	66.1017767432169	73.4249121240532	1635.91894838837	12.6594313059411	951.743216683228	8290.23159717564	528.418441953478	297.101816357265	165.243241833224	3.15906526364092	683.265902219321	20.6966742185783	340.182554029508	878.519002117029	NA	South Asia	India	25.40701749	26.399	536.8021544	3.723	NA	94.2408905	631.4525088	2070.307265	45.65306091
230	IND	1995	955804000	2.80867933119866	25618.1497793505	5.61895677261952	17.657626363985	15.745283007188	India	163	0.353005415	Low-middle SDI	0	8770.05091053017	2.20746247949644	308.285033154561	2662.94164398222	985.656162847436	3.75933189261076e-05	19010.9501095015	605.19275002223	332.825795010668	2627.64431318952	67.3840658572283	71.0795728173204	1615.55848888426	12.6582787205179	942.18169677096	7957.55422421141	521.641952290292	294.140852166166	163.416846389305	3.2998793617818	676.588405588812	20.6992601821866	334.656908063464	865.692350164338	26.6	South Asia	India	25.43137383	26.607	562.1543192	3.651	NA	93.97062683	667.4070996	2188.189527	45.35134888
231	IND	1996	973148000	2.83631330511023	25591.4361514989	5.63431060304731	17.8380965190731	15.8990302001644	India	163	0.360176792	Low-middle SDI	0	8340.55480936098	2.30979265005942	292.88707721219	2680.44919431943	909.639996501005	1.82459873623911e-05	18161.140747755	605.67542893538	327.334029781382	2518.58719474789	68.5343389312064	69.8533533107583	1602.07440921448	12.9207093797973	949.960180826359	7564.81576692905	525.593094025259	296.268542311985	164.407931901773	3.49659964223	682.15431262447	21.1247933580487	335.543859594775	869.970219066499	NA	South Asia	India	25.45819344	26.817	590.6008699	3.582	NA	93.84932709	705.591787	2313.38348	45.28039932
232	IND	1997	990460000	2.86489556038357	25701.1030199516	5.66617680002768	17.9649887042549	16.0069658829133	India	163	0.365108227	Low-middle SDI	0	8086.53825791248	2.48306105090193	276.090805680097	2785.39189023445	848.887436669355	1.92198296810881e-05	17503.6070322112	626.456101327332	334.237047269091	2409.35193781243	70.4686203555587	70.4013547090666	1603.4200196196	13.4938443477251	987.498973086451	7174.00932722548	547.979851901005	308.034720272631	170.92457712824	3.80510662815212	709.513911238646	22.057891132276	346.947862670888	901.821071601559	NA	South Asia	India	25.48391547	27.028	606.7215539	3.514	NA	93.48976898	721.1277833	2364.320464	45.82965088
233	IND	1998	1007747000	2.87282140142705	25580.1687856929	5.63087700811183	17.9695955580593	15.9088724815398	India	163	0.369809565	Low-middle SDI	0	7891.12064436224	2.56795897467228	258.693715369481	2759.46863126234	800.742428112974	6.98852023747907e-05	16873.1063082891	616.750283924599	323.84454138068	2291.48492846227	71.9409162165063	66.8438548918156	1598.46853460815	13.5908180188839	981.044404064035	6758.33791351544	543.230392398945	305.403881373839	169.435156616421	3.98819676074698	704.934316619456	22.217579000516	342.88509456001	891.669288254881	NA	South Asia	India	25.50937693	27.24	643.6526252	3.446	NA	91.877388	751.7808965	2464.821075	NA
234	IND	1999	1025015000	2.91323818869568	25667.8637381848	5.68825837205039	18.256591868834	16.0911771516913	India	163	0.377586641	Low-middle SDI	0	7559.05927967404	2.70172128892098	241.568604333444	2692.41422488463	762.939126157259	0.000259027206881099	16108.9022794524	599.557451666154	316.075195951255	2168.14487642618	74.2191400637791	61.9959370599801	1593.12967141079	13.5235911385959	963.393210679094	6346.68061653381	532.227938331538	301.664547656007	162.944279958511	4.22591540411702	691.83697393931	22.1161885596714	335.324453948271	869.493749062921	NA	South Asia	India	25.534651	27.453	671.7715393	3.379	NA	92.56268311	804.3166882	2637.067174	43.03517914
235	IND	2000	1042262000	2.85641834458136	25422.1917445718	5.55900731250777	18.0098549418657	15.791337323891	India	163	0.386886356	Low-middle SDI	0	7243.8840631576	2.79849855005222	226.650262337514	2675.02851178988	735.404989667204	3.11424434511108e-05	15447.3672946962	589.919092214679	314.409794828775	2065.45120895668	76.7948658569579	57.5273559620449	1578.99342140214	13.6253932521832	958.562000466578	6028.02492948705	528.578007898366	299.219795223747	159.720810818323	4.41422682920212	688.994497272931	22.2843171328319	330.973114806863	861.121292165473	28	South Asia	India	25.56056478	27.667	678.2055002	3.311	NA	94.27112	818.3298919	2683.011464	44.87198
236	IND	2001	1059501000	2.83812219457845	24855.3452671178	5.523533827301	17.8264975257707	15.6084738232846	India	163	0.395221544	Low-middle SDI	0	6887.58418611255	2.88245320264849	204.300567983657	2664.19830807703	686.484189722185	3.85208319960152e-05	14636.9355048188	581.001006765184	314.046693997408	1938.06937151782	78.9354827826812	52.5544877315532	1548.02269418601	13.7074648879786	955.21815825019	5621.30239547719	525.132402929859	296.157528742839	156.646886310069	4.5480161727724	685.77372763081	22.4133049987078	325.760747137121	854.448368508836	NA	South Asia	India	25.76704199	27.918	700.0636058	3.244	61.01456	94.11493	844.6716633	2769.376725	45.1517
237	IND	2002	1076706000	2.77517014834217	24546.039007845	5.41855455538395	17.4308071299502	15.2790176474158	India	163	0.402911842	Low-middle SDI	0	6551.46697982306	2.95346057391189	185.175564609103	2647.29406221508	633.449867258273	4.72914728225448e-05	13840.5693251945	571.262222198533	312.84434485339	1813.66417945489	80.5441578825812	48.3509348734975	1505.17114525196	13.7746395638961	950.412248113345	5220.99832814897	520.688719048438	292.984994575988	153.523836922136	4.66063791381174	681.801947052834	22.5099661669332	320.341135797004	846.148769606014	NA	South Asia	India	25.9754211	28.244	719.6338452	3.176	NA	94.74553	863.6919619	2831.737491	47.07346
238	IND	2003	1093787000	2.7728513912881	24327.3914958794	5.3954038020073	17.4859479089576	15.2582122157449	India	163	0.411974551	Low-middle SDI	0	6308.29272214576	3.01164672396103	168.750538398851	2609.11893089249	586.886809472745	5.423553522095e-05	13132.2824214231	555.517237218793	309.599124202392	1689.33542792186	80.9873691221478	44.1673181344839	1459.36121657662	13.7934178782417	937.621445616169	4819.0780637343	511.198275316027	286.404465635274	148.89717243209	4.769654942038	671.728908975733	22.5300476683013	311.86514967805	830.108443065064	NA	South Asia	India	26.1837097	28.572	762.4511652	3.109	NA	102.68291	915.6989901	3002.249964	49.62505
239	IND	2004	1110626000	2.77196374490753	24840.4645702887	5.46545903728491	17.4979144377017	15.3537035919843	India	163	0.42168199	Low-middle SDI	0	6075.93293425794	3.09475946961793	155.143808574067	2511.77406087388	546.943478409584	0.000236627823611515	12505.4136218025	527.083309934194	301.510392547791	1579.66098379011	81.8871562384873	39.5793888131792	1426.0936525408	13.587133684324	905.086136225122	4474.86451246695	489.972482280576	273.940407355934	137.953145103671	4.85654953856312	646.13178920566	22.1880059801359	297.009538131075	795.482277004151	NA	South Asia	India	26.39048844	28.903	815.6385961	3.041	NA	NA	972.7423392	3189.274733	51.37185
240	IND	2005	1127144000	2.80131804100565	24532.2394871122	5.45475145846095	17.6169564071326	15.537958090603	India	163	0.43108273	Low-middle SDI	0	5832.52761353944	3.27522982075575	142.663990343138	2540.51657858821	508.411398608417	7.56442071585435e-05	11917.3416718306	525.351508624059	309.22064770202	1481.18423388707	82.6950758128248	35.1880793491168	1401.85919318897	13.8539437202014	916.543785457047	4172.45152652281	496.368407350993	275.704457469842	137.798286496992	5.06067600480909	654.581952655144	22.6137081858171	298.989266042934	798.628787084257	31.1	South Asia	India	26.59607717	29.235	870.337034	2.972	NA	NA	1033.128894	3387.260682	53.96906
241	IND	2006	1143289000	2.85977672970823	25492.7938381294	5.63376020145556	18.1847121770079	15.8251819244531	India	163	0.439698185	Low-middle SDI	0	5578.98812514544	3.53020578407891	127.77925846688	2606.9696003444	474.611023816627	5.48282285121728e-05	11324.8408208716	532.645227052919	321.804856395492	1383.56533752353	81.5382362589176	31.8227277362	1368.84593395217	14.0207493678949	940.820940813975	3888.14071880449	514.468389766382	283.422659189507	141.015925146631	5.38587279196527	675.070448548351	22.8709880671296	307.600330875548	810.438484232159	NA	South Asia	India	25.88003886	29.569	922.3417472	2.899	62.75447	NA	1098.632606	3602.02396	54.88294
242	IND	2007	1159095000	2.94771856746853	26256.1230606213	5.86346725275416	18.7985829284157	16.1915384537007	India	163	0.448122137	Low-middle SDI	0	5347.57605068411	3.82473852488704	114.829492380106	2688.59239523194	443.884337965011	5.83691019777036e-05	10781.4009987737	540.939601032593	339.343397935648	1284.08065336521	78.4390067456335	28.8435246199963	1330.26554676446	14.3147152447976	969.663206095291	3639.9859286895	535.422236085699	292.206916778871	144.952451081142	5.76523867717789	697.924477447922	23.3211807456317	317.840967134928	825.946221501205	NA	South Asia	India	25.16716046	29.906	983.6148462	2.823	NA	110.02012	1169.157956	3833.251394	57.27587
243	IND	2008	1174662000	3.0077042245279	26442.8443013284	5.8526324176218	19.1231584627625	16.6454559651915	India	163	0.456604431	Low-middle SDI	0	5134.23109808199	4.10517590182464	103.71287891936	2761.11929522416	418.468560620166	4.66664536320121e-05	10280.6166405779	546.675056372852	355.714280754267	1190.0540963841	75.2039123834973	25.6588336581713	1293.49794146024	14.6485127659629	996.285687774669	3415.27918558414	553.231149347266	299.328014761416	148.054476412874	6.11932982893472	717.327978475758	23.8334233583643	327.527657368115	839.738909545365	NA	South Asia	India	24.45876109	30.246	986.8428362	2.743	NA	110.69738	1185.62409	3887.237967	60.35649
244	IND	2009	1190138000	2.99944309143488	26479.8807037301	5.85718272541148	19.1236449810634	16.5325414772509	India	163	0.464732536	Low-middle SDI	0	4961.21261877717	4.52345233399014	92.4130690229702	2821.09761612591	398.455080353076	0.000133237723168548	9830.17920552912	548.67425262376	371.167458916411	1105.05936764958	71.8658022850824	23.0338961881484	1258.8179514798	14.9773412475595	1018.09232035907	3196.9898347516	570.870663249009	305.877567284195	147.52352351893	6.60917022717966	732.112376143543	24.3164693123317	336.039391776748	847.7914714705	NA	South Asia	India	23.75727541	30.587	1079.264102	2.661	NA	109.45107	1260.845481	4133.862046	59.61365
245	IND	2010	1205625000	3.02296679924838	27702.0306190481	5.99344367306464	19.632882401792	16.8332030514044	India	163	0.47173954	Low-middle SDI	0	4835.5905267746	4.91809553239754	82.0088972912804	2899.66651569451	385.189068995271	4.26962974533019e-05	9461.73166675056	551.577270455247	388.610268408395	1038.65745025492	69.1627286577816	20.9897833066664	1226.90854473431	15.3495623328317	1046.32651184326	3005.57580493269	591.769420341813	313.526260848383	151.555251607782	7.12479175995312	754.292833223812	24.8527589080934	346.119959835541	859.553469638102	35.2	South Asia	India	23.06445719	30.93	1172.804567	2.581	NA	109.1014	1343.01676	4403.272321	63.1162
246	IND	2011	1221156000	2.99171082463353	27315.9672649213	5.86853132573075	19.5406179655385	16.5247382535284	India	163	0.47714836	Low-middle SDI	0	4696.29570106701	5.35711667941971	72.6663514357592	2975.89056318138	372.640196290505	3.90012274273818e-05	9046.41233479566	552.651529956907	396.785826528405	955.762977542897	66.7834238384005	19.1628826908713	1190.19142610585	15.6326543521223	1075.76067003995	2785.85600930813	612.344068322004	320.714000899899	155.35473221365	7.66023728263437	777.173980080751	25.2306687775961	357.590748605917	870.838547752312	NA	South Asia	India	22.15507546	31.276	1210.682393	2.506	69.30256	108.3234	1398.107208	4583.894226	66.2507
253	JPN	1990	122249000	6.5112304676923	29756.0065031196	11.9029885858251	39.578893317381	46.1794495621855	Japan	67	0.803081686	High SDI	1	194.448369682349	71.1902651693186	0.967530488870852	3290.44823974487	3.52960519193741	2.86107387203866	437.353222681993	275.628423061985	1747.51663671646	19.5907434355974	37.3695802198221	29.8666135643027	192.85187211523	73.2566266058431	687.535113886043	30.1728433808971	25.9056739492973	138.690524902951	24.4948987970333	39.7010534814806	441.538440350802	101.276075240782	133.662131631812	768.486600152044	80.9	High-income	Japan	40.43729111	77.339	32175.16648	1.54	NA	NA	38377.42846	30835.74787	NA
254	JPN	1991	122703000	6.40470592462589	29335.705723707	11.8384006370305	39.1364982435427	44.3457009866241	Japan	67	0.807451985	High SDI	1	184.796473858387	72.6110252701857	0.893591717776267	3282.50702280338	3.42915502491682	3.22459369925292	424.560659824381	262.810195678352	1750.75002032842	18.1286604933851	36.623146090509	26.9337258809639	192.206899716238	76.1572285909016	684.612228507951	29.1000135339523	21.9509025516179	137.443007206461	24.3378271890475	40.6261682310828	437.948348400472	104.571768415138	134.879946155285	755.05708564778	NA	High-income	Japan	40.5881993	77.473	32810.16478	1.53	NA	NA	39544.60729	31773.56038	NA
255	JPN	1992	123180000	6.5361282282756	29471.4149738736	12.217392605267	39.7334521723338	44.6745664027615	Japan	67	0.812097232	High SDI	1	179.611382999697	74.1824674090153	0.865006583955082	3284.1695481809	3.444800457246	3.61084906636609	416.708263642873	251.174473361431	1757.85760310468	16.8332201585233	36.1789479374049	24.2095148843845	190.724017756204	79.3675477539138	685.742111515522	29.157493677648	18.2230626309118	136.791335188984	24.2496660185498	41.5443883972081	435.772777188682	108.252059215918	132.506993126591	744.93536593192	NA	High-income	Japan	40.49394923	77.61	32781.77216	1.502	NA	NA	39845.2716	32015.1401	NA
256	JPN	1993	123659000	6.68840535736317	29544.4545135372	12.6440103196872	40.1653731050558	45.6735197194445	Japan	67	0.815913701	High SDI	1	175.383120154157	75.1250013773398	0.83382255506628	3262.60123797714	3.4297347050169	3.96865997119538	409.510262298506	238.392841053023	1749.93221269346	15.6538219492954	35.8392811852351	21.480097112449	188.967844440154	81.839604105351	684.160720074703	29.088069770843	14.6782840889107	135.181669708109	23.9460848206313	41.9985318400773	430.189054191902	110.943084119474	128.820189165087	730.850270639229	NA	High-income	Japan	40.29316513	77.746	32767.70456	1.458	NA	NA	39553.86063	31780.99531	NA
257	JPN	1994	124102000	6.78987094682865	29510.8071522166	12.8313556110457	40.4913926082675	46.7068820613968	Japan	67	0.819592406	High SDI	1	171.208747846481	74.7345970193303	0.809456591830983	3180.31039767708	3.44569339934041	4.30419607336038	402.859320972999	221.262397693134	1707.00394694521	14.6478164795675	35.5841773283861	18.7098965185767	187.135673435912	83.0204548918245	670.906229637584	29.4200379823374	13.8038851330859	131.319266684473	22.9893249948639	41.6165510224258	413.942823616939	111.940680791266	123.347956172329	704.2932228831	NA	High-income	Japan	40.31326448	77.881	32758.34963	1.5	NA	NA	39793.82146	31973.80061	NA
258	JPN	1995	124483000	6.92092400458129	29970.9568492279	13.1699459308654	41.2979899716607	47.2244568132137	Japan	67	0.82332355	High SDI	1	163.864655918715	76.6267931984363	0.815664261976129	3217.71780810408	3.40326474468369	4.68047074393053	395.176958219776	213.503803368378	1729.19575580026	13.9093680078994	35.5867783029523	16.9358094587349	186.38090831432	86.9893884963305	683.573400213201	30.5725228417918	11.2252462914228	132.337729239193	23.0217974634923	42.3434506183832	413.198985524348	116.63218058483	122.387058646021	705.933151641765	83.9	High-income	Japan	40.25975775	78.016	33748.62669	1.422	NA	NA	40736.10137	32730.90985	NA
259	JPN	1996	124795000	6.88715345050086	30093.3008365187	13.0134961327072	41.3271726684919	46.6157764493876	Japan	67	0.826482201	High SDI	1	156.717017435106	76.6753035125312	0.786583740726687	3123.24675815921	3.25284217594604	4.95226414763143	386.064066009484	197.650054021061	1671.86072125055	13.2123813877546	35.6108756413766	15.0830452099797	186.055029141501	87.8519363503973	669.288591008541	29.6599050866161	8.60018080011404	128.959394604144	22.140199396427	41.7777690718694	398.059373898569	117.210033236458	117.309590628852	679.332183582527	NA	High-income	Japan	40.26333273	78.145	34746.3943	1.425	NA	NA	42027.42155	33768.46825	NA
260	JPN	1997	125049000	6.70736725763232	29477.1862278228	12.7393004569849	40.1813288042391	44.8991990372446	Japan	67	0.829053912	High SDI	1	152.934607628665	77.8689076091555	0.793720966993209	3063.58117713279	3.29268672483213	5.21212901381587	381.358508270302	186.793592279177	1627.37689468445	12.5016761157353	35.8373220954375	14.1328356152707	185.36448254439	89.0481557686221	663.694810603605	30.131830502469	6.64701708281139	127.873870968106	21.6424414877165	41.5766403042362	389.692431433494	118.368911303379	114.219294797151	662.075439093355	NA	High-income	Japan	40.44786585	78.272	34737.38057	1.388	NA	NA	42420.68008	34084.44619	NA
261	JPN	1998	125267000	6.6238336808823	28768.3059984738	12.6625020216611	39.5603722567824	44.0527725989053	Japan	67	0.831114918	High SDI	1	149.871956909626	81.5932573581139	0.824675945905384	3096.79903681124	3.3910728512028	5.51389067281432	378.611063276633	184.357604472472	1627.00144811758	11.8592915032165	36.1807376594968	14.1742279412954	184.814390952868	92.5774184945743	679.079597840458	31.6276459338791	5.35810125262064	131.948664468005	21.9656853027386	42.4639547903142	395.197049412493	122.809610385399	115.622028890332	668.781450253593	NA	High-income	Japan	40.48320048	78.398	34092.63241	1.384	NA	NA	41800.69539	33586.29684	NA
262	JPN	1999	125481000	6.70479280645	28890.3489519028	12.7641640835089	40.0423075895848	44.7252052351823	Japan	67	0.832801713	High SDI	1	142.056719259528	84.8406518830369	0.79428887188668	3092.24274961917	3.18776345358866	5.73800920261368	368.873755551417	180.363326764157	1600.3843373015	11.2560820927269	36.4285557736974	14.3726999378264	184.137307904009	94.7923702321653	687.631937948337	31.0267527894593	5.78624705738498	134.155405481398	21.4973887817024	42.7485825419149	396.861429062666	125.675354159515	115.698193665448	669.38637353208	NA	High-income	Japan	40.35793519	78.523	33824.52484	1.342	NA	NA	41614.94129	33437.04591	NA
263	JPN	2000	125715000	6.791096528674	29144.3530094326	12.937651039621	40.433485987986	45.7155568370454	Japan	67	0.834315675	High SDI	1	137.737681848673	86.2892372807364	0.764425162375957	2996.17699519772	3.08555994645151	5.81027530372222	362.817608105012	171.36518688714	1523.54630345158	10.8888450171256	36.4667342078934	14.5413597699293	183.498003578002	94.3660716704032	675.896479840221	30.3139451794321	4.57291501478508	132.960796543869	20.6957392210817	41.8638533852887	386.794244169493	125.125948130627	112.139445319151	650.494746640368	86.9	High-income	Japan	40.35360002	78.649	34678.43897	1.359	NA	NA	42796.24006	34386.2036	NA
264	JPN	2001	125974000	6.59576318804071	28859.3977358725	12.3266736788054	39.6626064686669	45.2934230865094	Japan	67	0.83574444	High SDI	1	132.912751877757	89.017715274505	0.734011597962608	2940.82380622382	2.97379893875837	5.88994370027374	356.573977950606	166.778950935425	1464.344024966	10.7933943737856	36.487287587281	15.2750007758827	183.001693830235	94.9531214005106	673.808298808384	29.5232574912539	3.70519597362452	133.893399981623	20.2996395450276	41.4775332328238	382.923978597558	126.022475573454	110.6207246737	643.67088558695	NA	High-income	Japan	40.55620079	79.99	34780.8456	1.33	NA	NA	42909.02835	34476.82747	NA
265	JPN	2002	126249000	6.34501414531141	28956.596376203	11.6274458380886	38.949157698138	44.3249991194295	Japan	67	0.837657708	High SDI	1	129.051999405903	91.4581808286106	0.743660529091087	2882.25694400981	2.91481979259682	5.92126425188362	352.70258282864	162.896138788476	1404.37761006102	10.8826883714241	36.5255385167118	16.19314240663	183.078422341008	95.2881126303959	669.843999730169	29.3818402243989	3.03576696185021	134.33449763316	19.8853875540787	40.8840653352843	378.323121567366	126.656642889993	108.979251245205	635.920155327796	NA	High-income	Japan	40.52321585	81.647	34535.93207	1.32	NA	NA	42812.7402	34399.46123	NA
266	JPN	2003	126524000	6.4176420545317	28708.7646205831	11.9008835587401	38.9603993440416	44.3631443870047	Japan	67	0.839941399	High SDI	1	126.24004659756	95.800456283973	0.749432347949868	2883.99117172084	2.86029110501292	6.03295347812543	350.141961517144	163.001508947604	1374.71614613177	11.0379769652772	36.7168295788689	17.6361632248295	183.170113830222	97.5604121700923	678.535545985775	29.425413439388	2.55816233108735	137.672439809493	19.9163915651588	41.0851091592844	381.727185635427	129.883408987037	109.973949250375	642.505868287805	NA	High-income	Japan	40.69544213	83.196	35104.98813	1.29	NA	NA	43443.58036	34906.33283	NA
267	JPN	2004	126773000	6.13803887780566	28457.3612113542	11.2605635985614	37.9170843151194	42.2899304969647	Japan	67	0.842292646	High SDI	1	122.268166122295	98.46312188682	0.742752524893421	2842.91032259511	2.77388047925336	6.07235585584432	345.942837635787	160.804229557251	1326.83078922537	11.1347950102878	36.9521801444158	18.7865238728534	183.360409364778	98.6766134887261	675.769511105812	28.9516681555082	2.75559284508305	138.052023667077	18.9529686784668	40.4648887031378	378.219173418758	131.622313598378	108.580936876027	636.414597964316	NA	High-income	Japan	40.8528123	84.64	35931.00918	1.29	NA	NA	44518.08239	35769.68076	NA
268	JPN	2005	126979000	6.17162569192269	28503.332934963	11.4189828480135	38.2448029397286	41.9856355907189	Japan	67	0.84411025	High SDI	1	120.175922322023	103.145205043305	0.745636157907211	2860.23305635917	2.81901691101458	6.19901875330453	344.405130241085	162.507738895034	1306.79562436981	11.1163759711346	37.0465923819874	20.546952115747	183.604930062121	100.778666209758	686.397834219455	29.2789803415661	2.42189754008329	141.34481125403	19.0597690229256	40.8700749352726	383.847453798173	134.712847622625	110.150941692015	645.755119651627	90.2	High-income	Japan	40.99864397	85.978	36321.02573	1.26	NA	NA	45378.84346	36461.29071	NA
269	JPN	2006	127136000	6.03126416207974	27700.3519794185	11.2005440455813	37.2704259879975	40.5158243572765	Japan	67	0.845592633	High SDI	1	118.621369990808	105.266004941984	0.716006880945423	2801.09471459941	2.84646521327418	6.25599546536356	342.23384585275	159.773907681655	1251.89995420204	10.9324396234973	36.9916202397934	21.6878454098941	183.548637306878	100.358068533407	678.582098731602	28.8795324407001	2.16577839325036	140.289167861204	18.5348694388922	40.3364597479664	378.145486735407	134.487936264864	108.023363242274	637.319439368743	NA	High-income	Japan	41.12442165	87.118	36505.98396	1.32	NA	NA	46190.61691	37113.53976	NA
270	JPN	2007	127249000	6.07736993653626	28122.4882493263	11.2389037674377	37.6144396930188	40.3548597266957	Japan	67	0.847334434	High SDI	1	116.43218786595	109.082663819944	0.687035297573544	2784.18923040353	2.81417648025711	6.44569576139525	339.26470628895	159.30593143677	1216.60126465161	10.6731079576206	36.8509872865165	23.0642514819184	183.360725365701	101.410746807286	680.228492423272	28.5141014565806	2.04160267246818	141.166161479892	18.2783884316825	40.5684384098638	378.218423093728	136.198288313747	107.607096009769	638.343978647583	NA	High-income	Japan	41.11854958	88.146	36914.05754	1.34	NA	NA	47070.62064	37820.61093	NA
271	JPN	2008	127319000	5.94060730029882	27471.680300029	11.0423995097199	36.9879876370297	39.8020053419034	Japan	67	0.849064016	High SDI	1	115.031543167129	112.624588369072	0.670734254546963	2765.5737448759	2.77352174453162	6.61170628890174	337.079874232965	159.564974055049	1180.5007197073	10.3981527209324	36.7555263741567	24.4164034769201	182.998067695351	102.271926900223	681.193687399861	28.3323289372163	2.01104526630019	142.106872069875	18.039082003599	40.7280360842615	378.715592296135	137.791717864535	107.893380475086	638.55107417156	NA	High-income	Japan	41.2593805	89.103	35262.86493	1.37	NA	NA	46339.78391	37233.39344	NA
272	JPN	2009	127353000	5.89567494459978	26757.4299824799	11.027348520832	36.4049649069011	39.1589320920488	Japan	67	0.850618637	High SDI	1	111.766637313326	115.757818250227	0.636215980753525	2744.7886129804	2.58966920029633	6.7480611925554	332.071012035133	161.010095240663	1143.56691854937	10.1078685182624	36.557317725534	25.5796913729354	182.469460582682	103.068152623407	681.32466412164	27.4090157213053	1.74350364942006	143.054462412715	17.2579992377847	40.6688075226434	378.976886439738	139.427759326405	107.82813368855	640.500188641557	NA	High-income	Japan	41.59181593	89.989	33417.02949	1.37	NA	NA	43777.38609	35174.54124	NA
273	JPN	2010	127353000	5.9281690182883	27007.4396698191	11.085422875931	36.7333559159351	39.3543700509538	Japan	67	0.852509512	High SDI	1	111.115079214643	119.463122122367	0.624625591700764	2753.05572533513	2.52766266654628	6.93868319872457	330.575130312107	163.642059339758	1124.77267395489	9.89884288349627	36.51697197609	27.0703929438394	181.949433302232	105.444118117573	685.676480211867	27.2921543662911	1.82556270655603	145.695884209306	17.2399044341443	40.9487734538516	382.291500705269	143.115577365857	108.408547215343	645.673985670412	92.3	High-income	Japan	41.73503254	90.812	35086.7823	1.39	NA	NA	45657.38606	36685.09594	NA
274	JPN	2011	127319000	5.97831473033238	26997.8716996961	11.1272074313615	37.1064358918858	39.5163453005836	Japan	67	0.854658161	High SDI	1	110.401341064008	122.707040987932	0.612470281909115	2769.64243406853	2.4367358488298	7.09228658568296	328.415957599739	167.43678385257	1111.22226821021	9.73919100605877	36.5615741316547	28.6580108565928	181.021757494101	108.318915611102	690.582671155624	26.9486421682258	1.95450784691962	148.889918611344	17.3081795745218	41.1043267183297	386.320121041599	147.566829155424	110.712670469111	651.976567392116	NA	High-income	Japan	41.76523217	91.069	34798.74193	1.39	NA	NA	45785.55403	36788.07719	NA
281	MEX	1990	86077000	6.09999087693711	22853.5336007643	15.0550398757228	34.1822297390835	25.2313469648699	Mexico	130	0.513425873	Middle SDI	0	2969.78228609202	56.9440112214077	34.5798861405521	1516.37080823938	694.271128356047	8.28748878893475	6426.82625593253	271.547227992519	111.336606796949	735.535035192604	38.3785577141524	4.71281248824837	148.991641971056	10.2677236760296	426.029714110816	2873.88406271956	187.334017967668	52.3819174018449	339.991176422039	204.584823476529	407.912082210949	15.5663007849519	91.7070143826107	315.085992012825	45.5	Latin America and Caribbean	Mexico	29.40926975	71.419	5839.251327	3.47	87.55615234	112.2526321	7546.923105	13156.43765	56.10926056
282	MEX	1991	87890000	6.40340073113243	23561.6941422217	16.1163113748581	35.7835407006708	25.9496121869413	Mexico	130	0.516646721	Middle SDI	0	2957.93178235133	57.8717956708513	30.8418999968876	1523.38854053604	640.824267611156	8.24986150605779	6187.33599762553	269.380800127239	111.275240630227	682.639709310377	38.5465701546662	5.16870220405141	145.154944664336	10.266160639042	425.729155809892	2677.53957696613	185.678178068292	52.6209889311785	339.76927536659	207.849662347518	411.204397180891	15.5694139066034	92.8328116377615	315.497910320512	NA	Latin America and Caribbean	Mexico	29.77957913	71.816	6136.921041	3.369	NA	111.3461914	7763.910644	13534.70876	54.78707886
283	MEX	1992	89758000	6.48871643667392	23259.7998777371	16.3080821284508	36.0446171659394	26.0326000056252	Mexico	130	0.521205962	Middle SDI	0	2890.19222365616	60.0215569828557	27.4919598311795	1556.52635303056	581.604282698029	8.39894979049939	5902.06368062298	272.917342901669	113.319376886786	632.066033981552	38.9526167019489	5.669678047156	141.773338146722	10.550474706907	431.949262070864	2488.6219520875	188.269446982943	54.0895157413608	347.628207616324	214.932374375764	421.835969226951	15.9953475173775	94.0199094243078	320.542431954562	NA	Latin America and Caribbean	Mexico	30.25509805	72.209	6295.283376	3.273	NA	111.0473633	7901.719751	13774.94931	54.86931992
284	MEX	1993	91654000	6.46237912496216	23382.970806656	16.1449247938983	36.2876940223203	26.0127118032401	Mexico	130	0.528592812	Middle SDI	0	2719.9042384479	62.2356969809776	25.0923000926486	1586.93238034568	515.918666126601	8.62801059540831	5489.1185084057	275.851673560797	115.214343566917	578.83359729491	39.0009726016425	6.11571962048588	137.738537144999	10.8519614116982	436.849783218482	2276.48983865021	190.356491387671	55.4579035943889	355.217974904423	221.934607806628	431.70150171551	16.4394893899833	95.0615798402303	324.238509098419	NA	Latin America and Caribbean	Mexico	30.77972776	72.598	6507.639681	3.182	NA	110.550148	7936.654815	13835.85108	55.4769516
285	MEX	1994	93542000	6.65986652680689	23641.7509175141	16.7274432352475	37.0016783751884	26.8109978241033	Mexico	130	0.536569885	Middle SDI	0	2519.45429255785	64.0436442239098	22.7722976519879	1595.93386230136	446.811046960124	8.96322350098483	5019.16318949467	273.872043138961	115.81189764751	519.720564597599	38.5933510173081	6.35232386613524	135.000179194723	11.0602668072209	434.615489124712	2038.02979598811	188.640528026055	55.4910211213183	357.310262211833	227.390940938841	435.057638311402	16.7274714876259	95.2939293583927	323.115100991932	NA	Latin America and Caribbean	Mexico	31.33232408	72.985	6751.419324	3.097	NA	109.8382874	8180.130639	14260.29883	56.87181091
286	MEX	1995	95393000	6.40425407210379	23351.5229611951	16.1401706793618	36.2020235660192	25.7641698188631	Mexico	130	0.542742908	Middle SDI	0	2384.58998341196	65.4889537466329	20.7079465696367	1614.89929370242	391.432061543454	9.23206160498829	4654.87018606883	274.147861926723	117.000165286043	469.815127771423	38.9749017120017	6.63039810568135	132.837414925783	11.2997596607928	436.002169563471	1834.47120459288	188.380351369646	56.0745761894494	360.288634660263	230.998915497987	440.850691742597	17.0805061571499	95.8517510154791	325.179685034746	54.5	Latin America and Caribbean	Mexico	32.52087485	73.368	5968.507872	3.018	NA	109.4383774	7436.052148	12963.15797	58.89295959
287	MEX	1996	97202000	6.34023304079533	23374.5625740807	15.7106276508422	35.8529486912833	25.7979934409627	Mexico	130	0.548755948	Middle SDI	0	2283.78430842783	66.2139362842533	18.7961726316052	1602.83848568651	346.527871586205	9.58075721791327	4353.57939169973	268.165005825972	116.514089330702	426.133193068678	39.1845564668258	6.73212025974572	130.09779253845	11.4914697134928	427.056429998163	1657.32760863776	183.804359626828	55.1837054538063	355.689046996962	231.674618756203	437.9270453973	17.3426570386284	94.9683458414772	319.548132489504	NA	Latin America and Caribbean	Mexico	32.43806048	73.67	6208.996737	2.946	NA	108.6931915	7842.318746	13671.39643	61.08742905
288	MEX	1997	98969000	6.52061664669111	23567.7636995426	16.2261777104467	36.9178413698844	26.6823588737049	Mexico	130	0.554733078	Middle SDI	0	2183.10163614477	68.4763708158256	16.9648752515498	1622.7607712559	307.39628232835	10.2151258695486	4067.34974769277	269.444496518822	118.916784671229	386.449871226574	39.4944119772697	7.04093728638135	128.39228282696	11.9635690750366	425.39503631591	1493.06380741901	184.387473647036	55.9594728963686	361.594651032484	237.978761890838	444.055684686029	18.0102757920464	96.5127876046946	319.939467054576	NA	Latin America and Caribbean	Mexico	33.41874158	73.929	6748.10898	2.88	NA	108.5800629	8318.761288	14501.97156	63.43072128
289	MEX	1998	100679000	6.781614761066	23737.9150137593	17.039433775384	38.117407089004	26.850632022347	Mexico	130	0.560522493	Middle SDI	0	2078.49962582529	70.4956198897475	15.3672440506238	1633.48573903378	270.834990466049	10.9460462703113	3784.65658148598	268.919364281054	122.544657495118	349.932349138338	41.0491313849501	7.3696383664977	127.920545523894	12.5391665919329	419.79281842463	1334.60722150294	183.282608101211	56.3323457648641	364.620440157389	243.202620854778	446.745391504846	18.8198902681441	97.5228872079018	318.055726467096	NA	Latin America and Caribbean	Mexico	33.27670358	74.186	7001.481506	2.821	NA	108.3516312	8616.442049	15020.91395	67.05233765
290	MEX	1999	102317000	6.93832459448517	24210.3050211644	17.267398824276	39.1874274169482	27.3803672851467	Mexico	130	0.566121806	Middle SDI	0	1970.71091324144	71.8105078380317	14.0897842955703	1606.93793683093	238.011650930181	11.7954140594171	3506.43021188312	260.596419941006	123.068217725518	316.684934135227	41.1542726455585	7.58216194444758	126.590248408981	12.8111737972984	406.378714190513	1183.10177497063	176.34970307456	55.2321254210086	329.850746880454	245.634048033022	440.838123079336	19.1772845797799	95.4963398255539	310.912572507423	NA	Latin America and Caribbean	Mexico	32.97486646	74.441	7218.563823	2.766	NA	108.5928192	8755.693758	15263.66936	69.20176697
291	MEX	2000	103874000	7.1347548673045	24683.9480323536	17.8248538222928	40.3332458169759	28.2528697943587	Mexico	130	0.571744333	Middle SDI	0	1869.32499004654	73.0450623763976	13.0702382369608	1577.4886279042	212.26162887874	12.6957970554571	3257.65228442092	251.741618159411	123.173749370964	289.844441764532	41.1381956457229	7.80889485644829	124.034923393956	13.0034641402017	389.824329784266	1052.888698998	169.759469010045	53.7209222445705	309.547038423738	247.727492365311	434.326119289499	19.3944888971363	93.6219869853436	300.709485306709	59	Latin America and Caribbean	Mexico	33.35982869	74.722	7468.436196	2.716	90.53562	108.99793	9057.460018	15789.73395	71.76503
292	MEX	2001	105340000	7.2845251835025	25167.0981043264	18.1801063693549	41.1521662585267	28.7672265089658	Mexico	130	0.576751033	Middle SDI	0	1783.45502737156	74.664813521837	12.1142552288772	1568.83491991389	191.549335569401	13.6464229173677	3053.2906410124	247.387157422291	124.072887740008	266.656249981954	41.5639655994668	8.30041629348977	121.566124683378	13.2929821718775	378.951408114278	950.028539396953	166.213207271178	53.4802209897426	296.14783393169	251.365497082876	433.933234301601	19.7710627965717	93.3679751590225	295.843910750507	NA	Latin America and Caribbean	Mexico	33.09527152	75.045	7368.020449	2.669	NA	109.07219	8922.215975	15553.96504	73.43567
293	MEX	2002	106724000	7.3783419137211	25025.8046912662	18.4265692147572	41.5687075311435	29.2494094029295	Mexico	130	0.581372983	Middle SDI	0	1683.56135066858	77.6265797487559	11.3970245800068	1601.04090652019	173.938659538671	14.8566737364753	2858.83987054894	251.300364960696	128.065348909855	244.703584207017	41.68195464817	9.14704536400931	119.829394123837	13.8541303861774	376.830384509773	870.034901717698	168.56884458501	55.0634365815313	293.269491947159	259.83274399443	444.941908698141	20.5534432354638	96.2305524870908	300.193850112844	NA	Latin America and Caribbean	Mexico	33.67120262	75.365	7229.83529	2.623	90.27465	109.425	8808.606806	15355.91189	76.00561
294	MEX	2003	108056000	7.20577898541359	25484.6628937738	17.8503725457943	41.3089958516469	28.7316861813636	Mexico	130	0.585761837	Middle SDI	0	1543.29609355905	81.2861605794423	10.7347844732033	1629.94571826158	155.118762066722	16.0049276170731	2616.54478713037	255.210724217633	131.931497127315	222.299983242485	41.7826403292118	10.1022693024212	117.685612991965	14.4165511510593	372.617899047578	783.889960028603	170.948112829477	56.7569295499303	289.135342889755	269.094011255585	455.069609660197	21.3366206967339	99.2120334509008	304.591993913797	NA	Latin America and Caribbean	Mexico	33.59472957	75.682	6990.98057	2.579	NA	109.50614	8812.287484	15362.32836	79.86403
295	MEX	2004	109382000	7.1700037351784	25785.5952149599	17.7541048495558	41.59032137314	28.755715069399	Mexico	130	0.590285247	Middle SDI	0	1392.65333801783	84.383314952791	10.1016728053618	1610.55637950921	135.605852453451	17.0136786735817	2360.51019123418	250.746163870757	132.876540077261	200.160740337288	41.6028864960837	10.7581298609219	114.827492041499	14.6282108105563	357.980909201891	694.987609427413	166.763158340688	56.8810527916452	250.245257037652	274.698065219851	452.411970713791	21.5970832355314	98.4489579179842	301.538368939833	NA	Latin America and Caribbean	Mexico	34.77872473	75.997	7447.828395	2.536	90.95374	108.99918	9052.216088	15780.59229	81.42749
296	MEX	2005	110732000	7.1600326857098	24919.2312606592	17.5801506726166	41.378063701802	28.801868873504	Mexico	130	0.594569372	Middle SDI	0	1260.59403860617	90.8987324879593	9.33913204156378	1656.2244291277	118.598629905114	18.4028451652624	2136.86040824524	257.928972370858	138.105736800969	181.669274781875	42.0726697142391	12.0181561933283	113.139341930677	15.3860725858526	354.767632482127	616.792152286771	171.324991200142	59.3490035077835	246.985796705619	290.158744252862	466.764349005567	22.6439710871389	102.345004224423	309.942417535079	61.4	Latin America and Caribbean	Mexico	35.17461024	76.308	7444.995187	2.495	91.63027	108.60084	9071.205161	15813.69565	82.30408
297	MEX	2006	112117000	7.2728263340298	25199.4993053066	17.7719895249682	42.2076521684255	29.3910873720276	Mexico	130	0.598497749	Middle SDI	0	1154.78995803813	95.8582528911395	8.3848217519633	1652.08397757	104.164945471378	19.4354299972538	1948.5258659442	255.730973914525	139.210883426437	165.55233699568	42.550557462864	12.842241172661	110.445995855352	15.6455461207789	340.714917469048	547.29862748416	169.003004356791	59.4727010831968	234.042024808325	299.626671228037	466.592626505815	22.9499023509441	102.239702936208	309.364261810268	NA	Latin America and Caribbean	Mexico	35.74894541	76.616	7559.665925	2.456	91.73452	108.17477	9399.503139	16386.01258	84.0856
298	MEX	2007	113530000	7.32406957913799	25631.1514921596	17.8807394749039	42.5701494611542	29.780042705066	Mexico	130	0.602344358	Middle SDI	0	1088.52326109866	102.334393860016	7.57729654522306	1668.75274233914	94.2055640157588	20.5086594963589	1820.94440243452	257.883886995262	141.810982448998	152.944003842409	42.2111643372821	13.9187845205677	107.633722380013	16.0520526236016	331.035556907654	497.241421984964	169.858412785788	60.654208637875	225.481734528209	312.980697893743	472.12771015955	23.4710930783728	103.779254488585	313.190320906589	NA	Latin America and Caribbean	Mexico	36.01825468	76.92	7634.699956	2.421	92.79517	108.79971	9458.085198	16488.13781	84.90705
299	MEX	2008	114968000	7.3477391224941	25586.7341087935	17.9313628293253	42.7663554182493	29.8922846912282	Mexico	130	0.606008824	Middle SDI	0	1065.14642273201	114.142375175959	6.88129186920379	1770.77696989305	87.5939970843277	22.3277559137181	1756.90177172506	275.440243357679	151.31130356254	142.938247885669	44.0720037972904	15.8310358424365	105.549783544486	17.2384802270754	337.21821888412	465.322939185487	182.15271382238	65.6226120227533	230.875907098239	342.128752395143	502.706843675348	25.1164200592653	112.118867615885	333.699990427545	NA	Latin America and Caribbean	Mexico	36.05048997	77.222	7503.063294	2.391	92.9256	109.42442	9451.404578	16476.49158	86.42753
300	MEX	2009	116423000	7.2102846706151	25242.1214592457	17.4641220406653	42.3352291043493	29.3756716091892	Mexico	130	0.608403779	Middle SDI	0	1054.57819398215	125.229670876413	6.37575527736234	1851.94694828288	84.0324635383423	23.7121992683355	1721.51756972803	290.545908616405	158.163635999597	136.200286855967	46.4897814288129	17.6881158480077	104.022475976301	18.1568606824912	342.677495277902	446.56317206626	193.039758541272	70.5693930563184	212.675494988326	366.981871213588	529.458415664986	26.4137617707912	119.261770792345	352.861354450002	NA	Latin America and Caribbean	Mexico	36.53809388	77.52	7034.783009	2.364	93.44188	110.54528	8796.185589	15334.25816	85.93801
301	MEX	2010	117886000	7.11824888554445	25067.2080920075	17.1516593905533	41.9570236578511	29.1763968017315	Mexico	130	0.610715537	Middle SDI	0	1044.4381431302	133.3825698289	5.97949893565869	1880.64199232959	80.611179849079	24.6926631365913	1686.00304754716	294.422774912936	159.475697919335	131.081662101049	49.7512202552126	18.8791562767525	101.597226424107	18.4830253764344	336.199127801141	426.970408902554	196.482519658334	72.3064075149683	206.592673102898	383.934214309865	539.925303081313	26.8217205848511	121.68958646692	359.807886203482	63	Latin America and Caribbean	Mexico	36.50703269	77.815	7362.916552	2.34	93.06894	110.6335	9161.13272	15970.46502	87.06992
302	MEX	2011	119361000	6.9904433441007	24458.9621670988	16.7238875544779	41.1406842860565	28.3082796457566	Mexico	130	0.613378057	Middle SDI	0	1044.90207964972	141.103320986878	5.74741552310912	1894.11116010015	77.9884960683264	25.6157895391162	1666.76700026749	293.936437023724	159.73954821858	127.443701204887	51.5756912752006	19.730712034129	100.870559344684	18.7984213286963	327.414689640657	410.211184220356	196.841362906475	72.7342469471172	198.981055223327	399.034526969138	544.131557119819	27.2005800051257	122.890529736737	361.89242911837	NA	Latin America and Caribbean	Mexico	36.75894568	78.111	7325.840554	2.317	93.51998	110.5408	9326.025904	16257.92083	88.19018
309	NGA	1990	95617000	2.59359901378664	10068.3644242981	5.20892699553692	14.1409360103191	11.2350206862403	Nigeria	214	0.344135275	Low-middle SDI	0	14391.5889737659	1.71963803370834	1778.55420314649	1184.56471851748	3960.18330440227	1.43020709130007e-13	51068.4352710566	273.339231641512	90.4837597364829	9343.89283133374	62.6789977424598	27.1566780542076	1287.53066186561	15.1781562872287	457.288342606257	32970.5987967374	161.070853872443	60.9037724787734	7.39356876630932	7.18786463920737	213.90302071857	24.0653001207218	109.668835377764	371.833891890587	27.5	Sub-Saharan Africa	Nigeria	42.29246906	29.68	823.8398364	6.49	NA	86.49156189	1457.892613	3221.444759	24.7213192
310	NGA	1991	98085000	2.7459383405503	10713.4778601591	5.3956420873445	14.7599911452868	11.3622141207631	Nigeria	214	0.345835581	Low-middle SDI	0	14398.0777693856	1.62435216948796	1604.39354693735	1169.61318646353	4035.56485871569	1.4161856448962e-13	50497.2660578655	268.242715576658	88.3333883428147	9090.96678410343	75.391377452755	23.2475757911281	1292.99042522687	14.8689547137605	451.976030721504	32432.4650106045	159.559073384504	57.8764121843034	7.33288199139589	6.79236360512839	213.063921602542	23.5488024984043	110.955532743407	368.26810544506	NA	Sub-Saharan Africa	Nigeria	42.29092955	30.176	878.2661007	6.443	55.44675064	85.64646149	1428.668054	3156.868464	NA
311	NGA	1992	100592000	2.76053496295906	10997.9658959581	5.45464177052556	14.8396907478552	10.71368375795	Nigeria	214	0.34747363	Low-middle SDI	0	14383.993404201	1.54672204592738	1419.15296996632	1156.22283670524	3736.94812858291	1.41338370882473e-13	48922.5006779606	263.602264423715	86.4898683533267	8549.90665021891	91.6794901337773	19.4053672803974	1299.68789170785	14.6241902006201	447.692607572666	30974.3127620909	158.490329758471	55.1009055514051	7.29134708669095	6.46596532707009	212.487924325917	23.1294532745549	109.987694007789	365.195960307318	NA	Sub-Saharan Africa	Nigeria	42.34678831	30.677	874.6700434	6.395	NA	89.70445251	1443.936036	3190.605492	NA
312	NGA	1993	103145000	2.867098354408	11518.9417378511	5.7621605681471	15.4045305595851	11.2640638630511	Nigeria	214	0.349470118	Low-middle SDI	0	14392.9734001344	1.47725383683875	1268.75440300263	1135.96010048411	3615.08591244571	1.40964723598089e-13	47901.4740413942	257.189118265277	84.3248924084733	8195.69500314751	112.026880959445	15.6268252180313	1302.72750876483	14.3526036856878	440.854115053426	30013.8365774413	156.512191191031	52.1385356159775	7.20511483788978	6.17546902324355	210.634317267821	22.6620647541096	107.367621031848	359.66496770302	NA	Sub-Saharan Africa	Nigeria	42.45960122	31.182	736.6803097	6.348	NA	93.81846619	1355.533773	2995.266681	NA
313	NGA	1994	105753000	2.838833904549	10465.307826312	5.889232370148	15.135557520011	10.473508402879	Nigeria	214	0.351993493	Low-middle SDI	0	14370.2769939024	1.39122190839159	1140.51606028441	1116.93015433005	3541.21269343183	1.4315187193954e-13	47063.5334544604	250.765964412353	82.3821831848534	7911.94707030974	133.457008501236	12.4252530337738	1307.01519712711	14.1524766761012	434.2244661602	29256.3241487802	154.698169682749	50.5024626786596	7.12554726947658	5.92252222708671	208.690732795497	22.3062362838172	106.666854356119	353.659013226582	NA	Sub-Saharan Africa	Nigeria	42.58610536	31.691	731.4836367	6.303	NA	93.60666656	1317.662354	2911.58378	NA
314	NGA	1995	108425000	2.8911080068356	11054.7427734027	5.9990312574341	15.4575495138235	11.0067926577645	Nigeria	214	0.354839447	Low-middle SDI	0	14359.9913797201	1.35065358575751	1025.83239271638	1098.58166828492	3464.87741065862	1.45034552924625e-13	46255.275224712	244.620937207329	80.1334233814978	7669.10053900102	161.277886433254	9.53232376669779	1304.64271150655	13.9730001533563	428.041880650481	28517.5451722677	153.226673041103	48.18397776663	7.06517589112537	5.75932010819609	207.091984076041	21.9815623859643	105.19441886952	348.116444014756	27.9	Sub-Saharan Africa	Nigeria	42.71734719	32.205	758.7420588	6.262	NA	89.3006134	1299.754139	2872.012741	NA
315	NGA	1996	111166000	2.9375409131207	11398.0368928228	6.1537403288071	15.7444253948474	11.6618914916358	Nigeria	214	0.358362331	Low-middle SDI	0	14359.1021437868	1.33821908172559	949.663957072284	1086.55257621496	3393.78433237317	1.44061328430231e-13	45437.7131329127	239.870703734734	78.9824876298144	7457.52177163723	193.099024030821	7.20012905026686	1306.47447543739	13.7149939526011	424.218606464886	27750.8960633437	152.970952840616	46.2052914873432	7.05704870332994	5.72020411377524	206.375198857603	21.5240016013831	105.224348876457	343.781249399772	NA	Sub-Saharan Africa	Nigeria	42.77949294	32.725	852.1190256	6.224	NA	78.66348267	1323.155038	2923.720735	NA
316	NGA	1997	113979000	3.0223502964805	12142.0827854251	6.4126021287408	16.2128510367727	12.0813261753579	Nigeria	214	0.361692619	Low-middle SDI	0	14195.3515829577	1.32969263571058	875.112913493467	1074.07962367	3266.37164991014	0.000649239451619757	44280.7275173625	235.006264004311	77.8695117635375	7202.2553447382	228.54470631173	5.37468594776392	1302.85094088578	13.4954135136764	420.052572745558	26824.0883060388	152.501664129896	44.4457649006182	7.04302159149597	5.69935904092575	205.328244068075	21.1297925237526	105.453290731209	339.290584752979	NA	Sub-Saharan Africa	Nigeria	42.8484927	33.247	851.9491938	6.19	NA	NA	1333.303077	2946.144437	NA
317	NGA	1998	116867000	3.0816908789544	12553.6113473775	6.5790894237246	16.6986408959866	12.6018559983972	Nigeria	214	0.365119199	Low-middle SDI	0	14100.0541740804	1.32004961381281	813.381680633505	1060.13967175469	3181.75983241428	1.40237621574527e-13	43425.7617857003	230.07187630966	76.7016443390171	7021.79501579882	263.399644505825	3.99005993635628	1301.68467987301	13.3004380404497	415.298839101817	26114.2437058515	151.777341800854	42.8801005321265	7.00979383465103	5.6791583518283	203.912978521719	20.7796445317948	104.55766759032	334.788105624509	NA	Sub-Saharan Africa	Nigeria	42.93319704	33.773	793.0625664	6.159	NA	NA	1328.809341	2936.214815	NA
318	NGA	1999	119832000	3.0708870770255	13738.457692744	6.6761516208745	16.9964502359704	12.7400346459118	Nigeria	214	0.36901211	Low-middle SDI	0	13958.9010997865	1.32328566532818	770.569799651033	1051.76847093633	3159.37691830208	1.45175635915877e-13	42822.5208462069	227.030098430446	75.2277662513086	6923.74567807031	299.015326474799	3.10764655281812	1294.87344672915	13.1171503799351	412.697875939835	25693.0069542447	152.529888982258	42.1114267965789	6.8754518396868	5.716284376405	203.88728937125	20.4564758708296	104.855467164889	332.252008791446	NA	Sub-Saharan Africa	Nigeria	42.99697197	34.304	851.4615963	6.131	NA	94.11289978	1326.915567	2932.030221	23.55179977
319	NGA	2000	122877000	3.00234669754279	13950.7168708835	6.65277782939769	16.681365574193	12.2157559665076	Nigeria	214	0.37368096	Low-middle SDI	0	13982.6932394974	1.33777125312218	722.935200467931	1046.16088320774	3068.21887100179	1.42852689465077e-13	42024.6375871072	224.824843684993	73.299010437487	6704.62526457167	332.667285784298	2.39734527786529	1289.51018589688	12.9901396210978	411.505578726483	24927.9848275859	153.365089229296	41.3222433786643	6.86572972073523	5.80132318154179	203.862619324799	20.2163951468378	105.364522760905	331.166983830918	29.8	Sub-Saharan Africa	Nigeria	43.10224753	34.84	891.6630272	6.106	NA	98.6895	1279.853877	2828.039959	24.60941
320	NGA	2001	126005000	3.15644322405581	14644.7643315965	6.95431826829631	17.3269423052688	13.5413466895315	Nigeria	214	0.378807803	Low-middle SDI	0	13770.3831517297	1.32798293583302	687.240474694979	1014.19173089224	3029.7623646325	1.39912818723301e-13	40960.0258448013	216.240433876559	69.8040180309227	6485.30300983637	359.603723309058	1.84360538165866	1281.97115396651	12.7998577125771	399.614353091395	24136.8307554017	148.947285029277	39.3797601403403	6.63584621386577	5.77571055016384	197.745749074187	19.8789251904367	102.423168250327	321.883118792039	NA	Sub-Saharan Africa	Nigeria	43.06345577	35.669	1008.89909	6.083	NA	96.37557	1362.489879	3010.637301	27.03358
321	NGA	2002	129225000	3.09524361894568	14389.4095417446	6.96473564879737	17.2401507361269	13.1946675404734	Nigeria	214	0.384669701	Low-middle SDI	0	13641.965394079	1.33727413736574	653.332293773312	986.128571087683	2997.62144215923	1.42070060163418e-13	39947.8991977571	208.723847696169	66.8018507327526	6199.62382456662	379.264210615058	1.45956805447649	1279.88058840956	12.5945354196975	389.280758508665	23319.636723263	145.219616878728	37.6609419309368	6.44380088716476	5.83911639283752	192.14723238109	19.5101608058257	100.023125041105	313.353438245817	NA	Sub-Saharan Africa	Nigeria	43.02902575	36.508	1027.348947	6.06	NA	98.00531	1530.24364	3381.315818	29.61322
322	NGA	2003	132550000	3.02555538102171	14478.2307135622	6.70090643910955	17.1044284337748	13.2562395209106	Nigeria	214	0.391396907	Low-middle SDI	0	13442.2218961569	1.35709385853484	615.215312252907	948.508890490001	2939.11645735758	1.40772818210566e-13	38667.075794922	198.834173589697	63.5956855462421	5832.44970925754	394.800180621813	1.16673789236272	1273.72541685022	12.4160484336898	375.038001847592	22324.8761845258	139.587142767701	35.4492628015197	6.1616899265078	5.94681921297697	184.002651368173	19.1734723052625	96.1576780634748	301.631794018003	NA	Sub-Saharan Africa	Nigeria	43.06646463	37.356	1118.836892	6.036	54.77318	99.46706	1583.370599	3498.708254	NA
323	NGA	2004	135999000	3.10179029927026	14839.5478960967	6.81817870009839	17.5767442300585	13.7965343585722	Nigeria	214	0.40029755	Low-middle SDI	0	13149.8176763511	1.4551514512818	582.569282064878	909.232293781841	2884.27337911956	1.37355460642963e-13	37320.4511223656	187.979622007612	61.8115537925386	5476.76395354295	406.244675263414	0.964225754062241	1269.85128258871	12.2287247199013	359.91066422955	21352.1012292657	133.634528223648	32.9956934609116	5.65710120944265	6.31270600647334	174.43584041479	18.7924914854651	92.2773220280098	288.12702442343	NA	Sub-Saharan Africa	Nigeria	43.31576378	38.212	1326.405988	6.011	NA	100.67699	1673.893617	3698.733208	34.99748
324	NGA	2005	139586000	3.09749232767772	15337.031743791	6.80896831102426	17.6903191217051	13.94167668553	Nigeria	214	0.410061827	Low-middle SDI	0	12832.6659002798	1.53756739275035	546.43217372233	868.537945646857	2812.5024183212	1.37115444822867e-13	35809.8568770573	176.80494240373	60.3799211253768	5130.81333529793	404.954892966288	0.799759195325246	1264.88541629541	12.0151561527215	344.026225228236	20237.0397716662	127.41124065499	30.3252713358159	5.36064067853296	6.68567174888643	164.322668544318	18.3616715363078	88.1850703081234	273.619587509326	33.7	Sub-Saharan Africa	Nigeria	43.48011316	39.074	1356.941246	5.985	NA	101.36508	1728.334773	3819.029569	34.95775
325	NGA	2006	143315000	3.12103783847413	15580.8500264211	6.6996078185469	17.8117001815161	15.1453303940575	Nigeria	214	0.41936292	Low-middle SDI	0	12611.4524539813	1.6041550757754	551.358570750722	835.79090010805	2867.97462615575	1.32684319908048e-13	34094.4659995594	167.80890682601	59.6632673810689	4398.22807528832	402.225083119812	0.678541767213305	1266.11992423282	11.9161060955839	331.126753149133	18904.0471612628	122.264963715969	28.2416774037185	5.11416488146917	7.06487931839147	155.868757347216	18.1217591331777	84.7927755134742	262.135130574485	NA	Sub-Saharan Africa	Nigeria	43.66448628	39.943	1447.038447	5.958	NA	102.10813	1885.515061	4166.344324	34.45698
326	NGA	2007	147187000	3.23140565928664	15823.0626919326	6.91102604109008	18.3455507688017	16.4028146492028	Nigeria	214	0.428705335	Low-middle SDI	0	12465.9894709662	1.68171102886123	535.367399197666	805.907134705948	2850.78557502892	1.34172275908398e-13	32719.1689159665	159.612589959859	59.1905620210378	3969.15048461147	395.469860807961	0.588223341278267	1271.0908443466	11.7727605063538	319.367263694016	17762.5050908362	117.485293850587	26.2966822154337	4.88904944714938	7.49850529654173	147.690700071945	17.8138376419899	81.5814970878459	251.521840868455	NA	Sub-Saharan Africa	Nigeria	43.86474748	40.819	1720.061033	5.93	NA	93.31004	1903.693216	4206.511837	31.8677
327	NGA	2008	151208000	3.17694377759421	16006.8631491814	6.82540327523606	18.1702005935248	15.7383578477988	Nigeria	214	0.436933336	Low-middle SDI	0	12243.4997852669	1.74172823649728	499.047718063237	776.327425454592	2776.83597653475	1.33422093677855e-13	31402.7850652866	151.849155023288	58.5290266237476	3760.5743884615	385.036091565001	0.517599969317111	1272.2881315152	11.641109115994	307.358135763428	16711.3864855318	112.624555552034	24.5832683301952	4.6667978106585	7.85139136799532	139.925416598506	17.5422398646761	79.0270729514377	241.279889028717	NA	Sub-Saharan Africa	Nigeria	44.08097927	41.702	1655.899469	5.902	51.07766	84.13864	1980.109003	4375.364628	35.38618
328	NGA	2009	155381000	3.06155203502223	16174.4799846912	6.60598101151865	17.8169485074493	14.7570094702267	Nigeria	214	0.444802827	Low-middle SDI	0	12012.6058480321	1.86709257661924	484.093014760092	756.841653801151	2754.71226515678	1.3395758014832e-13	30612.4571571582	146.647081515038	58.5280740142835	3631.51231519111	371.564163897947	0.46877132369388	1277.17964950972	11.6025759368325	299.348081485066	16178.6952623237	109.427629401417	23.5020862080694	4.37092091574655	8.33880964945271	134.160125368956	17.4187108321374	76.7772727747515	234.587012210416	NA	Sub-Saharan Africa	Nigeria	44.3114614	42.588	1831.021751	5.872	NA	85.38784	2069.618391	4573.149806	39.2328
329	NGA	2010	159708000	3.14639434626068	16803.7092389445	6.68406428590185	18.1809485282635	15.2856023428458	Nigeria	214	0.452432448	Low-middle SDI	0	11740.3858317626	1.95039825716871	463.400628600302	743.237997582481	2696.97018680185	1.3540710238551e-13	29841.7900872887	142.882070650302	58.9322497161803	3574.53397769411	358.141201393574	0.431929651555666	1276.69473197394	11.6664781067189	293.726714934738	15693.2797686891	107.244878693105	22.5420342979245	4.26177329312946	8.79500064669067	129.393963196398	17.4520740117213	74.7774233694656	229.818279045985	38.9	Sub-Saharan Africa	Nigeria	44.55304204	43.48	1823.661325	5.839	NA	85.11785	2169.328714	4793.475566	44.21823
330	NGA	2011	164193000	3.34270301710882	17031.8863406251	7.0131853722065	18.9038265011548	16.4105930571233	Nigeria	214	0.459461304	Low-middle SDI	0	11413.0034074021	2.01261531471221	387.531044496919	732.762485718019	2431.70208206953	1.3380073576046e-13	28023.1776804733	140.208351544098	59.4696468407547	3294.1775355311	344.550360947789	0.409086335683856	1268.84472285162	11.6745787735958	289.194715770789	14246.0358524279	105.455055392324	21.8941295883376	4.179109457514	9.16342731415737	125.468026225207	17.4179127407843	74.1909729318443	226.231369061257	NA	Sub-Saharan Africa	Nigeria	44.80948746	44.366	1669.632608	5.802	NA	90.67124	2228.547409	4924.328657	45.55653
337	NOR	1990	4240000	10.5857558323555	46793.6674310202	30.0037175240827	58.3855335004024	46.7241765066399	Norway	90	0.811051935	High SDI	1	431.697749614889	467.20303479072	0.734611205320634	4954.88584829697	3.32354060688953	26.3297835604129	573.249857586385	1013.94594377294	687.398270685651	21.2855411892888	39.5445793258877	556.459736243228	104.587139726861	60.0724077623319	1643.08506061912	15.4042945140146	761.708791092464	539.123185273516	90.5133137877517	128.449770565197	1157.0835880418	81.4325143851429	104.481523699235	844.208774262263	84	High-income	Norway	44.94040746	71.956	36687.21571	1.93	NA	100.1848221	58858.71978	41798.14689	100.8897629
338	NOR	1991	4262000	10.7253751964829	46784.702262434	30.5275514055864	59.0384438596793	47.0546372719161	Norway	90	0.816133302	High SDI	1	405.739175357552	459.477109193408	0.730008848747636	4798.69704231354	3.0386831007151	26.7759915443461	542.672707729872	972.807436132533	664.398603396034	20.6378266763998	39.6938646115844	532.956304426975	101.741473264909	60.3034293379007	1585.64750378737	14.3500643450462	726.110883243707	520.928572517117	86.6643744382648	124.289099108538	1112.78501106685	82.8799735943365	109.261437905864	816.298289946636	NA	High-income	Norway	45.39836821	72.265	38793.14031	1.92	NA	100.3756409	60218.96383	42764.11559	102.869873
339	NOR	1992	4286000	10.70812543676	47293.228626814	30.824432550967	59.292512514491	46.855815964714	Norway	90	0.821498777	High SDI	1	379.330828981893	458.927612598854	0.71828619302538	4705.5000925877	2.82002908859022	27.5198946338741	511.192972182414	946.216750943574	651.844501085601	20.0612602240733	39.4262908152471	518.073115098528	98.2734183378723	61.2415734834626	1550.46876688593	13.3832346234046	701.771039830025	510.850175284288	84.0801494393807	122.091577486315	1084.08279695588	85.1899056874448	103.961483217478	799.967219272134	NA	High-income	Norway	45.30281181	72.665	39262.45776	1.88	NA	100.0252914	62601.72907	44456.22122	105.3939819
340	NOR	1993	4310000	10.7278139850202	47305.3054778594	30.8181418254184	59.3932666595576	46.9493186510708	Norway	90	0.826525999	High SDI	1	353.303271929642	450.269519028489	0.695669641380405	4537.61643893162	2.63865937638503	27.9768307463866	480.396050688691	903.006281751923	630.006011756155	19.5198672835334	39.2152566606468	492.88122721896	95.0489389464339	61.3913534099294	1489.84461698856	12.4266288127318	664.533391513684	491.5618059329	79.9556922822029	117.688923397414	1036.51148092031	86.4964921632927	96.1473754415769	770.767421109252	NA	High-income	Norway	45.54470725	73.061	39992.45871	1.86	NA	99.03752136	63916.69104	45390.03314	112.9660873
341	NOR	1994	4334000	11.097292357823	48193.0449005616	31.683526823875	61.206945550476	50.131767543365	Norway	90	0.830993373	High SDI	1	339.205395469298	443.457230014328	0.679003088723836	4357.46151821923	2.54834411285508	28.5131016264911	462.33929615434	858.328235184211	605.819117422814	19.0637631186914	38.4894331890162	468.583516118294	92.1538391110834	61.0474922903311	1426.08123073692	11.8402057189159	628.068659040255	472.163873971745	75.8964818200338	114.232025867738	988.69196971703	86.7049781602268	90.4743553448388	739.580860572089	NA	High-income	Norway	45.62018553	73.453	41757.05403	1.87	NA	98.72786713	67102.70288	47652.55925	124.664772
342	NOR	1995	4360000	10.9493411083229	47429.8939013257	31.3491735254043	60.5250039444327	49.4183785709596	Norway	90	0.835331861	High SDI	1	309.256159018009	444.580584234289	0.637159257542091	4239.31070413696	2.3550909596415	29.2391243069933	429.576546983709	827.147518414301	593.559253956043	18.6143781738118	38.0598616540401	452.68908791421	90.8868696914434	61.0108729699972	1382.45908212497	10.7883936388961	603.306580970227	459.522664427958	73.128134017417	112.768049865141	957.122626805709	87.2294004843525	85.7710243701862	716.103724721457	87.5	High-income	Norway	46.19060649	73.787	43875.53356	1.87	NA	98.48692322	69782.47757	49555.58427	115.819603
343	NOR	1996	4386000	11.2943146406238	48311.1303134163	32.0043830874706	62.3429823664474	51.4421211035012	Norway	90	0.840294858	High SDI	1	299.216026751611	431.479778248803	0.606350291395861	4030.47602132132	2.32757944119629	29.5794891842646	416.524866641266	776.346748655172	566.919215601641	18.2077432587127	37.9770413006264	422.218394710076	88.5928535712091	60.2626818630261	1310.42097624195	10.4874582235621	559.553116608721	434.827707256449	68.4673084885101	107.761907768121	898.2274446393	86.7276946777411	80.4652829228392	676.885727100035	NA	High-income	Norway	46.25572595	74.062	46293.95253	1.89	NA	98.55948639	72951.01077	51805.69805	115.6038895
344	NOR	1997	4413000	11.1435080006031	48242.0399341021	31.4304122107389	61.7623717748334	50.5294643269315	Norway	90	0.845689107	High SDI	1	291.311343685876	429.543607263855	0.584839063607903	3884.7389051351	2.3270670231323	30.4337408264895	406.343397482789	738.764657787332	548.774128700752	17.6652834462604	36.910854056458	402.325627932404	86.8906478300269	59.7440767033252	1258.58291311377	10.4514124540155	529.850489052377	418.613045005693	65.3167712552418	105.876768851035	858.96782377808	86.2446941894173	76.5821353817841	644.53015635264	NA	High-income	Norway	46.26236404	74.476	49955.50666	1.86	NA	84.33405304	76439.61922	54283.11123	117.4244614
345	NOR	1998	4440000	11.1583790916939	48040.7654322605	31.1557749919628	61.5163370769141	50.8952791448231	Norway	90	0.850465178	High SDI	1	280.854156000119	438.154296008292	0.557194405736677	3825.12748888672	2.29352069481714	31.4818742004186	393.639773774397	721.695261089792	543.058087719514	17.0376688317276	35.8835303691549	394.247759450994	85.5158965653039	59.6063499558494	1236.20066231242	10.211428572851	516.577699288961	412.528645037572	63.972066748672	106.614571595976	841.95954824705	86.1865076354477	74.880813515391	627.974152809008	NA	High-income	Norway	46.56783299	75.027	50662.33746	1.81	NA	100.2591019	77953.9811	55358.52572	117.6009598
346	NOR	1999	4466000	11.0463777660614	48642.2326381006	30.8890875976564	61.4602424363228	49.7619891585516	Norway	90	0.855032648	High SDI	1	280.599028923118	432.962071489826	0.547576730614316	3662.95528136413	2.377686000699	32.0242329841612	391.584474094745	683.112096360638	520.671258245613	16.4936847279249	34.7006636257782	372.440521785497	84.0150569327282	58.6027045835645	1179.87782751538	10.4343299213376	486.043788867481	394.621561010839	57.4540218596277	104.046626664185	800.087773893516	85.1917362639931	68.5078656686978	596.412005293269	NA	High-income	Norway	46.69569265	75.569	52031.75527	1.85	NA	100.7563934	79141.87545	56202.10137	119.27005
347	NOR	2000	4492000	11.2341527984338	49223.7283856772	31.6590396323988	62.4080602121116	50.6068289010852	Norway	90	0.860376129	High SDI	1	269.086103463597	435.029161627272	0.52202932422043	3546.97297817172	2.3350430550418	33.1656924679211	377.531213895697	653.644077863785	505.089747704423	16.0054733743537	35.4766690117895	355.55381437799	82.1045727372365	58.7851346018011	1139.35330524	10.3052749921302	462.106607855446	382.022589135461	53.9919788805984	103.066016717307	767.752369897507	85.4213407635901	65.6411371828875	570.391026171351	90.6	High-income	Norway	46.57340098	76.02	55733.68831	1.85	NA	100.85066	80708.42115	57314.57388	116.06364
348	NOR	2001	4515000	11.4434270799478	50223.489162619	32.0877723558188	63.5635318520308	51.5385143915664	Norway	90	0.865572645	High SDI	1	259.326968138172	430.524338362143	0.574538115422984	3387.38638697446	2.29647801601009	33.9534846984395	366.989368046629	614.851681571355	482.952257418852	15.8830891451171	34.4383320409627	332.854384938164	81.0176591130915	57.9815111593474	1084.38035200924	10.8546221136219	431.655377436128	363.138259342852	49.9871463992522	100.303923871674	726.583576531797	84.2650946743741	61.8404675889494	536.938868889687	NA	High-income	Norway	46.79336923	76.378	57960.4332	1.78	NA	100.86467	83058.57	58983.51719	113.80095
349	NOR	2002	4537000	11.4889913	49477.2706654084	32.212645051305	63.1369521017202	51.1972549325412	Norway	90	0.869736272	High SDI	1	251.619617035253	429.75447071917	0.724609798668208	3267.35518928231	2.31110782239915	34.9671317095426	359.394028569037	584.369942930123	465.419326795668	16.1436473015699	33.9300160667546	313.408457433639	79.5957271919593	57.5982291523079	1042.5879389106	12.3834495056629	407.636754443368	347.300077228004	46.7994691205219	98.1205099206994	694.194592785657	83.5286315331979	59.8397653267768	512.29611644939	NA	High-income	Norway	47.29196745	76.733	56878.47538	1.75	NA	100.19949	83954.43857	59619.71257	112.37321
350	NOR	2003	4560000	11.4268414135439	50484.6391180149	32.1661723237072	63.6221418999109	50.8280674742311	Norway	90	0.872789857	High SDI	1	246.335390742138	417.888696556899	0.886834890052426	3066.38331118617	2.31972140972988	35.5080514402304	354.886870043687	538.364540093572	436.165433041694	16.5020995184915	34.3639431708824	285.654421756184	78.5873258735484	55.9111048870554	976.731378400627	14.1066026413134	371.892719283982	322.678852933569	42.3719932900744	93.7270919758493	644.639898595616	80.9196254001558	56.8022752769355	477.870080261157	NA	High-income	Norway	47.13038445	77.084	57620.27958	1.8	NA	99.98498	84459.73541	59978.54593	113.46353
351	NOR	2004	4588000	11.6078657410937	51110.3235620606	32.6742286395167	64.9679908932064	52.1275986269508	Norway	90	0.875504618	High SDI	1	237.072413783626	413.34420331128	1.00178979049776	2921.21618084174	2.31352146090971	36.5293537653842	344.502368965144	503.710987468733	416.060975762727	16.7119124227267	33.9717511633386	264.270299096532	76.1928584438121	55.0403981787156	928.321016593833	15.4117176246198	344.480916744749	304.681430092737	36.5270046798402	91.51711060654	607.346680564591	79.3257791045787	52.9094970638142	455.240386052601	NA	High-income	Norway	47.31002953	77.399	61441.64962	1.83	NA	99.3522	86969.1515	61760.59186	115.38011
352	NOR	2005	4624000	11.429148418283	49298.733645867	31.996611967672	63.745207416558	51.921932869735	Norway	90	0.877893292	High SDI	1	234.362474557638	409.635685436373	1.02109482534732	2791.45211101657	2.37329230354773	37.5252624749533	341.712126471507	472.689661740198	397.915825330237	16.6152679788793	33.6913486832341	244.67566681048	75.4637373935673	54.1947638423917	884.9008970356	16.236145095728	320.525399032964	287.664884655025	33.6907776271872	89.6102533560983	574.571781915195	77.3837697441428	51.5499603921513	430.880600719976	93.4	High-income	Norway	47.12751134	77.675	67263.97408	1.84	NA	98.5115	89431.82533	63509.44407	113.75949
353	NOR	2006	4669000	11.3178050182365	50258.9782428302	31.6559578993773	63.7842921095336	51.3958812726141	Norway	90	0.880088554	High SDI	1	232.954176997443	406.709930597407	1.08418083086655	2687.51217417807	2.40352833321774	38.5246761226713	339.109603564523	447.630603014963	383.283751225016	16.2552565808471	33.1187229083269	227.974917942139	74.4782908735832	53.7155991723626	848.423128399283	16.327899240648	300.885806036454	273.671569631795	31.3816009196917	88.226349416604	547.927616933017	75.8241133538909	50.9333704358134	409.879204949798	NA	High-income	Norway	47.11821394	77.95	70912.76863	1.9	NA	98.59501	89951.77825	63878.68535	113.94465
354	NOR	2007	4721000	11.3260882846761	49945.9186206314	31.6238352031728	63.5396421401626	51.2313119866299	Norway	90	0.882329412	High SDI	1	227.062088973874	416.79877840486	1.16102838293933	2624.74758906447	2.42273355914111	40.0572831670267	331.61688934247	430.107917918866	374.382198097765	15.9071320366076	32.6882840906591	214.77653089028	72.8778423300509	53.0173354844998	824.079347799483	16.6290889339962	286.483311266246	263.709264461532	29.6870979103613	87.3904624464292	527.929433007704	74.9994390225035	51.1775057499521	391.403815709909	NA	High-income	Norway	47.3260005	78.234	71698.76607	1.9	NA	99.07673	91331.83866	64858.7265	113.58016
355	NOR	2008	4778000	11.321743155122	48898.2442466848	31.558619626287	63.131310005799	51.219591183452	Norway	90	0.885088876	High SDI	1	222.763181543261	428.996118521515	1.24874250088398	2564.22617874248	2.45031420174272	41.7525664360758	325.389249438115	414.266182181462	367.575149153765	15.6068448859624	32.3860249774883	203.004876841391	71.000674420887	52.1300816684723	801.598202425682	16.8369875365726	273.909870721488	254.119994248546	28.147717851253	87.6322942863552	509.706490894141	73.4345382142726	52.5015576038816	376.02434339217	NA	High-income	Norway	47.3863489	78.526	72813.44915	1.96	NA	99.26473	90480.41104	64254.09057	112.57491
356	NOR	2009	4836000	11.105236413929	49626.5887545443	30.707322767639	62.929774196192	50.918596613875	Norway	90	0.888129713	High SDI	1	224.802384584564	435.393506965749	1.35116293294693	2504.20704248842	2.54930762427524	43.003767844443	326.024231944312	399.043725006495	358.567584571659	15.3767084618983	33.0502160571938	191.243585047351	69.1136786627952	51.7970578458702	778.345410368306	17.4856848478761	261.87809325673	245.985345273432	25.2292211552489	86.780931446734	491.907829513155	73.3180253531763	52.7159012000801	367.264473439773	NA	High-income	Norway	47.50368085	78.815	66783.78747	1.98	NA	99.15568	88737.91081	63016.66507	111.31356
357	NOR	2010	4891000	10.7963383774269	48094.3614678662	29.6799874553903	61.2172765223059	50.0153787444554	Norway	90	0.891852353	High SDI	1	210.831436586879	435.739118655243	1.45522673462808	2435.68360084323	2.46254460602206	43.7563827989209	311.169635056155	383.092057228632	348.601557747471	15.0988453636247	33.2505010176499	178.972602361438	68.1025684594282	51.4668297172067	753.972822731221	17.8697187321449	249.262888915462	236.883101063549	23.8941789963716	84.9248694174894	473.021333882106	72.7030685163194	52.0677437594262	354.232217704886	94.9	High-income	Norway	47.30575021	79.102	68568.62814	1.95	NA	99.08012	88706.53211	62994.38169	112.6066
358	NOR	2011	4944000	10.9217819166211	48810.5488446649	29.8995217448961	61.8608163081431	50.3905684887958	Norway	90	0.895889911	High SDI	1	200.145470027143	434.527332735849	1.49232917047381	2417.69559414454	2.34762131353822	44.2037520600915	300.207720762633	377.570128437875	346.151358431221	14.8408825979123	33.2968921079715	172.061206187028	66.9762729456202	52.2658337438744	747.854248175039	18.996271816104	244.20455114037	235.281942756486	23.3446437502983	84.2327276151474	465.467778481291	73.4613454809272	53.9056879225137	348.964044635913	NA	High-income	Norway	47.4622353	79.455	69514.20926	1.88	NA	99.40241	88332.65615	62728.87605	112.1876
367	RUS	1992	148798000	9.3086323124675	34694.3669776451	26.5360394504299	49.8110720700435	39.0760635623323	Russian Federation	62	0.703623408	High-middle SDI	0	723.102243536005	399.754025346912	4.33760500171905	8509.13829651392	52.6891437283723	22.8195561997306	1170.68224233865	1449.74917766208	1342.2378838572	14.5899699349229	80.1010514223737	846.896398218359	216.167884408058	66.7502123130475	3076.7759958084	205.28582800814	1142.05494785169	717.169538342198	113.937594976634	115.706172629777	1900.79885596445	95.0963299976932	772.722846112197	2501.61858214903	NA	Central Europe, Eastern Europe, and Central Asia	Russian Federation	47.77488462	73.385	4669.676334	1.552	NA	110.4413605	7654.178838	16755.8577	94.27446747
368	RUS	1993	148843000	9.12223162869872	35040.2128787665	26.1953272011867	49.1768073851535	37.3397622383066	Russian Federation	62	0.708068368	High-middle SDI	0	725.89252016993	490.793808603994	4.33408263228369	10400.5961695745	52.7963693603315	23.4824762037836	1165.75281032235	1776.06081127748	1622.69823499478	13.8830124532631	93.9814438835118	1082.3249430472	210.124347071649	77.5655120074014	3790.1028185127	204.035358943261	1454.53459045686	913.693001130166	142.965216313184	141.639538999449	2363.34936931805	109.693012289203	964.367950065336	3076.41659983678	NA	Central Europe, Eastern Europe, and Central Asia	Russian Federation	47.53966005	73.381	3572.270459	1.385	NA	109.4814301	7006.487748	15337.98911	92.06790924
369	RUS	1994	148764000	8.6803580844254	33568.0452168371	24.7879463364174	46.5636871204798	34.9337470206736	Russian Federation	62	0.708233756	High-middle SDI	0	715.409118228953	534.271767556099	4.02514900937664	11588.4975252586	50.2569629986456	22.572693662421	1135.11845743567	1980.7943710554	1782.78870206065	12.8980617352275	103.303816359363	1236.77608486539	205.226137846235	83.5312104906608	4248.48943762119	190.195073484582	1672.39502774119	1045.57210879107	161.373696201996	151.430373850996	2650.04263740255	117.561469082855	1086.19872405605	3451.39668635367	NA	Central Europe, Eastern Europe, and Central Asia	Russian Federation	47.35739661	73.376	2915.014424	1.4	NA	107.1764679	6170.268238	13507.41062	90.77036285
370	RUS	1995	148602000	8.17237676439661	32790.9809880155	22.6257917789461	44.8626383154122	34.922804704415	Russian Federation	62	0.713982293	High-middle SDI	0	671.869588156139	480.184401069524	3.76721853764145	10966.2038364456	46.4529484956798	19.7882858510972	1070.20242741973	1863.40966125888	1667.6609255903	11.9287824605573	101.202926867384	1168.27428568383	200.784135936341	79.8943948112804	4025.28848052355	175.046804419354	1597.19007766512	995.687543317416	151.587230970482	133.36811637449	2495.00027904313	112.355658537141	1021.27017608559	3272.91226337807	60.5	Central Europe, Eastern Europe, and Central Asia	Russian Federation	47.323247	73.372	2632.543507	1.337	NA	107.8706512	5891.426633	12896.99501	91.14089966
371	RUS	1996	148375000	7.86993080400388	32096.4136376496	21.6736494078927	42.329374448509	34.4048330680496	Russian Federation	62	0.718480539	High-middle SDI	0	622.479420344742	412.918728559029	3.47092440413307	10186.3471320804	41.4177041546726	16.8997285485619	997.124684120878	1729.66763300672	1531.24903870898	10.7243846844163	96.2443285025239	1065.04152013596	196.832825332389	75.6534246125802	3726.79600271217	157.572268755786	1487.03761083612	917.758884833802	138.358605603296	111.581838410281	2291.07056771572	106.648814402328	934.046051027682	3039.48503123389	NA	Central Europe, Eastern Europe, and Central Asia	Russian Federation	47.40764199	73.367	3157.133474	1.27	NA	108.4834595	5647.513095	12363.04087	91.47483826
372	RUS	1997	148080000	7.9605815355486	31866.5339696124	21.5363831131111	43.2041246877662	35.3627206117914	Russian Federation	62	0.71870701	High-middle SDI	0	612.825593455348	359.405032083578	3.33214762411627	9597.44521621519	39.8691312310446	14.5584238439697	976.656757441778	1624.04971540167	1428.71631549865	9.55197549497884	92.0940654554532	980.785156671609	193.644798476455	72.5709902782067	3499.1409678164	151.320102624888	1397.93266501495	853.521433145776	127.993811177863	95.0899558155831	2132.37387805132	102.519913361423	867.551924615578	2859.42574964306	NA	Central Europe, Eastern Europe, and Central Asia	Russian Federation	47.62492154	73.363	3281.97715	1.218	NA	106.3218002	5696.698951	12470.71423	91.30079651
373	RUS	1998	147716000	7.730236684624	32038.544311561	20.61443000206	42.8242901677403	34.6125071587208	Russian Federation	62	0.720192238	High-middle SDI	0	585.832638185096	334.923174292651	3.15524693462976	9497.91211489111	37.264284372704	12.8917179646234	935.888587258212	1607.62703256933	1398.63463914525	8.3807247002928	91.5212723016496	965.468759456683	190.325807904115	72.4485030934238	3463.69860527682	142.558822700968	1393.1048183774	846.657961416563	125.877788760133	87.5276048672743	2104.48113760628	102.292007059571	856.559985501162	2831.41468305314	NA	Central Europe, Eastern Europe, and Central Asia	Russian Federation	47.75088285	73.359	3062.287794	1.232	NA	103.7480164	5295.510915	11592.46854	92.08006287
374	RUS	1999	147276000	7.24137370197951	31816.0340216287	18.7592302779039	41.4127653832013	32.7233650751313	Russian Federation	62	0.721760184	High-middle SDI	0	577.702707867299	353.551793637507	3.11433850835455	10422.7857008021	36.3827388466885	12.0270403936543	921.811188606167	1769.50226395495	1519.17130511852	7.49725219746552	97.7111645851433	1079.86805958052	188.032627851063	77.9805439068263	3811.91143910347	139.862787720604	1560.87564753819	948.333746308781	139.07268104809	92.2416577980819	2333.50851578323	109.567094411801	950.976654700725	3104.15067992893	NA	Central Europe, Eastern Europe, and Central Asia	Russian Federation	48.28074759	73.354	3707.639334	1.157	NA	102.9470978	5672.081232	12416.82328	92.3913269
375	RUS	2000	146763000	7.02762315548576	32026.0515225968	17.9658717707726	40.9466008738986	31.7091645512085	Russian Federation	62	0.72175577	High-middle SDI	0	573.123676965185	372.064981319623	2.86066683829073	11062.8244729578	34.5198822049723	11.5395343666439	905.80672553841	1869.11396474512	1605.07251226374	6.78878832907597	100.619114447368	1166.49430366827	185.762508349364	81.2326593173119	4062.27933194803	131.752698003367	1681.45869752652	1022.71466880629	149.124921130478	97.3032661788617	2503.90482297109	113.054790603393	1019.07013780105	3288.17352815234	62.5	Central Europe, Eastern Europe, and Central Asia	Russian Federation	48.34764609	73.35	4564.453742	1.195	NA	102.79093	6329.211487	13855.35526	NA
376	RUS	2001	146170000	7.25090255549723	32158.3919363646	18.4798158092547	42.1342277212582	32.4308501971787	Russian Federation	62	0.722315033	High-middle SDI	0	574.532609060838	377.435448665844	2.5980627864783	11352.7147653104	33.7175135048234	11.1681832414075	900.641944060749	1904.66492459412	1643.87881584773	6.36952193612735	101.200039640439	1207.02280899487	183.606094643742	82.6836504363989	4175.08525560694	127.876584831052	1736.80589783383	1057.03060263162	154.150756728983	99.2158058096402	2588.81191609928	114.024062064353	1047.98194736628	3353.64453355871	NA	Central Europe, Eastern Europe, and Central Asia	Russian Federation	48.36082027	73.346	4717.26837	1.223	NA	106.08295	6771.307955	14823.15411	NA
377	RUS	2002	145521000	7.67232663190635	33437.7662007702	19.5777838760204	44.4018555795725	33.7566454829337	Russian Federation	62	0.723711028	High-middle SDI	0	552.170636792873	388.337089832122	2.33812539387075	11771.6012434154	31.3838272686077	11.1808845872442	866.830931759961	1959.93235687044	1706.46833333752	5.95098729944817	102.106066383591	1261.9764494599	181.729957214683	84.9186700977389	4331.32475882911	119.183219167078	1809.52578171913	1102.29314820514	161.359355343296	103.550124729818	2707.3815709577	115.960249064168	1090.19979540468	3447.95508065588	NA	Central Europe, Eastern Europe, and Central Asia	Russian Federation	48.8343279	73.341	4905.623875	1.286	99.44097	113.94554	7087.770425	15515.92603	NA
378	RUS	2003	144880000	7.76210806633093	33592.4300234442	19.7526095678508	45.1562522053405	34.2859980526797	Russian Federation	62	0.727522332	High-middle SDI	0	535.033187842925	397.678064815867	2.20918634262659	11972.2256702118	29.91775388139	11.4712101954231	842.747723860321	1976.36984851372	1741.40540871644	5.67049619245224	102.266216299303	1296.90040532366	180.015367885527	86.511360090168	4410.86168551574	114.434201460342	1841.77411124074	1129.42837998031	165.883111375415	108.383494754692	2779.64000873916	116.876143358691	1113.20166753437	3475.41821055655	NA	Central Europe, Eastern Europe, and Central Asia	Russian Federation	48.91486583	73.373	5258.674783	1.32	NA	121.05115	7552.02881	16532.23981	91.50807
379	RUS	2004	144331000	7.85238288815433	34066.2584543306	19.9210213689007	45.7347967965534	34.4321616133787	Russian Federation	62	0.734455737	High-middle SDI	0	503.864137264468	394.486096486306	2.09479918466834	11670.0604319575	27.8022187525296	11.8645341302156	802.140770497037	1906.67729732258	1709.27207004596	5.43306664110841	100.267424357388	1275.20169713434	177.839192309187	85.1686242985392	4302.77857991385	107.796776998531	1787.83949915809	1107.02123565732	161.744255075723	111.421915484287	2726.22616585292	113.716056879432	1086.85001242765	3362.78707610918	NA	Central Europe, Eastern Europe, and Central Asia	Russian Federation	49.04633446	73.418	6066.253406	1.344	NA	NA	8194.16002	17937.93719	85.31643
380	RUS	2005	143933000	8.11941868640421	35073.7213925558	20.4840322693724	47.2211191505615	35.9365179654655	Russian Federation	62	0.741852287	High-middle SDI	0	472.272733072514	417.093128566821	2.00339002884108	12043.8830114227	25.8435225421338	12.8643551190523	762.448823617571	1951.06830251392	1782.44014156178	5.26302904510685	100.810868187614	1330.93065693989	175.998975075034	88.6944675419085	4439.41716421478	102.099407362769	1839.22800207273	1148.70038596544	168.752751913853	121.852448336915	2841.67364482597	116.902967889583	1124.78899955997	3428.77508761901	66.2	Central Europe, Eastern Europe, and Central Asia	Russian Federation	49.19105263	73.463	6740.255471	1.294	NA	95.22629	8718.682235	19086.17527	82.91108
381	RUS	2006	143715000	8.22047954654487	35630.029320877	20.6286922931295	48.4453918705745	36.510925361499	Russian Federation	62	0.747292735	High-middle SDI	0	461.625774267576	379.564718754499	1.89079037842767	10804.9527037928	24.9315017067862	13.3711274754182	743.662331294714	1720.45091566019	1627.48548553417	5.20086127422445	92.4870071605842	1177.62590655325	172.516210607367	83.1425492473625	3954.24681636857	97.6643239307733	1612.0427368772	1012.33122395768	150.259667038987	114.48981904235	2547.1939862754	108.28702186466	995.470738742308	3012.33520572814	NA	Central Europe, Eastern Europe, and Central Asia	Russian Federation	49.34330343	73.508	7591.96629	1.305	NA	94.99946	9406.701763	20592.32734	82.7076
382	RUS	2007	143652000	8.52404102420017	36797.2811590611	21.179485397696	50.4733235279248	38.4380878748492	Russian Federation	62	0.752103705	High-middle SDI	0	457.833509718636	360.273660793717	1.75976753993833	10105.5645836333	24.2988348423436	14.2517595615751	730.68304503501	1587.30358350359	1550.28909564727	5.22267637790547	87.5658534050228	1090.95682531419	167.735930197812	80.1550195038217	3674.0300162449	93.3515748897761	1475.60153792601	932.48585076198	139.891187176933	113.1065654923	2383.53349544036	103.164894310462	920.378860032199	2753.43694016241	NA	Central Europe, Eastern Europe, and Central Asia	Russian Federation	49.23533115	73.553	8692.563496	1.416	NA	95.68133	10297.35799	22542.07392	82.9499
383	RUS	2008	143677000	9.1060752262321	37192.8175069162	23.0671925941562	52.7521263959505	40.1469137808095	Russian Federation	62	0.75742472	High-middle SDI	0	444.982446801897	362.457185281106	1.63204132307466	10026.3161289608	22.661729189156	15.5778681538385	705.883566862239	1560.99031504557	1564.84105338656	5.25235949661244	85.2421640960503	1081.82741887612	162.896067686328	81.121485602217	3629.07051553578	86.6241149843538	1442.00008797352	917.898025911188	139.171763634051	119.467447263165	2373.49333908701	103.25700309344	907.934534461333	2671.45063803103	NA	Central Europe, Eastern Europe, and Central Asia	Russian Federation	48.85367998	73.598	9122.364611	1.502	NA	97.58452	10761.08363	23557.22146	83.12724
384	RUS	2009	143690000	8.95920535025616	37214.839485785	22.5954783348415	52.4977791689779	40.0237393640687	Russian Federation	62	0.762693154	High-middle SDI	0	435.928679811593	336.741493810921	1.58312156728865	9415.51230534711	21.3151923220287	16.223101709912	686.965469262588	1465.1983507493	1484.67760560962	5.32507182141897	81.528045839808	1005.35442918431	158.415301757896	78.9654510750423	3383.88382157488	81.4953338721891	1333.31229182011	852.87817367651	129.311690698619	116.067767413568	2218.77541027588	100.2080380206	843.226509666927	2471.10865482177	NA	Central Europe, Eastern Europe, and Central Asia	Russian Federation	48.97907059	73.642	7487.59194	1.542	NA	99.36153	9907.181762	21687.93431	84.77162
385	RUS	2010	143618000	9.04335928250613	37909.3775384955	22.8296440701235	53.0720787768727	40.440350410383	Russian Federation	62	0.767898662	High-middle SDI	0	418.239526417317	336.359113167937	1.5117467802027	9393.65639692714	19.4255446478357	17.349632389846	658.88640542926	1463.94166087917	1495.78710311619	5.33130193510656	80.7868685778736	1001.81814446319	155.259559401128	80.3320437243708	3362.62271778792	74.7370075468032	1318.88583885638	847.212534791036	129.141144128038	120.347911981511	2218.56301950056	101.374546802933	836.948266566543	2425.38754350748	72.1	Central Europe, Eastern Europe, and Central Asia	Russian Federation	48.75168759	73.687	8426.137374	1.567	99.68427	NA	10345.24773	22646.90995	NA
386	RUS	2011	143438000	9.00705230040102	38205.616884472	22.6073808294941	53.3609152934017	40.4919605089082	Russian Federation	62	0.770132164	High-middle SDI	0	431.970434908492	311.251466271454	1.52178248836811	8660.3862718828	20.4645163133426	17.926006028499	674.986008004693	1344.90887694598	1392.06773017954	5.47024366115605	77.9500272119371	915.772535244259	153.427505218005	76.0578960720945	3088.95154416655	78.444374860759	1194.69037035547	773.131002733441	118.547751872609	115.261454655864	2043.37953347429	95.4590566947481	762.907281819327	2197.26643741847	NA	Central Europe, Eastern Europe, and Central Asia	Russian Federation	48.81000383	73.732	9248.529963	1.582	NA	101.0762	10778.055	23594.37371	91.82773
393	USA	1990	254507000	13.9251287571305	42268.4276815863	35.9553057388577	72.6142773470854	53.9499900391379	United States	102	0.781333432	High SDI	1	780.205864630871	544.535995910887	1.05772338880671	3979.80394166637	10.5398364503921	55.4139410128046	886.470818006532	545.930991912952	453.93540704581	8.2424474342912	117.042701445386	277.511232616493	58.0253319350236	54.1581143961356	1164.30995533008	34.2331754736527	509.134697673488	449.848135899475	641.440488457425	383.766151238035	942.626143100482	70.5628442351048	94.2534555872522	636.189146183006	80.7	High-income	United States	44.31331295	75.3	30140.02372	2.081	NA	106.0332336	36123.55613	37153.71385	91.48178101
394	USA	1991	257077000	13.9015120669278	42516.4208709651	35.7938507116461	72.7641893844021	53.9480792346418	United States	102	0.783813333	High SDI	1	742.448610212211	540.177385751112	1.08107869206706	3899.39294277543	10.2087508030778	54.8610439790572	845.276634648285	529.379678806129	444.697402454761	8.36642502910118	119.643534656143	268.987160149148	55.5487199775083	53.613891756583	1143.67325159537	33.3527816556068	491.873860529731	434.983746681385	624.443555684461	380.264881366934	914.787662579349	70.1796081755152	100.233230230325	624.14480439348	NA	High-income	United States	44.43054756	75.701	29873.76766	2.0625	NA	105.328598	35581.82678	36596.53567	91.532547
395	USA	1992	259652000	14.013775009121	43554.1518929563	36.093058057429	73.867787961403	54.752792926356	United States	102	0.787207713	High SDI	1	703.339270046688	534.375898539827	1.08477690061918	3798.24073784378	9.77505593804282	54.2543179118127	802.458055359019	510.325503594484	433.144066626254	8.42935238170641	120.636481175277	259.539383220542	53.1139727759769	52.7052671541151	1118.28604294736	32.2800388120281	471.766762465822	418.024806391851	604.179627610028	375.247995521504	882.846297757753	69.3489169584748	96.0290737483444	608.458466934181	NA	High-income	United States	44.56491901	76.097	30487.79986	2.046	NA	NA	36314.45651	37350.05825	NA
396	USA	1993	262290000	13.8610466918056	43411.218334515	35.4475226269452	73.5297063156518	54.5055496129824	United States	102	0.790436366	High SDI	1	682.651356158561	545.856139698218	1.08193604152623	3823.40783284375	9.78067051117459	54.7523349850413	779.693515196505	510.887467789737	435.972937284358	8.45705607980416	123.821843254826	260.020917987109	50.9520222596599	53.178877311846	1130.03649833789	32.3705349444436	469.728260832198	415.870233303154	606.188359744007	381.388484197784	882.002802745763	70.415324376073	95.1204076240537	612.5442664481	NA	High-income	United States	44.68628096	76.488	30786.53251	2.0195	NA	103.8992767	36817.17162	37867.1096	96.49262238
397	USA	1994	265070000	14.163147438559	44405.4647690407	36.2028938978791	75.1448211256353	55.5202117828468	United States	102	0.793419383	High SDI	1	657.85719118346	546.58022491062	1.05438612557208	3765.5467441362	9.51985077988772	54.6663568257845	752.015667525729	499.44264559694	430.562547364539	8.39355072239557	125.577959469206	254.319183889153	49.1563018517587	52.6068477726212	1118.07341077245	31.5232889362503	455.389549144913	404.101435671284	592.694302487456	379.715220861196	856.559646965574	70.1216733097429	93.5502798683621	604.410081418135	NA	High-income	United States	45.1584073	76.875	31792.7438	2.0015	NA	103.1154785	37780.89488	38858.31595	97.86335754
398	USA	1995	268040000	13.997478292527	44377.8885621956	35.791694701723	74.193039594513	54.824893234371	United States	102	0.798180965	High SDI	1	623.442021259211	547.746434675888	0.999732162673338	3751.28602260876	9.03869335598776	55.0696442779135	714.498446928806	493.659871579477	458.241522291039	8.20704042249134	125.944177918468	251.135016118439	47.7062927659473	52.2316913641241	1113.869611484	30.3443764592594	445.395143366449	394.187904232682	584.95426913901	379.607840871792	841.454111348221	69.4252748599819	90.0530170721016	598.493890833957	85.1	High-income	United States	45.21167933	77.257	32444.18737	1.978	NA	104.1064072	38355.1696	39448.96761	96.67398834
399	USA	1996	271232000	14.0166796318165	43081.8813362023	35.9371913976825	73.5810121610145	54.466179543882	United States	102	0.802518883	High SDI	1	603.782205554967	541.749993346702	0.828862548033238	3684.14889176549	8.94348229051566	55.0071480735788	692.717817406729	481.861062542752	478.241651731948	7.89519914238552	119.167401307759	244.417458627773	46.4082616025874	51.0441532407691	1094.67275543161	29.9676372265612	428.094191902092	378.122273366323	567.896760486336	373.743832661094	813.287781607801	67.7241586602063	86.8655768990662	584.586643631406	NA	High-income	United States	45.29732418	77.636	33495.83485	1.976	NA	103.5598297	39348.19014	40470.30673	96.54429626
400	USA	1997	274606000	13.8791817863207	43683.2633112616	35.5166998274874	73.3458433087453	54.1188413779276	United States	102	0.804036556	High SDI	1	600.086656029939	538.524027885661	0.686446298968031	3629.24286615456	9.16357314612213	55.0223105725191	687.424597778183	472.418612340077	498.188007431157	7.43590890986406	111.469352092345	239.252504919009	44.9741014377266	50.0346257977816	1079.35526910952	30.2087299757603	412.451678734278	363.832901018155	553.431760985644	369.373150611512	787.540248885899	66.2591496607811	83.617393088933	572.439912955708	NA	High-income	United States	45.46882709	78.008	34882.99365	1.971	NA	NA	40561.48517	41718.20205	NA
401	USA	1998	278054000	14.0657971681463	43954.7513623389	35.962437592129	74.3279015539488	54.9939305976719	United States	102	0.806286831	High SDI	1	602.105763233706	538.815205524586	0.565255548609783	3592.79290787209	9.5069022630365	55.3217261961586	687.9119116856	465.382181194774	518.605819776336	6.94580024306715	107.26985935905	235.701156253028	43.3932790704966	49.3000482285009	1068.12519277084	30.6048186524327	399.048837444721	351.391932261136	541.829059593985	366.360716766555	765.296771027864	65.1602565658993	79.8096576735838	562.839252504279	NA	High-income	United States	45.48464908	78.377	36528.76063	1.999	NA	102.5620422	41854.99852	43048.60332	96.46502686
402	USA	1999	281419000	14.2679664987967	44394.7324285907	36.4271190574709	75.8038193896749	55.6925515203236	United States	102	0.808523786	High SDI	1	601.747365712553	546.565148505569	0.4658176020585	3591.92897260363	9.71765132965576	55.7628295381564	686.592359303187	466.626826635079	543.124240253078	6.51718211646707	107.391500128862	236.69510970154	42.4112103200948	49.1724185311179	1069.83966850407	30.9725808259644	392.703705864099	345.837308090282	505.370972051143	368.344661839941	747.869452194517	64.9482402519636	76.4693553393901	564.745674204399	NA	High-income	United States	45.54113157	78.742	37616.63999	2.0075	NA	101.9308319	43375.49815	44612.46397	94.39196014
403	USA	2000	284594000	14.2881791782554	44884.8453206216	36.426797470564	75.6485913993624	55.7922063923586	United States	102	0.811953145	High SDI	1	597.005171843547	545.254462244685	0.391825789099808	3552.48191445476	9.83477625348774	55.9679748913455	681.064600111206	462.32448807885	555.084073663945	6.24905070489561	105.860581476271	235.22114872084	41.9475562727185	48.5481287637964	1061.1265536444	30.8831304905596	380.913307258757	336.611451023207	477.541009457946	362.958928963198	728.972921495398	63.8907358889305	72.4073019185025	561.868061068792	86.8	High-income	United States	45.55484597	79.057	38538.5205	2.056	NA	100.72996	44699.76293	45974.49362	94.04964
404	USA	2001	287533000	14.0412020068213	44540.0820310921	35.9158682582336	74.6687898389588	54.8333853205176	United States	102	0.817149683	High SDI	1	585.859331592588	544.479191578922	0.377079150787474	3521.77717402147	9.93321826100916	56.3348063056233	670.01831383524	459.722399197445	566.098787351487	6.10818932330515	105.433646161107	234.775082489743	42.4166164783413	48.1427337551412	1054.79504479476	30.5898356180528	371.096965470414	328.70339977101	454.424291389234	357.708041930575	711.952964646057	63.2085433259618	68.5833994602004	563.184567767239	NA	High-income	United States	45.61294004	79.234	38892.78414	2.0305	NA	101.32613	44755.46469	46031.78386	95.15113
405	USA	2002	290270000	14.3847865545396	45069.1362339907	36.6805616655693	76.6047858798021	56.3472072568931	United States	102	0.820797197	High SDI	1	590.457239546151	540.382334911491	0.368503192933924	3488.17431130794	10.4220984150225	56.8606398062962	676.060571419802	456.120514132508	572.94871060263	6.00889185803894	105.078591059819	232.614496955393	43.3653683942312	47.7720068517423	1046.83851801732	30.9227170236186	361.765582590129	321.068839362844	432.674838419641	349.287940948016	695.568827216768	62.5442812147527	64.4261445590965	567.884191327248	NA	High-income	United States	45.66406006	79.409	39061.42911	2.0205	NA	99.8794	45093.53068	46379.49069	94.38052
406	USA	2003	292883000	14.1460029014703	45043.6173010812	35.8883367243008	75.5901465673118	55.7944588765414	United States	102	0.823439857	High SDI	1	591.311133422751	534.284104693515	0.358568711078046	3436.91931039279	10.7944972446838	57.199160445513	678.733818516935	448.780365431365	576.327258597422	5.92887244109951	104.403710838505	228.008922825397	45.0025942187419	47.0635678741584	1033.88263322409	30.9702477630354	350.58280368928	311.176729487945	407.811807403262	339.965810222229	674.412294745124	61.576785684532	60.2468947915161	569.795261426725	NA	High-income	United States	45.81433921	79.583	39656.62293	2.0475	NA	101.11396	46030.54428	47343.22569	95.05544
407	USA	2004	295487000	14.2975353261382	45246.9388651058	36.1289178972291	76.6253230776055	56.5684067715576	United States	102	0.826051432	High SDI	1	581.197997455164	516.219785644177	0.344158085228451	3313.01170097362	10.8094456058175	56.961213738373	669.604744623907	431.109890327669	566.98463225561	5.85711270258409	103.156236271593	217.573833514437	46.6018637091104	45.5358429414141	999.982022082863	30.4039008145914	332.142417186156	295.655823821026	356.252755016325	323.533489397223	640.268430910572	59.8693725073824	54.508643652463	562.048860687042	NA	High-income	United States	45.74547305	79.757	40749.88909	2.0515	NA	101.24966	47400.39566	48752.14196	95.11339
408	USA	2005	298166000	14.2845168453039	45483.7806921311	36.1662458036624	76.4318568998854	56.1001337017822	United States	102	0.826212496	High SDI	1	585.948217373411	516.773125819165	0.338227393740297	3302.87087328154	11.1315863174745	57.8400912776825	676.404468712636	428.723110085411	575.123192669045	5.84999295897689	102.586701003124	215.336679148413	47.8903099817764	45.3017847458872	998.354166461156	31.0016382975307	327.288914906903	290.973308237091	338.91896156551	319.216286212458	629.974372446307	59.5259241591737	51.1651669797673	570.596804360874	87.3	High-income	United States	45.77716454	79.928	41392.34534	2.057	NA	101.87402	48593.97897	49979.76343	95.05248
409	USA	2006	300943000	14.2893295768029	45116.9154595408	36.2106078275524	76.3904965875774	56.1704309691682	United States	102	0.825880763	High SDI	1	583.716724639905	507.110434320088	0.33328010050639	3244.61581882114	10.9738763960917	58.4231911032345	675.264174890597	418.435561117099	572.872092615093	5.87361902253949	102.830476339814	208.934672080968	49.2234552352039	44.677195212319	982.90422415569	30.8256734862558	317.408123725135	282.34285824521	316.923736391717	309.645708355487	611.52586915412	58.735061380395	46.8470165258844	570.567104361194	NA	High-income	United States	45.75943437	80.099	42450.39293	2.108	NA	102.20104	49386.87084	50795.26668	94.7313
410	USA	2007	303787000	14.1131677006323	45467.8921131504	35.8250544288858	76.0332395754028	55.4304373404144	United States	102	0.828843228	High SDI	1	579.220744893884	496.995218682777	0.332185805474201	3178.61487410914	10.7532532348793	59.2874005194462	672.509670027443	405.496629388117	567.743829464021	5.95823606020852	101.235265656785	200.804645277929	51.1339465554257	44.0210104007697	964.133324030408	30.7070494211791	306.231302631276	271.694873178086	294.257529680266	299.398144227466	590.710475851842	57.9092852212362	42.7283122731781	567.446445702684	NA	High-income	United States	45.81304447	80.269	42267.53063	2.12	NA	103.09321	50030.52774	51457.27914	95.07886
411	USA	2008	306657000	13.7981750881258	44841.5444489878	35.0591909540599	74.4466646020073	54.0709904729743	United States	102	0.833787118	High SDI	1	559.1176843185	490.837942618836	0.328601349750954	3160.75576057569	9.82407872631521	60.4653346159422	653.227226416242	399.880258488365	569.660730105697	5.97198148529404	99.7406841269075	196.570989966346	53.2992233270289	43.945089140218	959.172617727835	29.8499183671774	302.257635652226	266.726275386401	278.940777602208	291.945296964264	582.6488773955	57.9489344507544	40.9169008763337	572.388384026394	NA	High-income	United States	45.96262834	80.438	40855.15143	2.072	NA	103.23487	49632.92337	51048.33605	94.98499
412	USA	2009	309492000	13.6481968832965	44267.5559692784	34.5585784320276	73.463296082537	53.4471763866214	United States	102	0.840060786	High SDI	1	531.383643700705	480.315507118787	0.319775567418026	3126.22585077998	8.93532653274549	60.957786948568	625.827310462402	392.826509609292	570.037975491498	5.94484753943142	98.7177880312495	191.761714013496	55.2561326291188	43.8910624765169	951.298636146182	28.733058637983	297.70536154612	261.543013199083	251.008338633774	282.627871467683	572.601029203028	58.144131916858	39.2442017006031	573.684996939172	NA	High-income	United States	46.16950265	80.606	39973.57281	2.002	NA	102.21191	47924.85943	49291.56219	95.22326
413	USA	2010	312247000	13.4939326032219	44747.4390067532	34.1133979838944	73.1340012044294	53.1795348130402	United States	102	0.846000018	High SDI	1	506.858770770731	462.737610625074	0.306808516982056	3064.9868656448	8.13814893585155	60.5985863891195	600.750185904775	382.517554099896	563.901891452187	5.8522441870486	96.3471333670999	185.374831663149	56.2331281970627	43.3524526984806	932.522648197401	27.7130683354232	290.579035808997	254.361424034033	235.608555502195	269.997540148627	559.197622459179	57.6902711156771	35.9515257335115	569.740294605298	88.8	High-income	United States	46.17322247	80.772	40911.95717	1.931	NA	100.3335	48902.23209	50296.80719	94.84594
414	USA	2011	314912000	13.280739818216	44146.0002611875	33.3826723342549	72.2384625098175	52.4192047910621	United States	102	0.849742642	High SDI	1	501.042117245063	455.005652861518	0.298527519681629	3076.72856302551	7.74559025856445	60.2382984317222	595.710658062602	383.157466216099	573.277245230969	5.7488649451983	95.5726015837869	185.62021349163	57.302670019551	43.6668688809197	935.017079227236	27.7228034788441	293.390548406157	255.222735608085	230.023560128456	263.983199392844	560.275633199701	58.2751338755018	36.3617338679338	577.065679585613	NA	High-income	United States	46.10129028	80.944	41544.51263	1.8945	NA	99.38988	49403.77547	50812.65339	95.99382
421	ZAF	1990	36793000	6.31310874748349	21253.3131900103	17.9517189607871	33.5145293582683	24.9695102204385	South Africa	196	0.557025818	Middle SDI	0	5529.58062598646	5.99693573035792	113.641474874525	1830.77334386657	1644.53006473013	3.77120233395514	13105.2618942482	392.342832922216	240.617268415791	1649.79940351881	371.988790877998	129.062664613118	432.667068295282	18.417624603316	498.922857631691	6232.35496217511	214.177599055831	106.224813592019	6.95261267461767	52.1569655058511	412.473876674461	29.2104512963102	123.359020589547	706.88144895668	40.1	Sub-Saharan Africa	South Africa	39.67816242	52.037	4034.530457	3.964	NA	104.8057404	5866.450582	9588.188469	68.88433838
422	ZAF	1991	37694000	6.3018788990593	20683.4262642917	18.0424280585022	33.0050044268197	24.3522818453659	South Africa	196	0.560441171	Middle SDI	0	5291.46932461539	5.95301080869235	104.853874295826	1839.58229715449	1554.31242479913	3.55601100759831	12384.6614563214	392.906990123918	235.916739784991	1545.77588817359	360.174207765747	128.084720602195	415.750637900718	18.7162807640116	501.481415374847	5820.72045197164	213.638533949068	106.145421009013	6.90681684783801	51.6596570561048	415.223603590572	29.7095787008687	123.252305432635	710.137532801891	NA	Sub-Saharan Africa	South Africa	40.22824205	52.554	4071.973001	3.784	NA	105.6041489	5719.891041	9348.650016	72.31453705
423	ZAF	1992	38650000	6.41196534209227	20563.9878008714	18.4635402312874	33.2678101363342	25.0270913751299	South Africa	196	0.564762673	Middle SDI	0	5068.75650248919	6.06307044353554	96.4472000889131	1909.46468680333	1465.77647785312	3.35495139404024	11745.9940467127	410.089173359862	240.288486927416	1463.81563736005	387.799276629491	132.484593410815	406.895435744012	19.3419191296448	523.523860118876	5456.74487195389	221.667870270187	110.80978573479	7.17714229175148	52.4673665849268	431.459700015837	30.7160371679687	125.861938157872	738.703469876544	NA	Sub-Saharan Africa	South Africa	40.792623	53.038	4047.118245	3.607	NA	NA	5476.885034	8951.478444	NA
424	ZAF	1993	39623000	6.22841628650693	20638.5690361984	17.7204762729843	32.4817935884017	24.4475899511374	South Africa	196	0.569653456	Middle SDI	0	4854.30721235964	5.83312563022271	88.463509419754	1867.45367623639	1374.7415258332	3.08164760033758	11113.0737984504	395.356896520777	228.239503696202	1394.28903454559	373.044927314001	126.137758417204	380.777672667115	19.2060700670826	510.108807512101	5101.41410833298	213.703094168887	106.055639979909	6.84778198393463	49.7862025010409	422.303537408397	30.5336113310568	119.381072609989	718.530023964413	NA	Sub-Saharan Africa	South Africa	41.39995554	53.521	4153.639509	3.438	NA	NA	5417.896512	8855.066983	NA
425	ZAF	1994	40562000	5.895421419663	20708.6498788148	16.697097276454	31.463141252992	23.028042529938	South Africa	196	0.573549363	Middle SDI	0	4688.6693383414	5.87512521159418	87.2483336390734	1967.45659788425	1313.6767715439	2.92621112352263	10544.988784673	416.366523229485	235.672224807678	1249.19962766104	406.529128887602	131.68664941504	367.661671349779	20.0124252441325	537.04058488347	4784.63022097362	225.346532787328	111.140530320306	7.18854211562072	50.6509688664659	444.827001355144	32.1270380199825	123.836384795038	754.136790128759	NA	Sub-Saharan Africa	South Africa	42.02861633	54.004	4121.941679	3.283	NA	109.4115677	5476.709331	8951.191274	80.83277893
426	ZAF	1995	41427000	5.4755951478563	21176.3804677868	15.1316049196879	30.3890577658068	22.4532767882177	South Africa	196	0.576308241	Middle SDI	0	4557.34893799112	5.97784517095247	82.663971310134	1995.92621256721	1244.17691283794	2.81853874640957	10090.1284958268	419.66896320001	233.966533065054	1183.32481080569	431.461047458478	132.230919898043	352.67630352377	20.5522697145999	542.159797905327	4510.20064158736	228.043503421709	111.328023263066	7.20331412815487	50.7132831216878	452.681842445159	32.9782179602102	122.637673484287	762.201991437495	43.7	Sub-Saharan Africa	South Africa	42.64927297	54.486	4238.597738	3.144	NA	110.8869705	5520.865751	9023.360991	NA
427	ZAF	1996	42204000	5.3344919831496	20671.0084923034	14.7387342331487	29.8235726223749	21.263194734999	South Africa	196	0.579242779	Middle SDI	0	4449.98525845347	6.39917840071303	78.3010571157991	2224.5220627935	1167.44629563521	2.78959376737613	9668.36234661843	466.915128853403	256.632459300458	1115.48774549474	505.537526348059	145.090554858361	343.806821078118	21.9159572872272	599.827958410015	4238.41116200302	255.242164805183	121.834776794657	7.98390644877965	53.381594991015	501.726413598235	35.1793152940252	133.819569745926	841.803905997137	NA	Sub-Saharan Africa	South Africa	43.11787512	54.967	4290.108937	3.023	82.40209961	NA	5635.346272	9210.469156	NA
428	ZAF	1997	42907000	5.4240984206376	20836.1068544226	14.8498996690566	30.3276341254152	22.1443311478704	South Africa	196	0.582834396	Middle SDI	0	4339.08178392546	7.06727216004938	75.7710833849672	2512.09247526075	1093.57056732061	2.86751393562417	9232.75964219114	533.627105489691	287.839208621051	1007.32700786324	642.76757483962	165.111058171758	344.008259382866	23.8437710307395	678.085983263803	3965.36599091204	291.985086406777	138.599765985532	9.13569026193725	58.3394335806398	565.577130549515	38.2757876870482	148.870590491908	949.591408504865	NA	Sub-Saharan Africa	South Africa	43.55309006	55.449	4341.816529	2.919	NA	108.8432236	5681.583284	9286.039415	NA
429	ZAF	1998	43558000	5.2515020659602	20758.1249952322	14.2791887366074	29.5572746728161	21.1712021360148	South Africa	196	0.587211788	Middle SDI	0	4225.90747621555	7.29355195093035	74.9818858169399	2632.35967976657	1035.19235748473	2.88487055121607	8840.26353529547	565.419265482147	298.619795008867	900.493603057069	820.552981595907	173.659106829171	344.193471675718	24.5749978902919	717.759843054866	3736.69248413543	306.463201183125	146.790391776374	9.61901731476395	59.9924138942402	591.950183658769	39.4838114731115	152.924401314782	999.565833610844	NA	Sub-Saharan Africa	South Africa	43.95587934	55.93	4329.980689	2.829	NA	107.464241	5608.967179	9167.354891	86.80020142
430	ZAF	1999	44196000	5.2142579688789	20610.7640415543	14.3400445562105	29.5338158823326	21.1353365545685	South Africa	196	0.592570626	Middle SDI	0	4116.73037057424	7.40814540046509	73.3768357273401	2720.84318473858	977.769679613821	3.0096437648997	8536.48608199504	593.157619486194	306.741654343189	846.549285659028	1049.17567182921	181.680036907317	349.126458278142	25.2716789057056	752.923629285588	3562.88817389241	317.534851992865	155.101524072189	10.0031297492929	61.7996410070549	613.206122144922	40.7057867917929	155.115808258711	1039.13251752283	NA	Sub-Saharan Africa	South Africa	44.37136237	56.411	4326.506812	2.754	NA	107.0979309	5656.145515	9244.463658	84.58689117
431	ZAF	2000	44846000	5.65731398361593	20939.5408605219	16.0380302891473	31.1061875470444	22.3619352945843	South Africa	196	0.597685464	Middle SDI	0	4035.73000796439	7.95433053586849	71.219293372599	2954.91826534264	924.212966672684	3.2459502675365	8330.69945997311	658.862333023511	331.916640903286	806.257273724908	1321.52901606926	202.25393252715	362.970721567541	26.5355213001289	832.161305011101	3443.22012220745	349.390668311718	174.453880313275	11.1265796283197	66.7467684635398	669.534281120757	42.7708439377472	167.442631276291	1135.58123364371	40.9	Sub-Saharan Africa	South Africa	44.8023601	56.891	4486.382035	2.694	NA	101.48921	5811.385144	9498.188938	81.033
432	ZAF	2001	45513000	5.2822644894574	20720.7149988984	14.3257959439498	29.9642387734732	21.5149797188586	South Africa	196	0.602129087	Middle SDI	0	3933.4516502963	7.78443962912496	68.1135742039102	2840.25203514477	867.731794743668	3.44382854055017	8037.95876301187	630.205632212307	317.337580165402	763.377612185294	1544.25128449106	193.631600947965	361.265678946914	26.3636172109731	804.499634445208	3276.01084042832	331.349822745627	168.271635333246	10.6493452716355	64.9564706401308	647.476886583021	42.5160221817452	154.695666748335	1088.97452522318	NA	Sub-Saharan Africa	South Africa	45.10046766	57.368	4519.735506	2.652	NA	101.99046	5846.569935	9555.69533	81.65817
433	ZAF	2002	46188000	5.398019347515	20441.8142083652	14.432318531106	30.301887125582	22.002738495682	South Africa	196	0.606750624	Middle SDI	0	3866.48244649306	7.98304410329719	63.5980433913128	2858.60941093689	806.63865824532	3.82112418431746	7822.54146005192	637.507737552718	318.078650393132	738.459199962808	1793.33640336097	196.606181733685	366.196178595001	26.7416173262233	817.299299384269	3135.62146906528	331.946893445239	172.28153560705	10.8165715317289	66.5870731194199	656.659479623927	43.1187846621377	151.142094309629	1096.38694928773	NA	Sub-Saharan Africa	South Africa	44.87707673	57.898	4791.902855	2.624	NA	103.96845	6021.442565	9841.508994	82.48176
434	ZAF	2003	46869000	5.6322001834061	20637.5190224747	15.175210800381	31.2692475559329	22.7988830238833	South Africa	196	0.611028591	Middle SDI	0	3774.24098113798	8.17625476829934	58.1547652613992	2879.22067998715	756.890418531032	4.25579299858712	7636.59427857396	642.806238681803	322.86285639702	749.230986032117	2025.20640346425	199.596874353052	372.470412243773	27.0963543921232	827.670706597671	3030.68792236437	332.759147394431	176.305171277224	10.971678942637	68.3681179398996	666.993491723138	43.6744675792216	147.164934887309	1100.21071410049	NA	Sub-Saharan Africa	South Africa	44.45968102	58.446	4930.974475	2.608	NA	105.42637	6109.391781	9985.254117	83.49302
435	ZAF	2004	47553000	5.8545509150267	21089.6745548156	15.7024647808296	32.1859266120165	24.0967471053055	South Africa	196	0.614976188	Middle SDI	0	3676.36116343084	8.22642269223217	55.2009220340143	2840.99388977766	726.420904649208	4.80823875211603	7438.30743690339	629.488323253847	320.753331185702	728.203866500461	2210.94976599986	196.671644945587	374.739444843932	27.1778335783481	817.940409728445	2939.40040353262	324.312399371175	174.986799636213	10.6730197301649	68.7905954130245	662.96782028193	43.9263664738354	138.826172372169	1077.8704741272	NA	Sub-Saharan Africa	South Africa	43.7447221	58.993	5124.58833	2.603	NA	106.44663	6355.864198	10388.09123	85.96943
436	ZAF	2005	48235000	5.9875946119938	21133.8365009125	16.1643071881605	32.6853745998789	24.1371905583606	South Africa	196	0.618724877	Middle SDI	0	3589.78729624394	8.22390467541388	54.0286927090846	2800.34319702866	706.618111314133	5.40410243381632	7218.45320600694	612.263466160581	317.525073497167	674.635966049471	2336.76488748327	191.533367641658	372.181102197244	26.9601550805079	805.231297393653	2836.1431981702	313.563781363513	171.440743119582	10.3902552783458	68.8170761173021	656.958577676868	43.5562097912292	129.876013995213	1052.81352785262	41.1	Sub-Saharan Africa	South Africa	44.14831499	59.536	5366.314063	2.603	NA	105.94827	6606.50608	10797.74295	87.39671
437	ZAF	2006	48919000	6.2873767926133	21185.3238220417	17.1967200155592	33.8031472311067	24.8149191003331	South Africa	196	0.623676705	Middle SDI	0	3499.96429520636	8.29363893323903	51.9523493392213	2781.18440715406	678.492465608239	6.17185031794137	6971.86657796297	597.716537856863	316.815384250694	630.595917901137	2410.8611996496	186.44268325682	366.443639411054	26.9724880346054	795.952807190073	2705.74737534873	303.820789442619	167.504166497154	10.1184331984986	69.3703509012557	653.829184601109	43.5689707805202	122.099294180364	1035.61200321764	NA	Sub-Saharan Africa	South Africa	44.60190812	60.077	5700.230436	2.607	NA	106.25009	6887.630679	11257.21595	90.64883
438	ZAF	2007	49603000	6.25284250940107	21135.4130065662	16.63775403727	34.3302388171183	24.7528657498984	South Africa	196	0.631106113	Middle SDI	0	3356.00165845985	8.31903355559325	49.4902061161281	2687.55656287436	660.312553501763	7.04320729734217	6662.2931821377	563.732441741301	307.14517308448	594.213022393714	2418.95395447464	175.462601118018	352.24769901305	26.685923319999	763.895855968201	2568.20745195078	283.588148769134	157.610441298241	9.53512116805677	69.3684845744892	634.256672511875	43.0633745712834	110.228427867843	989.145908861528	NA	Sub-Saharan Africa	South Africa	44.24952496	60.616	5812.847372	2.61	88.71725	108.02475	7063.439748	11544.56014	92.33537
439	ZAF	2008	50267000	6.21324890055762	21422.5017523552	16.7342902622287	34.8421671965208	24.3922829988309	South Africa	196	0.638600887	Middle SDI	0	3228.75370852868	8.38153692665068	46.8114023112965	2613.24017079142	631.198934812419	7.98823291593519	6308.90895732577	535.651712198939	299.553522081136	543.6361987366	2376.52561326164	166.416426065957	336.055099341579	26.5150558049665	738.804146584107	2380.06903350994	266.284213323641	149.423415302428	9.0619195519128	69.7585408232124	618.782624648591	42.7434741242537	101.443985963741	951.581527781706	NA	Sub-Saharan Africa	South Africa	43.96087375	61.154	5568.818373	2.611	NA	107.5264	7205.436468	11776.64107	90.8974
440	ZAF	2009	50890000	6.18416528044146	21440.5350404499	16.5961888518995	34.9178797959518	24.2928594933215	South Africa	196	0.644046691	Middle SDI	0	3025.05354533457	8.4276459258162	42.2371505941945	2541.68174743488	592.84092576868	8.93493430746035	5891.33670021535	508.343615871736	291.513423888633	508.915187832699	2290.79262165186	157.293418748159	316.221176920175	26.1921762301513	715.146488649904	2199.96774581942	249.8831895229	140.99519602278	8.5358704459332	69.6705045324369	602.717702136094	42.3030667037405	93.1658736496777	916.939479429758	NA	Sub-Saharan Africa	South Africa	43.85086555	61.687	5741.621634	2.608	92.89486	106.3417	7057.367621	11534.63579	92.5119
441	ZAF	2010	51452000	6.3606273185838	21553.922045434	16.9808020158986	35.3660664364049	25.1342892631602	South Africa	196	0.648640989	Middle SDI	0	2786.78733544967	8.31992383002773	37.2714684540224	2444.60003866652	555.858653088665	9.78021545452407	5452.64185970113	476.475491408402	280.094570704606	483.348486753727	2138.30763409427	146.574657992562	294.932959196515	25.4831331363905	685.840890418334	2031.02385757962	231.192475769693	131.21882004594	7.97956501953366	68.6694104943522	580.137569958494	41.1400826246132	85.142223433625	875.008513436079	45.2	Sub-Saharan Africa	South Africa	43.68764827	62.218	5883.215157	2.598	92.87732	104.7294	7172.317461	11722.51102	93.7372
442	ZAF	2011	51949000	6.3761801994752	21729.8216251763	16.7147687117384	35.810591624288	25.196319617155	South Africa	196	0.652590518	Middle SDI	0	2551.79986976312	8.12447404123441	34.0870895249367	2337.9067205307	518.033890387243	10.5208704538568	4992.9558272102	443.623991786812	268.482382433907	433.68444717082	1930.57855531474	135.462341472092	274.931632274018	24.6599686804562	654.570544856056	1852.52766876721	212.2570308963	121.317621576949	7.39825241601969	67.1847594779289	554.072139744176	39.8114804900167	78.6162213565134	831.124368304693	NA	Sub-Saharan Africa	South Africa	44.18925058	62.746	6037.376254	2.582	93.10214	103.4184	7261.142815	11867.68811	96.18246
[truncated: 29 more columns]
